# Supplementary material for: Sensory integration of a light touch reference in human standing balance
Source: PLoS One. 2018 Jun 6;13(6):e0197316. doi: 10.1371/journal.pone.0197316 (PMC5991370; doi:10.1371/journal.pone.0197316)
Supplement: S1 Dataset — Each file provides the time traces of the whole body center of mass or the stimulus for one individual experimental trial of one subject. Each row contains one of the eleven cycle repetitions recorded within each trial and used for analysis. (ZIP) [file pone.0197316.s001.zip]

Archive with 193 entries (192 files):
- csv_data/
- csv_data/com_angle_subj1_height1_ampl1.csv
- csv_data/com_angle_subj1_height1_ampl2.csv
- csv_data/com_angle_subj1_height1_ampl3.csv
- csv_data/com_angle_subj1_height2_ampl1.csv
- csv_data/com_angle_subj1_height2_ampl2.csv
- csv_data/com_angle_subj1_height2_ampl3.csv
- csv_data/com_angle_subj2_height1_ampl1.csv
- csv_data/com_angle_subj2_height1_ampl2.csv
- csv_data/com_angle_subj2_height1_ampl3.csv
- csv_data/com_angle_subj2_height2_ampl1.csv
- csv_data/com_angle_subj2_height2_ampl2.csv
- csv_data/com_angle_subj2_height2_ampl3.csv
- csv_data/com_angle_subj3_height1_ampl1.csv
- csv_data/com_angle_subj3_height1_ampl2.csv
- csv_data/com_angle_subj3_height1_ampl3.csv
- csv_data/com_angle_subj3_height2_ampl1.csv
- csv_data/com_angle_subj3_height2_ampl2.csv
- csv_data/com_angle_subj3_height2_ampl3.csv
- csv_data/com_angle_subj4_height1_ampl1.csv
- csv_data/com_angle_subj4_height1_ampl2.csv
- csv_data/com_angle_subj4_height1_ampl3.csv
- csv_data/com_angle_subj4_height2_ampl1.csv
- csv_data/com_angle_subj4_height2_ampl2.csv
- csv_data/com_angle_subj4_height2_ampl3.csv
- csv_data/com_angle_subj5_height1_ampl1.csv
- csv_data/com_angle_subj5_height1_ampl2.csv
- csv_data/com_angle_subj5_height1_ampl3.csv
- csv_data/com_angle_subj5_height2_ampl1.csv
- csv_data/com_angle_subj5_height2_ampl2.csv
- csv_data/com_angle_subj5_height2_ampl3.csv
- csv_data/com_angle_subj6_height1_ampl1.csv
- csv_data/com_angle_subj6_height1_ampl2.csv
- csv_data/com_angle_subj6_height1_ampl3.csv
- csv_data/com_angle_subj6_height2_ampl1.csv
- csv_data/com_angle_subj6_height2_ampl2.csv
- csv_data/com_angle_subj6_height2_ampl3.csv
- csv_data/com_angle_subj7_height1_ampl1.csv
- csv_data/com_angle_subj7_height1_ampl2.csv
- csv_data/com_angle_subj7_height1_ampl3.csv
- csv_data/com_angle_subj7_height2_ampl1.csv
- csv_data/com_angle_subj7_height2_ampl2.csv
- csv_data/com_angle_subj7_height2_ampl3.csv
- csv_data/com_angle_subj8_height1_ampl1.csv
- csv_data/com_angle_subj8_height1_ampl2.csv
- csv_data/com_angle_subj8_height1_ampl3.csv
- csv_data/com_angle_subj8_height2_ampl1.csv
- csv_data/com_angle_subj8_height2_ampl2.csv
- csv_data/com_angle_subj8_height2_ampl3.csv
- csv_data/com_trans_subj1_height1_ampl1.csv
- csv_data/com_trans_subj1_height1_ampl2.csv
- csv_data/com_trans_subj1_height1_ampl3.csv
- csv_data/com_trans_subj1_height2_ampl1.csv
- csv_data/com_trans_subj1_height2_ampl2.csv
- csv_data/com_trans_subj1_height2_ampl3.csv
- csv_data/com_trans_subj2_height1_ampl1.csv
- csv_data/com_trans_subj2_height1_ampl2.csv
- csv_data/com_trans_subj2_height1_ampl3.csv
- csv_data/com_trans_subj2_height2_ampl1.csv
- csv_data/com_trans_subj2_height2_ampl2.csv
- csv_data/com_trans_subj2_height2_ampl3.csv
- csv_data/com_trans_subj3_height1_ampl1.csv
- csv_data/com_trans_subj3_height1_ampl2.csv
- csv_data/com_trans_subj3_height1_ampl3.csv
- csv_data/com_trans_subj3_height2_ampl1.csv
- csv_data/com_trans_subj3_height2_ampl2.csv
- csv_data/com_trans_subj3_height2_ampl3.csv
- csv_data/com_trans_subj4_height1_ampl1.csv
- csv_data/com_trans_subj4_height1_ampl2.csv
- csv_data/com_trans_subj4_height1_ampl3.csv
- csv_data/com_trans_subj4_height2_ampl1.csv
- csv_data/com_trans_subj4_height2_ampl2.csv
- csv_data/com_trans_subj4_height2_ampl3.csv
- csv_data/com_trans_subj5_height1_ampl1.csv
- csv_data/com_trans_subj5_height1_ampl2.csv
- csv_data/com_trans_subj5_height1_ampl3.csv
- csv_data/com_trans_subj5_height2_ampl1.csv
- csv_data/com_trans_subj5_height2_ampl2.csv
- csv_data/com_trans_subj5_height2_ampl3.csv
- csv_data/com_trans_subj6_height1_ampl1.csv
- csv_data/com_trans_subj6_height1_ampl2.csv
- csv_data/com_trans_subj6_height1_ampl3.csv
- csv_data/com_trans_subj6_height2_ampl1.csv
- csv_data/com_trans_subj6_height2_ampl2.csv
- csv_data/com_trans_subj6_height2_ampl3.csv
- csv_data/com_trans_subj7_height1_ampl1.csv
- csv_data/com_trans_subj7_height1_ampl2.csv
- csv_data/com_trans_subj7_height1_ampl3.csv
- csv_data/com_trans_subj7_height2_ampl1.csv
- csv_data/com_trans_subj7_height2_ampl2.csv
- csv_data/com_trans_subj7_height2_ampl3.csv
- csv_data/com_trans_subj8_height1_ampl1.csv
- csv_data/com_trans_subj8_height1_ampl2.csv
- csv_data/com_trans_subj8_height1_ampl3.csv
- csv_data/com_trans_subj8_height2_ampl1.csv
- csv_data/com_trans_subj8_height2_ampl2.csv
- csv_data/com_trans_subj8_height2_ampl3.csv
- csv_data/stim_angle_subj1_height1_ampl1.csv
- csv_data/stim_angle_subj1_height1_ampl2.csv
- csv_data/stim_angle_subj1_height1_ampl3.csv
- csv_data/stim_angle_subj1_height2_ampl1.csv
- csv_data/stim_angle_subj1_height2_ampl2.csv
- csv_data/stim_angle_subj1_height2_ampl3.csv
- csv_data/stim_angle_subj2_height1_ampl1.csv
- csv_data/stim_angle_subj2_height1_ampl2.csv
- csv_data/stim_angle_subj2_height1_ampl3.csv
- csv_data/stim_angle_subj2_height2_ampl1.csv
- csv_data/stim_angle_subj2_height2_ampl2.csv
- csv_data/stim_angle_subj2_height2_ampl3.csv
- csv_data/stim_angle_subj3_height1_ampl1.csv
- csv_data/stim_angle_subj3_height1_ampl2.csv
- csv_data/stim_angle_subj3_height1_ampl3.csv
- csv_data/stim_angle_subj3_height2_ampl1.csv
- csv_data/stim_angle_subj3_height2_ampl2.csv
- csv_data/stim_angle_subj3_height2_ampl3.csv
- csv_data/stim_angle_subj4_height1_ampl1.csv
- csv_data/stim_angle_subj4_height1_ampl2.csv
- csv_data/stim_angle_subj4_height1_ampl3.csv
- csv_data/stim_angle_subj4_height2_ampl1.csv
- csv_data/stim_angle_subj4_height2_ampl2.csv
- csv_data/stim_angle_subj4_height2_ampl3.csv
- csv_data/stim_angle_subj5_height1_ampl1.csv
- csv_data/stim_angle_subj5_height1_ampl2.csv
- csv_data/stim_angle_subj5_height1_ampl3.csv
- csv_data/stim_angle_subj5_height2_ampl1.csv
- csv_data/stim_angle_subj5_height2_ampl2.csv
- csv_data/stim_angle_subj5_height2_ampl3.csv
- csv_data/stim_angle_subj6_height1_ampl1.csv
- csv_data/stim_angle_subj6_height1_ampl2.csv
- csv_data/stim_angle_subj6_height1_ampl3.csv
- csv_data/stim_angle_subj6_height2_ampl1.csv
- csv_data/stim_angle_subj6_height2_ampl2.csv
- csv_data/stim_angle_subj6_height2_ampl3.csv
- csv_data/stim_angle_subj7_height1_ampl1.csv
- csv_data/stim_angle_subj7_height1_ampl2.csv
- csv_data/stim_angle_subj7_height1_ampl3.csv
- csv_data/stim_angle_subj7_height2_ampl1.csv
- csv_data/stim_angle_subj7_height2_ampl2.csv
- csv_data/stim_angle_subj7_height2_ampl3.csv
- csv_data/stim_angle_subj8_height1_ampl1.csv
- csv_data/stim_angle_subj8_height1_ampl2.csv
- csv_data/stim_angle_subj8_height1_ampl3.csv
- csv_data/stim_angle_subj8_height2_ampl1.csv
- csv_data/stim_angle_subj8_height2_ampl2.csv
- csv_data/stim_angle_subj8_height2_ampl3.csv
- csv_data/stim_trans_subj1_height1_ampl1.csv
- csv_data/stim_trans_subj1_height1_ampl2.csv
- csv_data/stim_trans_subj1_height1_ampl3.csv
- csv_data/stim_trans_subj1_height2_ampl1.csv
- csv_data/stim_trans_subj1_height2_ampl2.csv
- csv_data/stim_trans_subj1_height2_ampl3.csv
- csv_data/stim_trans_subj2_height1_ampl1.csv
- csv_data/stim_trans_subj2_height1_ampl2.csv
- csv_data/stim_trans_subj2_height1_ampl3.csv
- csv_data/stim_trans_subj2_height2_ampl1.csv
- csv_data/stim_trans_subj2_height2_ampl2.csv
- csv_data/stim_trans_subj2_height2_ampl3.csv
- csv_data/stim_trans_subj3_height1_ampl1.csv
- csv_data/stim_trans_subj3_height1_ampl2.csv
- csv_data/stim_trans_subj3_height1_ampl3.csv
- csv_data/stim_trans_subj3_height2_ampl1.csv
- csv_data/stim_trans_subj3_height2_ampl2.csv
- csv_data/stim_trans_subj3_height2_ampl3.csv
- csv_data/stim_trans_subj4_height1_ampl1.csv
- csv_data/stim_trans_subj4_height1_ampl2.csv
- csv_data/stim_trans_subj4_height1_ampl3.csv
- csv_data/stim_trans_subj4_height2_ampl1.csv
- csv_data/stim_trans_subj4_height2_ampl2.csv
- csv_data/stim_trans_subj4_height2_ampl3.csv
- csv_data/stim_trans_subj5_height1_ampl1.csv
- csv_data/stim_trans_subj5_height1_ampl2.csv
- csv_data/stim_trans_subj5_height1_ampl3.csv
- csv_data/stim_trans_subj5_height2_ampl1.csv
- csv_data/stim_trans_subj5_height2_ampl2.csv
- csv_data/stim_trans_subj5_height2_ampl3.csv
- csv_data/stim_trans_subj6_height1_ampl1.csv
- csv_data/stim_trans_subj6_height1_ampl2.csv
- csv_data/stim_trans_subj6_height1_ampl3.csv
- csv_data/stim_trans_subj6_height2_ampl1.csv
- csv_data/stim_trans_subj6_height2_ampl2.csv
- csv_data/stim_trans_subj6_height2_ampl3.csv
- csv_data/stim_trans_subj7_height1_ampl1.csv
- csv_data/stim_trans_subj7_height1_ampl2.csv
- csv_data/stim_trans_subj7_height1_ampl3.csv
- csv_data/stim_trans_subj7_height2_ampl1.csv
- csv_data/stim_trans_subj7_height2_ampl2.csv
- csv_data/stim_trans_subj7_height2_ampl3.csv
- csv_data/stim_trans_subj8_height1_ampl1.csv
- csv_data/stim_trans_subj8_height1_ampl2.csv
- csv_data/stim_trans_subj8_height1_ampl3.csv
- csv_data/stim_trans_subj8_height2_ampl1.csv
- csv_data/stim_trans_subj8_height2_ampl2.csv
- csv_data/stim_trans_subj8_height2_ampl3.csv
