# Supplementary material for: Sensory integration of a light touch reference in human standing balance
Source: PLoS One. 2018 Jun 6;13(6):e0197316. doi: 10.1371/journal.pone.0197316 (PMC5991370; doi:10.1371/journal.pone.0197316)
Supplement: S1 Dataset — Each file provides the time traces of the whole body center of mass or the stimulus for one individual experimental trial of one subject. Each row contains one of the eleven cycle repetitions recorded within each trial and used for analysis. (ZIP) [file pone.0197316.s001.zip › csv_data/com_angle_subj1_height1_ampl1.csv]

0.095456	0.087736	0.030793	0.09255	0.087237	0.068437	0.071798	0.10413	0.09641	0.10318	0.11766	0.14468	0.17315	0.17701	0.15481	0.17025	0.18859	0.14227	0.14227	0.16062	0.15049	0.1722	0.16302	0.16639	0.191	0.16929	0.17701	0.16543	0.14613	0.1143	0.12057	0.12829	0.093049	0.12779	0.15771	0.15721	0.19822	0.16829	0.17215	0.16298	0.16057	0.16298	0.15962	0.1133	0.11426	0.12052	0.14368	0.16443	0.14273	0.094003
0.19659	0.17197	0.17197	0.13869	0.1049	0.11117	0.10731	0.07884	0.084607	0.10295	0.1208	0.13719	0.12897	0.094234	0.099548	0.091828	0.069623	0.05273	0.040652	0.030026	0.012635	0.0020094	-0.012931	0.0092743	0.011227	0.037746	0.02762	-0.017744	-0.0042575	0.019855	0.024669	0.016494	0.0087747	0.030481	0.010683	-0.01007	-0.023102	-0.056886	-0.029369	-0.037543	-0.049621	-0.10075	-0.099344	-0.071827	-0.053027	-0.039495	-0.024056	-0.047214	-0.040449	-0.042856
0.067305	0.082744	0.14981	0.16285	0.15753	0.18601	0.12329	0.14455	0.14455	0.11993	0.13537	0.16725	0.16775	0.16339	0.18269	0.21647	0.23482	0.22855	0.23532	0.18033	0.16875	0.15572	0.1509	0.17411	0.191	0.19154	0.17606	0.20308	0.2142	0.19249	0.20457	0.18623	0.17851	0.18577	0.22582	0.25766	0.26778	0.26683	0.24753	0.25911	0.2736	0.34839	0.34067	0.32137	0.30834	0.30738	0.28663	0.30979	0.32909	0.33681
0.26084	0.28786	0.23913	0.25553	0.2454	0.26325	0.21693	0.17302	0.17061	0.18605	0.17738	0.19763	0.19136	0.22755	0.19136	0.19041	0.20344	0.19668	0.19086	0.15999	0.15031	0.1064	0.15708	0.14164	0.17252	0.18651	0.19422	0.18696	0.16235	0.14786	0.19082	0.18405	0.21929	0.19709	0.22942	0.23809	0.24676	0.19032	0.17729	0.19368	0.21925	0.20957	0.14541	0.12466	0.078341	0.1208	0.14686	0.14686	0.16035	0.15118
0.14695	0.13537	0.16961	0.17057	0.16189	0.21834	0.19277	0.22896	0.16721	0.13006	0.13778	0.1677	0.19327	0.15417	0.16961	0.15367	0.19227	0.20144	0.1836	0.15658	0.14355	0.17297	0.1638	0.14836	0.076932	0.034974	0.046553	0.10445	0.15753	0.14545	0.1218	0.12661	0.17729	0.17969	0.13047	0.13383	0.1208	0.11744	0.13288	0.10827	0.14541	0.12175	0.092782	0.087968	0.086515	0.063356	0.075435	0.035383	0.04937	0.04887
0.010638	-0.015427	-0.0086611	-0.0062541	-0.024599	0.0057801	-0.0043465	-0.038586	-0.022193	-0.011567	0.0024193	-0.0077074	-0.015427	-0.014473	-0.019786	0.049691	0.034751	0.036204	0.023171	0.021219	0.053551	0.055958	0.06513	0.018812	-0.025098	-0.023147	-0.038586	-0.017833	-0.014473	-0.017833	-0.030866	0.0014656	0.0077319	-0.013974	-0.017833	-0.043399	-0.085857	-0.054979	-0.044852	-0.0086611	0.011592	0.0077319	0.0067781	0.022217	0.05405	0.027985	0.037158	0.027985	0.053551	0.034252
0.059862	0.049236	0.039564	-0.0087054	-0.057474	-0.0015296	0.00619	-0.010203	-0.043533	-0.016969	0.013411	-0.0053894	0.0080975	-0.00062064	-0.010747	0.014819	0.0027402	-0.038764	-0.019465	-0.0035262	-0.021871	-0.047437	-0.024279	-0.040217	-0.091848	-0.085581	-0.10393	-0.096206	-0.1126	-0.14057	-0.1536	-0.098614	-0.14348	-0.074001	-0.063376	-0.072549	-0.047936	-0.074456	-0.068189	-0.089895	-0.066736	-0.018965	0.012867	-0.015605	-0.020918	-0.0064322	-0.042624	-0.018012	-0.031998	-0.031998
0.065308	0.082201	0.093281	0.09714	0.09764	0.13624	0.096187	0.081701	0.087968	0.074935	0.025712	0.05659	0.038245	0.015086	0.0064125	0.024259	0.029072	0.021353	0.030526	0.011227	0.039199	0.048371	0.048371	0.073937	0.06767	0.037746	0.067171	0.03484	0.038699	0.031934	0.031934	0.020354	0.066672	0.05364	0.075845	0.044467	0.017449	0.026621	0.027575	0.0058692	-0.015837	-0.0018504	0.031435	0.038655	0.014043	0.030936	0.040108	0.052641	0.051687	0.047828
-0.034815	-0.059926	-0.14339	-0.071006	-0.06474	-0.058928	-0.0024833	-0.02369	-0.016925	-0.047803	-0.041536	-0.064695	-0.015971	0.025034	0.012956	0.010549	0.013455	0.0057353	0.0042825	-0.012111	0.0095951	0.021175	0.015862	0.042881	0.028894	0.0018755	-0.015016	-0.041081	-0.034316	-0.045895	-0.030456	-0.026097	-0.0019843	0.0028292	0.016816	-0.0039366	-0.010203	-0.013109	-0.020829	-0.0092492	-0.036767	-0.026142	0.016316	0.037069	0.02113	0.0042377	-0.020873	-0.0122	-0.058018	-0.0498
-0.17195	-0.17195	-0.14012	-0.13385	-0.16954	-0.12177	-0.10779	-0.08608	-0.070641	-0.075455	-0.081721	-0.066781	-0.069188	-0.070142	-0.054702	-0.039263	-0.027684	-0.003072	-0.042624	-0.014152	-0.04503	-0.04553	-0.027684	-0.01515	-0.021417	-0.052795	-0.052296	-0.050842	-0.065783	-0.085082	-0.10919	-0.085082	-0.096661	-0.066736	-0.035359	-0.01556	-0.018466	-0.026186	-0.034405	-0.022825	-0.026685	-0.034904	-0.058063	-0.071095	-0.054203	-0.014651	-0.04167	-0.055157	-0.018012	-0.053704
-0.12427	-0.099656	-0.13585	-0.12813	-0.12186	-0.12041	-0.14116	-0.16191	-0.13875	-0.14261	-0.13103	-0.13535	-0.14743	-0.14743	-0.11945	-0.14697	-0.12141	-0.096296	-0.086169	-0.06301	-0.093889	-0.076996	-0.087622	-0.092935	-0.06301	-0.046617	-0.068323	-0.081855	-0.11659	-0.077041	-0.076587	-0.093933	-0.074135	-0.077041	-0.088621	-0.050023	-0.088621	-0.063055	-0.049068	-0.076087	-0.07368	-0.043756	-0.078494	-0.046163	-0.030679	-0.07795	-0.10352	-0.11364	-0.1368	-0.1561
[truncated: 1,150 more columns]
