# Supplementary material for: Sensory integration of a light touch reference in human standing balance
Source: PLoS One. 2018 Jun 6;13(6):e0197316. doi: 10.1371/journal.pone.0197316 (PMC5991370; doi:10.1371/journal.pone.0197316)
Supplement: S1 Dataset — Each file provides the time traces of the whole body center of mass or the stimulus for one individual experimental trial of one subject. Each row contains one of the eleven cycle repetitions recorded within each trial and used for analysis. (ZIP) [file pone.0197316.s001.zip › csv_data/com_angle_subj1_height1_ampl2.csv]

-0.11022	-0.090923	-0.083204	-0.057638	-0.069218	-0.074031	-0.12712	-0.13819	-0.13143	-0.15023	-0.13574	-0.097645	-0.082705	-0.072578	-0.095238	-0.0605	-0.097645	-0.054687	-0.042154	-0.026715	-0.062407	-0.048421	-0.0030572	-0.02717	-0.0093235	-0.0016039	-0.011731	-0.0040109	-0.034889	-0.043563	-0.075894	-0.069129	-0.03825	-0.036797	-0.012185	0.0095208	0.051979	0.013381	-0.011232	0.0080675	0.0071138	0.075138	0.082857	0.0023002	0.011473	0.031726	0.017739	0.00084745	0.020645	0.042851
-0.28827	-0.31528	-0.29935	-0.24435	-0.26942	-0.26556	-0.26797	-0.30271	-0.33213	-0.34803	-0.33018	-0.30407	-0.29635	-0.2592	-0.28286	-0.26257	-0.26688	-0.27505	-0.28037	-0.26733	-0.1964	-0.12983	-0.094596	-0.1158	-0.13987	-0.15095	-0.19632	-0.16398	-0.094961	-0.089649	-0.13837	-0.11953	-0.1258	-0.081884	-0.030209	-0.0012388	-0.039837	-0.077935	-0.084202	-0.058137	-0.07453	-0.065358	-0.0224	-0.0021034	-0.0045099	0.0070695	-0.0059632	-0.0040109	0.0095208	0.0095208
0.27861	0.28633	0.29696	0.29069	0.27621	0.27766	0.27185	0.30899	0.29019	0.29936	0.29646	0.29451	0.26508	0.29501	0.27861	0.28874	0.29791	0.26849	0.28874	0.27571	0.23711	0.26894	0.25109	0.26267	0.29355	0.30513	0.32443	0.27907	0.27039	0.25445	0.26122	0.25591	0.24914	0.22548	0.18062	0.18688	0.16808	0.18448	0.18834	0.14588	0.18593	0.23852	0.27857	0.29882	0.30509	0.23561	0.26504	0.25536	0.27757	0.2718
0.16695	0.15151	0.16841	0.18625	0.19733	0.17949	0.13172	0.11773	0.1264	0.11964	0.14666	0.11337	0.12831	0.13167	0.16932	0.20741	0.14325	0.14661	0.10415	0.1442	0.15724	0.15628	0.164	0.164	0.14806	0.1442	0.13117	0.11428	0.15819	0.15819	0.17458	0.18666	0.21513	0.20355	0.1828	0.15964	0.17363	0.20451	0.19148	0.21318	0.21704	0.19484	0.14611	0.12681	0.016331	0.062649	0.11523	0.09884	0.11137	0.12441
0.20401	0.20256	0.19724	0.21123	0.20401	0.16732	0.14321	0.12922	0.11283	0.12009	0.14516	0.16155	0.14902	0.16736	0.17268	0.19198	0.22045	0.21999	0.21273	0.2026	0.20841	0.20455	0.16886	0.18816	0.16405	0.15728	0.13944	0.13367	0.15347	0.13803	0.17617	0.17086	0.19501	0.23166	0.21477	0.23166	0.21041	0.19883	0.21186	0.21767	0.20273	0.21095	0.23992	0.2877	0.252	0.27325	0.30123	0.31521	0.29396	0.27852
-0.15436	-0.14618	-0.17561	-0.19441	-0.20408	-0.15486	-0.1534	-0.1534	-0.15726	-0.16353	-0.16644	-0.19731	-0.16062	-0.14132	-0.14759	-0.16689	-0.16158	-0.17316	-0.16639	-0.1881	-0.17892	-0.14564	-0.16784	-0.17411	-0.13115	-0.10654	-0.13261	-0.10704	-0.086288	-0.12343	-0.11185	-0.10895	-0.11667	-0.085789	-0.062131	-0.041379	-0.04038	-0.031208	-0.014316	0.0078893	-0.031208	-0.0065961	0.011749	0.025736	0.019924	0.013657	0.039223	-0.032162	-0.018176	0.017062
0.0084332	0.016153	0.035452	0.030139	0.044125	0.051346	0.026734	-0.0036901	-0.031208	-0.022989	0.0088431	0.0074352	0.012249	-0.013317	-0.042742	-0.0055976	-0.037929	-0.038428	-0.036975	-0.053368	-0.099686	-0.026849	-0.050507	-0.043741	-0.0090026	0.011749	-0.0090026	-0.068353	-0.035068	-0.021081	-0.050507	-0.0481	-0.011909	-0.014316	-0.028302	-0.04038	-0.033615	-0.017221	-0.0080489	-0.035068	-0.001782	-0.010456	-0.023488	-0.053413	-0.021081	-0.001782	-0.031707	-0.018675	-0.018675	-0.034114
-0.11381	-0.093553	-0.12348	-0.11045	-0.1925	-0.15776	-0.16112	-0.13651	-0.12057	-0.11526	-0.14854	-0.15913	-0.13742	-0.10413	-0.098821	-0.075163	-0.042332	-0.036066	-0.036066	-0.056818	-0.076117	-0.08143	-0.065491	-0.053912	-0.050052	-0.070305	-0.067399	-0.099731	-0.13833	-0.12866	-0.086199	-0.11708	-0.10164	-0.053868	-0.031663	-0.0031905	0.0088879	-0.035023	-0.021991	0.00066929	0.019968	0.044081	0.0025768	0.00016973	-0.033115	-0.020582	-0.028302	0.0083889	-0.033115	0.0030758
-0.11439	-0.11489	-0.10767	-0.13033	-0.1559	-0.12938	-0.13228	-0.14727	-0.16271	-0.16702	-0.22592	-0.20181	-0.17815	-0.16947	-0.17043	-0.17479	-0.18782	-0.16466	-0.14586	-0.17383	-0.18687	-0.18205	-0.20135	-0.23464	-0.20085	-0.19172	-0.17678	-0.18786	-0.17097	-0.16616	-0.17724	-0.18691	-0.18691	-0.18836	-0.21152	-0.22551	-0.22215	-0.19368	-0.21202	-0.21102	-0.20476	-0.23564	-0.21779	-0.20716	-0.22937	-0.20716	-0.2202	-0.21874	-0.23659	-0.23273
0.012249	0.022375	-0.012363	-0.0065961	-0.044695	-0.017676	0.020922	0.019968	0.040221	0.050847	0.022375	0.0711	0.093305	0.088945	0.099571	0.077866	0.058566	0.04458	0.026235	0.027688	0.055206	0.074006	0.10393	0.14784	0.16859	0.17731	0.17636	0.11024	0.082269	0.11169	0.12954	0.10157	0.14498	0.16718	0.17636	0.16959	0.18553	0.19034	0.16237	0.12187	0.15565	0.1566	0.13295	0.12377	0.18362	0.20197	0.22222	0.22949	0.20633	0.20151
0.20301	0.21123	0.21459	0.18371	0.19915	0.22181	0.1977	0.19239	0.23484	0.20251	0.20251	0.24738	0.2575	0.22036	0.22903	0.22758	0.18898	0.17645	0.19189	0.14702	0.13399	0.14362	0.1388	0.13444	0.16291	0.18317	0.20006	0.22272	0.18557	0.17881	0.18653	0.18653	0.18362	0.215	0.18412	0.16337	0.18894	0.18217	0.16914	0.18458	0.20774	0.20819	0.1908	0.17827	0.16864	0.18312	0.14067	0.15465	0.16478	0.18358
[truncated: 1,150 more columns]
