# Supplementary material for: Sensory integration of a light touch reference in human standing balance
Source: PLoS One. 2018 Jun 6;13(6):e0197316. doi: 10.1371/journal.pone.0197316 (PMC5991370; doi:10.1371/journal.pone.0197316)
Supplement: S1 Dataset — Each file provides the time traces of the whole body center of mass or the stimulus for one individual experimental trial of one subject. Each row contains one of the eleven cycle repetitions recorded within each trial and used for analysis. (ZIP) [file pone.0197316.s001.zip › csv_data/com_angle_subj1_height1_ampl3.csv]

0.34348	0.34494	0.29571	0.26774	0.19681	0.24458	0.26533	0.23736	0.23641	0.26583	0.23931	0.23641	0.27355	0.2721	0.28608	0.28513	0.27741	0.28127	0.28513	0.26488	0.29576	0.30638	0.24848	0.26392	0.30398	0.2953	0.27019	0.31701	0.31846	0.33731	0.32573	0.30497	0.34021	0.33345	0.31174	0.30161	0.27459	0.30211	0.29008	0.29103	0.26161	0.26306	0.2785	0.30842	0.28431	0.30311	0.32241	0.28622	0.31564	0.30792
0.31764	0.27423	0.26892	0.32827	0.32536	0.32441	0.32441	0.33358	0.3635	0.38571	0.39102	0.3809	0.37413	0.38716	0.38235	0.39298	0.38285	0.40555	0.41041	0.4051	0.43984	0.4461	0.41232	0.41954	0.43643	0.44224	0.45432	0.47122	0.41332	0.40705	0.40705	0.4664	0.4278	0.45918	0.47703	0.45678	0.4447	0.43793	0.43312	0.44134	0.42685	0.44324	0.43984	0.43452	0.43212	0.40269	0.40946	0.42635	0.45818	0.52671
-0.039585	-0.040539	-0.040539	-0.029913	-0.046306	-0.066104	-0.1047	-0.085403	-0.08781	-0.036179	-0.051619	-0.052073	-0.025554	-0.051619	-0.0246	-0.01302	0.011591	0.021263	-0.028415	-0.027462	-0.014429	0.0034168	-0.019742	-0.05448	-0.071372	-0.070873	-0.046261	-0.064107	-0.074234	-0.061201	-0.058795	-0.063608	-0.017291	-0.025465	-0.031776	-0.030323	0.0053692	-0.011978	0.033885	0.01554	-0.015338	-0.03609	-0.066015	-0.0805	-0.08822	-0.039496	-0.016337	-0.011523	-0.01007	-0.0091163
-0.076641	-0.085814	-0.085814	-0.10271	-0.093034	-0.083861	-0.096394	-0.075643	-0.093488	-0.053437	-0.013386	-0.0182	0.0025522	0.031024	0.050822	0.16521	0.057632	0.050412	-0.014251	-0.0017176	0.024846	0.087557	0.1025	0.10395	0.093824	0.10059	0.045099	0.061992	0.095776	0.13728	0.12475	0.11943	0.1035	0.11267	0.11267	0.1064	0.079383	0.065397	0.073116	0.096275	0.10254	0.10109	0.07021	0.058631	0.044644	0.062491	0.084196	0.09287	0.065852	-0.02247
0.14936	0.12861	0.10159	0.11221	0.10835	0.091462	0.13151	0.13828	0.11512	0.094368	0.092915	0.11221	0.13778	0.12089	0.15563	0.15031	0.16189	0.16816	0.17733	0.16044	0.16671	0.1445	0.1252	0.1638	0.18165	0.15463	0.17538	0.16766	0.19854	0.16475	0.14786	0.10059	0.11458	0.078385	0.058586	0.061492	0.057632	0.074025	0.050866	0.05954	0.036337	0.041649	-0.0051674	0.054183	0.055636	0.090374	0.090374	0.055137	0.05273	0.059496
-0.11056	-0.09898	-0.10911	-0.11297	-0.11006	-0.10911	-0.11442	-0.08354	-0.066648	-0.069055	-0.077728	-0.10861	-0.1062	-0.11006	-0.13272	-0.11292	-0.1023	-0.12981	-0.14089	-0.072371	-0.055024	-0.06901	-0.095075	-0.089762	-0.071417	-0.035226	-0.072371	-0.06515	-0.053571	-0.052118	-0.085903	-0.074323	-0.06129	-0.082043	-0.083496	-0.044897	-0.044897	-0.042491	-0.038132	-0.049711	-0.055024	-0.060337	-0.044897	0.010094	-0.035725	-0.026552	-0.059383	-0.060337	-0.092169	-0.071417
0.20398	0.17937	0.19481	0.19	0.15526	0.18759	0.22088	0.2315	0.22378	0.16398	0.19872	0.22237	0.22719	0.22814	0.1929	0.18568	0.15144	0.14518	0.14999	0.12297	0.14323	0.15962	0.18278	0.17892	0.1519	0.14127	0.17987	0.16684	0.16057	0.18228	0.18518	0.20689	0.20303	0.19917	0.19	0.18614	0.19627	0.19481	0.16925	0.19241	0.13546	0.13837	0.13401	0.10168	0.071752	0.070299	0.081879	0.1287	0.14509	0.16294
-0.061246	-0.071872	-0.048713	-0.078138	-0.03182	-0.016381	-0.027462	-0.020696	-0.028415	-0.025509	-0.050121	-0.0038032	0.0053692	-0.01779	0.0058682	-0.0037589	-0.034183	-0.0033042	0.048326	0.052186	0.045465	-0.020152	-0.045718	-0.044719	-0.037	-0.061611	-0.036501	-0.030733	0.029116	0.042149	0.017537	0.030569	0.028162	0.056634	0.034473	0.0098619	0.041239	0.016173	0.0016875	0.01858	0.010361	0.0055473	0.034019	0.052864	0.10449	0.096275	0.10785	0.11412	0.13778	0.12911
-0.024511	-0.068921	-0.060248	-0.056388	-0.093533	-0.066514	-0.06606	0.0034168	-0.058839	-0.068511	-0.076231	-0.048258	-0.018334	-0.062244	-0.049711	-0.037178	-0.039585	-0.068555	-0.094121	-0.095075	-0.10956	-0.055523	-0.072415	-0.11006	-0.10525	-0.079681	-0.12214	-0.09126	-0.096573	-0.092713	-0.095619	-0.06474	-0.063787	-0.059927	-0.081178	-0.053205	-0.044987	-0.056111	-0.078272	-0.10529	-0.096118	-0.081632	-0.058973	-0.068145	-0.077318	-0.084084	-0.10193	-0.078771	-0.12799	-0.10484
0.043103	0.042149	0.012224	0.023804	0.0030512	0.013178	0.012224	-0.0085283	-0.044719	-0.012388	-0.0061212	0.01849	0.044056	0.032477	0.028617	0.068169	0.046463	0.04115	0.0093181	-0.019153	0.014631	0.010771	0.011725	0.0040055	0.033431	0.013178	0.0030512	0.020398	0.046918	0.013133	0.028572	0.018446	0.0025079	0.0044597	0.026166	0.023759	0.01554	0.017492	0.0044597	0.023759	0.032932	0.051731	0.056545	0.017448	-0.089673	-0.068921	-0.067967	-0.080999	-0.10416	-0.053027
0.071075	0.062402	0.061903	0.12366	0.16516	0.19268	0.1594	0.17533	0.15844	0.14155	0.11694	0.11549	0.11017	0.11403	0.084107	0.091827	0.065762	0.069622	0.053229	0.11499	0.087468	0.1	0.10531	0.088921	0.094234	0.12897	0.12366	0.097595	0.14246	0.15404	0.16271	0.18247	0.1945	0.12407	0.11585	0.12938	0.099003	0.097051	0.08597	0.021807	0.068125	0.047372	0.096596	0.090784	0.10091	0.06036	0.081113	0.11294	0.10041	0.07194
[truncated: 1,150 more columns]
