# Supplementary material for: Sensory integration of a light touch reference in human standing balance
Source: PLoS One. 2018 Jun 6;13(6):e0197316. doi: 10.1371/journal.pone.0197316 (PMC5991370; doi:10.1371/journal.pone.0197316)
Supplement: S1 Dataset — Each file provides the time traces of the whole body center of mass or the stimulus for one individual experimental trial of one subject. Each row contains one of the eleven cycle repetitions recorded within each trial and used for analysis. (ZIP) [file pone.0197316.s001.zip › csv_data/com_angle_subj1_height2_ampl1.csv]

-0.063187	-0.063187	-0.086346	-0.087799	-0.10274	-0.14906	-0.12204	-0.1066	-0.092612	-0.1066	-0.11768	-0.072315	-0.056875	-0.055423	-0.056377	-0.068455	-0.021638	-0.0095592	0.0073328	0.093202	0.02082	-0.012465	0.0068338	-0.0018396	0.0020203	-0.032718	0.045931	0.040618	0.048338	0.023726	0.040618	0.06523	0.043025	0.032899	0.051243	0.026632	0.034351	-0.0013406	-0.0090602	-0.051518	-0.032718	-0.022592	-0.034171	0.0068338	0.048293	0.058919	0.046386	0.042071	0.018912	-0.0056994
-0.071994	-0.066681	-0.064274	-0.047881	-0.051242	-0.042069	-0.099013	-0.072948	-0.08212	-0.071495	-0.025631	-0.043977	-0.0077856	-0.027584	-0.04543	-0.047337	-0.077717	-0.076264	-0.059372	-0.069997	-0.070951	-0.043433	-0.051152	-0.041026	-0.063686	-0.075765	-0.05356	-0.05692	-0.032308	-0.0038367	-0.027994	0.022683	0.005791	0.0096508	0.019322	0.020775	0.037667	0.021274	0.055514	0.071907	0.086392	0.10183	0.033808	0.029948	-0.011556	-0.0076965	-0.0052895	0.020775	0.05792	0.053107
0.11486	0.10474	0.12068	0.16459	0.10283	0.08789	0.056058	0.063777	0.078762	0.052198	0.034806	0.049292	0.0068338	-0.028858	0.066184	0.026133	0.015507	0.0092403	0.070044	0.072451	0.038666	0.060372	0.046386	0.089797	0.09125	0.084484	0.090751	0.095565	0.10233	0.1308	0.12404	0.13275	0.13757	0.15591	0.14288	0.12985	0.112	0.10719	0.14579	0.10428	0.09897	0.08403	0.075811	0.11055	0.10524	0.14093	0.086891	0.088344	0.055059	0.055059
-0.13325	-0.10142	-0.08262	-0.099512	-0.072493	-0.024223	0.062146	0.072272	0.086258	0.05152	0.093024	0.10942	0.16345	0.1215	0.093523	0.066505	0.051065	0.023592	0.028406	0.059285	0.038077	0.035172	0.038532	0.042891	0.030358	0.041483	0.016871	0.0076984	-0.057918	-0.043932	0.0023853	-0.027539	-0.0029272	-0.028493	-0.006787	0.022638	0.057376	0.1259	0.17222	0.19828	0.26971	0.25573	0.1274	0.1105	0.032854	0.051199	0.077719	0.064686	0.072905	0.055514
-0.022948	0.01179	0.0011644	-0.015728	-0.035027	-0.022494	0.013698	-0.017181	-0.021041	-0.024901	-0.041793	-0.037933	-0.024901	-0.064452	-0.072172	-0.07022	-0.015229	0.0026177	-0.057687	-0.044654	-0.033574	-0.013776	-0.054781	-0.079393	-0.11799	-0.10255	-0.11894	-0.067314	-0.034982	0.031633	0.0045694	0.012289	-0.0031502	-0.01037	-0.032575	-0.033529	-0.036435	-0.015184	0.017147	0.0070207	0.0012091	-0.023858	-0.031577	-0.067768	-0.064862	-0.03689	-0.038343	-0.0074648	-0.030624	-0.1001
7.6687e-05	0.024689	0.013608	-0.012955	0.011656	0.0039365	-0.019222	0.0097044	0.012111	-0.032255	-0.024535	-0.019721	-0.03902	-0.026942	-0.023082	0.00057625	0.0092496	0.01261	0.0087506	0.02419	0.011656	0.013564	0.017923	0.06474	0.06088	0.023735	0.011202	0.030001	0.010203	0.00153	0.027595	0.085492	0.072459	0.013608	0.029048	0.0063878	0.0092939	0.0068874	0.0122	0.018467	0.013653	-0.0027397	0.025233	0.026685	-0.001786	0.026685	0.0097934	0.013653	0.042125	0.045985
0.14752	0.16005	0.13303	0.13544	0.11759	0.14606	0.16005	0.13303	0.15619	0.15619	0.13639	0.17499	0.17258	0.13253	0.1002	0.10937	0.11373	0.097339	0.088166	0.069821	0.094433	0.062101	0.086713	0.09684	0.095387	0.088621	0.070275	0.085216	0.072183	0.02296	0.057698	0.082309	0.093889	0.08567	0.047527	0.071185	0.094344	0.10447	0.11124	0.10883	0.085171	0.11991	0.1175	0.077451	0.085171	0.083219	0.088033	0.045076	0.06728	0.076453
0.26099	0.26581	0.24651	0.2224	0.2055	0.2248	0.19102	0.21177	0.19778	0.23543	0.20696	0.2031	0.22576	0.23734	0.20019	0.21563	0.2436	0.22526	0.26386	0.25373	0.24555	0.21999	0.20069	0.21999	0.16981	0.15823	0.1867	0.19056	0.19442	0.20746	0.23979	0.29768	0.2639	0.27067	0.28225	0.24655	0.21036	0.19637	0.18094	0.20219	0.17131	0.16985	0.19542	0.16985	0.19783	0.19301	0.17998	0.16309	0.16309	0.15392
0.0037938	-0.011645	0.0013873	-0.012599	-0.007286	0.0096059	0.039531	0.012512	0.030857	0.018823	0.017825	0.0081532	0.0081532	0.033719	0.07327	0.10029	0.096429	0.11718	0.08871	0.090163	0.091616	0.10079	0.061691	0.020187	0.012467	0.016327	0.067458	0.07327	0.12831	0.13357	0.13308	0.19433	0.15574	0.1205	0.11132	0.089619	0.05152	0.038488	0.082399	0.10846	0.14079	0.11909	0.11859	0.12004	0.091571	0.11764	0.13212	0.10606	0.11618	0.099291
-0.34712	-0.26702	-0.25303	-0.22115	-0.22887	-0.26847	-0.29694	-0.33023	-0.34758	-0.35384	-0.34517	-0.3389	-0.36011	-0.37464	-0.35389	-0.33649	-0.34567	-0.336	-0.33454	-0.335	-0.33645	-0.31956	-0.32101	-0.30848	-0.3162	-0.29159	-0.31329	-0.29013	-0.17288	-0.23078	-0.21003	-0.1772	-0.16803	-0.20858	-0.23319	-0.23991	-0.21675	-0.23264	-0.28042	-0.24372	-0.22969	-0.21716	-0.21039	-0.22583	-0.19832	-0.2128	-0.24613	-0.2519	-0.27747	-0.25817
-0.033574	-0.083297	-0.057731	-0.043246	-0.029259	-0.0254	-0.083297	-0.051465	-0.035072	-0.054371	-0.037978	-0.043745	-0.060637	-0.054371	-0.05823	-0.052917	-0.056777	-0.055823	-0.040384	0.0049799	0.035858	0.0097934	0.0097934	0.049345	-0.010005	0.013154	-0.030757	-0.057776	-0.053916	-0.049102	-0.026897	-0.050056	-0.038477	-0.02835	-0.037523	-0.045741	-0.028395	-0.020675	-0.010049	-0.037567	-0.048149	-0.046695	-0.030802	-0.053006	-0.039974	-0.023082	-0.024036	-0.031756	-0.054914	-0.050101
[truncated: 1,150 more columns]
