# Supplementary material for: Sensory integration of a light touch reference in human standing balance
Source: PLoS One. 2018 Jun 6;13(6):e0197316. doi: 10.1371/journal.pone.0197316 (PMC5991370; doi:10.1371/journal.pone.0197316)
Supplement: S1 Dataset — Each file provides the time traces of the whole body center of mass or the stimulus for one individual experimental trial of one subject. Each row contains one of the eleven cycle repetitions recorded within each trial and used for analysis. (ZIP) [file pone.0197316.s001.zip › csv_data/com_angle_subj1_height2_ampl2.csv]

0.098425	0.13798	0.14329	0.12254	0.083939	0.029902	0.037123	0.0014307	-0.008696	-0.018823	0.008196	0.0057895	0.040528	0.074312	0.074312	0.074312	0.075765	0.048746	-0.0071984	-0.011557	0.017868	0.0048357	-0.013011	0.0048357	0.021728	0.021728	0.032808	0.059827	0.048247	0.021229	0.0057895	0.035714	0.043434	0.030401	0.089752	0.043434	0.039574	0.016914	0.04634	0.033307	0.033307	0.043434	0.027995	0.014962	0.039574	0.0072422	0.0052905	0.015417	0.025543	0.031765
0.20555	0.18625	0.13126	0.064685	0.078671	0.10278	0.096018	0.14138	0.15151	0.20941	0.20314	0.20845	0.21908	0.23692	0.20509	0.15396	0.096562	0.12067	0.12985	0.12649	0.13666	0.14197	0.12363	0.12122	0.11495	0.1328	0.11109	0.11981	0.13475	0.10487	0.094743	0.080757	0.041205	0.079803	0.10587	0.14978	0.12421	0.074989	0.098148	0.087024	0.081711	0.044067	-0.042757	-0.027318	-0.064508	-0.16536	-0.14702	-0.21023	-0.11854	-0.12
0.063865	0.052285	0.0045148	0.035393	0.024313	0.031534	0.028173	0.034439	0.046973	0.046973	0.053239	0.047927	0.030535	0.012689	0.0088289	0.06768	0.02713	0.013099	0.051697	0.0092394	-0.017325	-0.012966	-0.013919	-0.0081522	-0.0071984	0.022726	0.029947	-0.00093156	-0.017824	0.0014749	-0.010603	-0.0076974	0.012555	0.026541	0.011102	-0.0043372	0.048247	0.032309	-0.00052166	-0.019821	-0.073858	-0.12453	-0.10764	-0.088843	-0.082077	-0.055058	-0.067636	-0.06859	-0.045431	-0.047383
0.12594	0.1105	0.087345	0.085892	0.099878	0.11772	0.12158	0.11337	0.14474	0.12735	0.12108	0.098425	0.10033	0.10083	0.084893	0.085392	0.10855	0.067546	0.068046	0.053061	0.073813	0.081532	0.028449	-0.017868	-0.0048362	-0.021728	0.043889	0.032309	0.056422	0.084394	0.069454	0.053516	0.049656	0.0009311	0.039529	0.048203	0.04675	0.05061	0.067502	0.051109	0.057376	0.053516	0.062688	0.007198	0.021184	-0.010194	-0.019366	-0.02368	0.0042919	0.015871
-0.3237	-0.22865	-0.28269	-0.33673	-0.35989	-0.36375	-0.29572	-0.22915	-0.23446	-0.22434	-0.2504	-0.28128	-0.27115	-0.25281	-0.23446	-0.22915	-0.26294	-0.2499	-0.2306	-0.21903	-0.2277	-0.23156	-0.24314	-0.22865	-0.21853	-0.19151	-0.20309	-0.21321	-0.22043	-0.23973	-0.24455	-0.27592	-0.22139	-0.21367	-0.2069	-0.2069	-0.18084	-0.20254	-0.20881	-0.22906	-0.1861	-0.23242	-0.19959	-0.20395	-0.21648	-0.23724	-0.25172	-0.26475	-0.2445	-0.21122
-0.00538	0.027905	0.048158	0.02114	0.031765	0.0018406	0.012466	0.025498	0.014873	0.0071531	-0.035305	-0.044477	-0.041571	0.019232	0.011512	0.0052456	0.0023396	0.048657	0.034172	0.019686	0.022093	0.0076079	-0.020864	0.018688	0.0047018	-0.01219	-0.0068776	-0.041616	-0.040163	-0.021363	-0.0044706	-0.030535	-0.010283	0.0027495	-0.051787	-0.053739	-0.043113	-0.069633	-0.081212	-0.15455	-0.10001	-0.047428	-0.06046	0.0012967	-0.033442	-0.052741	-0.018501	-0.018501	-0.04552	-0.0378
-0.020454	0.00075289	0.004158	-0.014187	-0.022361	-0.034894	-0.027629	-0.026177	-0.0054243	-0.017957	-0.017004	-0.0030178	-0.0025183	-0.0030178	0.028859	0.020186	-0.00056649	-0.022272	-0.035305	-0.018412	-0.035305	0.011512	-0.002474	0.030357	0.03181	0.076265	0.07145	0.074811	0.062688	0.062688	0.15392	0.053061	0.015417	0.051608	0.034217	0.073314	0.10419	0.054015	0.053061	-0.0053352	0.018777	0.035669	0.029403	0.047249	0.017824	0.01301	-0.0077423	0.0086507	0.02795	-0.0043815
0.13889	0.11718	0.10369	0.1283	0.14229	0.13939	0.1249	0.16109	0.1635	0.14129	0.10174	0.11187	0.11959	0.11813	0.089663	0.11282	0.073724	0.099789	0.089663	0.057331	0.085303	0.10701	0.1239	0.11232	0.10606	0.11378	0.12295	0.094476	0.093522	0.12681	0.14901	0.15287	0.16495	0.15192	0.17603	0.16591	0.16205	0.16736	0.17748	0.18425	0.18811	0.1635	0.19438	0.164	0.17944	0.19633	0.23588	0.23347	0.2248	0.22144
0.16981	0.11577	0.12204	0.13893	0.16354	0.13362	0.18529	0.19206	0.18484	0.23356	0.25577	0.25386	0.25436	0.33832	0.28524	0.26739	0.26303	0.27125	0.28283	0.34218	0.32724	0.29927	0.31471	0.30168	0.28043	0.27125	0.32098	0.2906	0.28478	0.31521	0.31616	0.30604	0.35335	0.35576	0.34949	0.33019	0.31861	0.3133	0.36348	0.35867	0.3746	0.37315	0.34854	0.32538	0.30608	0.30222	0.32393	0.27761	0.32007	0.35962
-0.084474	-0.084929	-0.10809	-0.11099	-0.099415	-0.10618	-0.12789	-0.11485	-0.12162	-0.13225	-0.13997	-0.1366	-0.12743	-0.13611	-0.089788	-0.084474	-0.10573	-0.14628	-0.12071	-0.12166	-0.14337	-0.12888	-0.11971	-0.11826	-0.15059	-0.11295	-0.10282	-0.09896	-0.14673	-0.17134	-0.1945	-0.18583	-0.22202	-0.21044	-0.22543	-0.20853	-0.17379	-0.17379	-0.18778	-0.1376	-0.16172	-0.20658	-0.16558	-0.17525	-0.18297	-0.14678	-0.14292	-0.15545	-0.16076	-0.16848
0.44077	0.44799	0.46343	0.46293	0.40162	0.39581	0.37361	0.41943	0.41361	0.40925	0.34459	0.33251	0.29777	0.28814	0.31516	0.30649	0.3272	0.33492	0.32575	0.32529	0.32624	0.28519	0.29001	0.31798	0.30204	0.29287	0.25958	0.24655	0.2649	0.27021	0.2866	0.27743	0.24896	0.2644	0.27212	0.25668	0.25859	0.28415	0.29332	0.29814	0.29137	0.28992	0.28125	0.27062	0.28029	0.27689	0.25854	0.26481	0.23393	0.23393
[truncated: 1,150 more columns]
