# Supplementary material for: Sensory integration of a light touch reference in human standing balance
Source: PLoS One. 2018 Jun 6;13(6):e0197316. doi: 10.1371/journal.pone.0197316 (PMC5991370; doi:10.1371/journal.pone.0197316)
Supplement: S1 Dataset — Each file provides the time traces of the whole body center of mass or the stimulus for one individual experimental trial of one subject. Each row contains one of the eleven cycle repetitions recorded within each trial and used for analysis. (ZIP) [file pone.0197316.s001.zip › csv_data/com_angle_subj1_height2_ampl3.csv]

0.019974	0.033961	-0.0017316	-0.070254	-0.057222	-0.061082	-0.078928	-0.072662	-0.082788	-0.041283	-0.037424	-0.026344	-0.064942	-0.039376	-0.037923	-0.05527	-0.045143	-0.082289	-0.074569	-0.098682	-0.093868	-0.038877	-0.023438	-0.013311	-0.015718	-0.022484	-0.01381	-0.047595	-0.050002	-0.053861	-0.050002	-0.045188	-0.051954	-0.066894	-0.064487	-0.11757	-0.12143	-0.1118	-0.10699	-0.085284	-0.089144	-0.093003	-0.09155	-0.081424	-0.079017	-0.11521	-0.14754	-0.17601	-0.18518	-0.16879
-0.012856	-0.019622	-0.041328	-0.036515	0.015116	-0.0017764	-0.02834	-0.0032292	0.019475	0.0045347	-0.011858	0.0021282	0.010347	0.035913	0.040272	0.01902	0.033961	-0.0031849	0.051352	0.021427	0.01902	0.02674	0.0026272	-0.019578	-0.0089522	0.042679	0.047492	0.047492	0.047492	0.065838	0.077417	0.081277	0.056665	0.0055333	0.031099	0.018066	0.029646	0.055212	0.042179	0.039773	0.029646	0.0118	0.037366	0.040771	0.053304	0.077916	0.064883	0.085137	0.052805	0.052805
0.39682	0.37607	0.38765	0.36399	0.37848	0.36785	0.38088	0.40114	0.36254	0.3495	0.32489	0.3273	0.33116	0.31813	0.33693	0.33638	0.30405	0.30114	0.27608	0.25001	0.26881	0.2635	0.29388	0.29774	0.29388	0.26541	0.27699	0.2818	0.24897	0.28421	0.28035	0.27117	0.24366	0.2422	0.20456	0.17223	0.24747	0.21514	0.20933	0.21364	0.17359	0.14898	0.1784	0.18658	0.21941	0.20156	0.1562	0.16247	0.14267	0.10843
0.14807	0.14421	0.15193	0.20356	0.20742	0.19103	0.21178	0.26196	0.2798	0.28657	0.26872	0.24797	0.24266	0.23735	0.2388	0.23784	0.21614	0.20842	0.18235	0.15679	0.16115	0.15002	0.15002	0.17077	0.17754	0.17463	0.18621	0.19779	0.20361	0.18671	0.21132	0.1814	0.17077	0.20647	0.20887	0.20261	0.21419	0.1809	0.14857	0.15243	0.13699	0.068467	0.10947	0.10947	0.13168	0.1587	0.14712	0.11769	0.15338	0.17268
0.20701	0.22631	0.21378	0.14961	0.125	0.11197	0.14285	0.17904	0.14139	0.17132	0.15492	0.16024	0.17908	0.21673	0.20324	0.17717	0.18489	0.20419	0.1651	0.19888	0.21723	0.29252	0.28625	0.28239	0.2684	0.24379	0.26745	0.29256	0.32589	0.28729	0.35436	0.37947	0.37757	0.38193	0.37856	0.33029	0.3129	0.29601	0.28348	0.28202	0.32207	0.33511	0.30087	0.31776	0.34478	0.34864	0.36167	0.37325	0.36022	0.34428
0.15002	0.13649	0.18281	0.16928	0.16978	0.17023	0.13454	0.10171	0.089175	0.11088	0.15043	0.12632	0.10557	0.13549	0.10075	0.10943	0.12101	0.12968	0.10988	0.095397	0.078005	0.11183	0.10988	0.085725	0.094897	0.079458	0.03364	0.054391	0.047127	0.024921	0.036501	0.068833	0.050986	0.075099	0.06352	0.073646	0.036956	0.03019	0.03019	0.045629	0.029691	0.018111	0.015249	-0.0050476	0.0094379	0.048036	0.042723	0.055756	0.062521	0.047082
0.17908	0.18054	0.1868	0.14966	0.12118	0.15783	0.16796	0.18194	0.17904	0.1853	0.16937	0.19638	0.1824	0.14621	0.12931	0.10325	0.12641	0.098891	0.097937	0.11483	0.10711	0.09939	0.1047	0.09939	0.12014	0.11097	0.082498	0.071872	0.11047	0.1018	0.087311	0.089718	0.053527	0.076187	0.086313	0.08872	0.053028	0.063154	0.09258	0.078094	0.053482	0.061202	0.033684	0.024512	0.027418	-0.011225	-0.013133	0.0003541	-0.0049585	0.019653
-0.055359	-0.063079	-0.065031	-0.077109	-0.093048	-0.11525	-0.12492	-0.1365	-0.14808	-0.13314	-0.11144	-0.14522	-0.14472	-0.13219	-0.1375	-0.15825	-0.14668	-0.15054	-0.16502	-0.18432	-0.16502	-0.17951	-0.20121	-0.17805	-0.16407	-0.16216	-0.13223	-0.14236	-0.15299	-0.13609	-0.13609	-0.17324	-0.21279	-0.17274	-0.17419	-0.14186	-0.16793	-0.1351	-0.13364	-0.14377	-0.13605	-0.11335	-0.12057	-0.1722	-0.15821	-0.14277	-0.18523	-0.1519	-0.14323	-0.16012
-0.14849	-0.13401	-0.16198	-0.15376	-0.17015	-0.18319	-0.15185	-0.13401	-0.14268	-0.10504	-0.1108	-0.10163	-0.071253	-0.051954	-0.11371	-0.090053	-0.071707	-0.07702	-0.085694	-0.050955	-0.050456	-0.036925	-0.0074546	0.010891	0.07796	0.049489	0.0099369	0.0027163	0.011435	0.033185	0.085315	0.098347	0.092535	0.085315	0.053937	0.061701	0.066515	0.09258	0.12396	0.11819	0.13218	0.17563	0.2205	0.24079	0.17808	0.16364	0.1477	0.16414	0.18971	0.19307
-0.044234	-0.063034	-0.065441	-0.063034	-0.067847	-0.073615	-0.049003	-0.021984	0.01566	0.0088941	0.08995	0.017113	0.044131	0.018111	0.002672	0.021516	0.026829	0.025875	0.021561	0.044719	0.042313	0.079957	0.060658	0.08913	0.16346	0.18517	0.25851	0.15429	0.10993	0.084361	0.07714	0.077639	0.096939	0.13363	0.11964	0.11242	0.17323	0.17754	0.17659	0.15924	0.16115	0.1621	0.17513	0.1616	0.19875	0.18571	0.15484	0.1804	0.17895	0.19053
-0.14758	-0.13215	-0.11721	-0.11189	-0.14808	-0.14954	-0.15485	-0.16162	-0.16452	-0.12978	-0.2147	-0.22192	-0.17705	-0.14858	-0.18863	-0.20167	-0.20407	-0.22097	-0.1954	-0.20312	-0.2142	-0.22097	-0.21325	-0.14908	-0.19831	-0.19445	-0.18287	-0.15439	-0.14763	-0.16643	-0.18187	-0.21951	-0.23445	-0.18714	-0.16879	-0.18328	-0.19631	-0.17365	-0.1529	-0.1756	-0.22914	-0.24458	-0.20598	-0.19104	-0.17174	-0.15244	-0.16884	-0.19199	-0.15916	-0.19295
[truncated: 1,150 more columns]
