# Supplementary material for: Sensory integration of a light touch reference in human standing balance
Source: PLoS One. 2018 Jun 6;13(6):e0197316. doi: 10.1371/journal.pone.0197316 (PMC5991370; doi:10.1371/journal.pone.0197316)
Supplement: S1 Dataset — Each file provides the time traces of the whole body center of mass or the stimulus for one individual experimental trial of one subject. Each row contains one of the eleven cycle repetitions recorded within each trial and used for analysis. (ZIP) [file pone.0197316.s001.zip › csv_data/com_angle_subj2_height1_ampl1.csv]

-0.29285	-0.30685	-0.2293	-0.1406	-0.14018	-0.13146	-0.13431	-0.12903	-0.14789	-0.2096	-0.19946	-0.13775	-0.11947	-0.13104	-0.12191	-0.12576	-0.11662	-0.13063	-0.10078	-0.09206	-0.12006	-0.15821	-0.17364	-0.25848	-0.26477	-0.17322	-0.24608	-0.22679	-0.23736	-0.23836	-0.29479	-0.24608	-0.21665	-0.22009	-0.21095	-0.19938	-0.18739	-0.1811	-0.18353	-0.21682	-0.20098	-0.18454	-0.12141	-0.10942	-0.061302	-0.035313	0.030249	-0.029613	-0.082181	-0.0050493
-0.01527	0.038722	-0.030697	-0.012421	-0.007139	-0.051575	-0.049143	-0.063563	-0.014852	-0.024579	0.017843	-0.014017	-0.06172	-0.057863	-0.083852	-0.043444	-0.034306	-0.070022	-0.062727	-0.037745	-0.00060385	0.009959	0.063951	0.16179	0.040223	0.15349	0.084659	0.11694	0.11551	0.042655	0.073507	0.041647	0.049361	0.02094	0.03251	0.026221	0.046929	0.035359	0.00065016	0.024796	0.059506	0.055649	0.0079454	0.01809	0.034941	0.01809	-0.020476	-0.048896	0.0050957	0.034523
0.1036	0.089598	0.089598	0.099743	0.057321	0.012467	0.03175	0.030325	0.012049	0.012049	0.032757	-0.012098	-0.0096656	0.036613	0.018755	0.0071853	0.047176	0.038038	0.034181	0.058746	0.10016	0.11701	0.11072	0.11986	0.14199	0.10058	0.095297	0.129	0.16656	0.15742	0.13529	0.12129	0.12799	0.13327	0.15541	0.21711	0.21812	0.26968	0.22097	0.21569	0.21326	0.10913	0.14141	0.1274	0.12497	0.12355	0.14811	0.15339	0.14426	0.10812
-0.033698	0.0020178	0.018033	-0.016258	-0.023553	-0.073689	-0.060694	-0.082409	-0.08769	-0.13783	-0.097417	-0.057427	-0.095575	-0.11343	-0.12601	-0.14915	-0.15787	-0.15401	-0.11159	-0.092307	-0.073613	-0.099602	-0.13817	-0.11603	-0.087614	-0.10933	-0.12434	-0.10321	-0.073366	-0.037232	-0.040081	-9.1173e-05	-0.022812	-0.034382	-0.030108	-0.03254	-0.060542	-0.03841	-0.0089818	-0.077982	-0.028854	-0.027011	0.0014098	0.010966	-0.00060385	0.0018277	0.013816	0.01524	-0.038752	-0.090312
-0.016771	0.0025115	-0.016771	-0.020628	-0.012915	-0.0066263	-0.017189	-0.054748	-0.070592	-0.018025	-0.012154	-0.035294	-0.0223	0.00042205	-0.031856	-0.080566	-0.054995	-0.069415	-0.038562	-0.046275	-0.051974	-0.096828	-0.11267	-0.11795	-0.13338	-0.09339	-0.083245	-0.10051	-0.12466	-0.099089	-0.11594	-0.13765	-0.21906	-0.22535	-0.17521	-0.19693	-0.20992	-0.20363	-0.20648	-0.20791	-0.15635	-0.15677	-0.15962	-0.2126	-0.17689	-0.12717	-0.14159	-0.14159	-0.15743	-0.17571
0.082569	0.055573	0.09942	0.042578	-0.014264	-0.0065503	0.0035947	0.034447	0.069156	0.066307	0.050463	0.040318	0.06832	0.065889	0.090453	0.056751	0.0086289	0.008211	0.032776	0.018356	-0.018785	-0.026916	-0.009476	-0.04276	-0.067325	-0.0060373	0.036385	0.030097	0.020959	0.092809	0.056675	0.041666	0.070087	0.084089	0.041666	-0.020039	-0.0060373	0.0031005	-0.026327	-0.02532	-0.050891	-0.017607	-0.052316	-0.0060373	0.053236	0.047955	0.051811	0.072519	0.065224	0.012657
0.0078123	-0.019184	-0.027904	-0.019184	-0.024466	-0.020609	0.02567	0.024245	0.018546	0.012257	0.0141	0.021396	0.0049625	-0.0041758	0.016532	0.016532	0.02567	9.9145e-05	0.091232	0.087375	0.052666	0.041096	0.034808	0.03724	0.043528	0.057948	0.062222	-0.0086214	-0.036624	0.013511	0.030363	-0.0092099	-0.016923	-0.098918	-0.058928	-0.068065	-0.075778	-0.070497	-0.076786	-0.075361	-0.050797	-0.012819	-0.0022571	-0.017683	0.018451	-0.025397	-0.051556	-0.038562	-0.053988	-0.04485
0.040242	0.060949	0.11008	0.074362	0.097919	0.11435	0.098926	0.081068	0.055497	0.067485	0.047195	0.0596	0.049037	0.067313	0.089446	0.10814	0.10957	0.16356	0.1317	0.18083	0.19952	0.20664	0.23892	0.25292	0.24848	0.25577	0.24563	0.23976	0.3189	0.32905	0.30448	0.29149	0.25821	0.22593	0.2375	0.21436	0.22937	0.23381	0.24681	0.27137	0.2401	0.21797	0.24069	0.21814	0.21042	0.24371	0.24816	0.21973	0.22074	0.19433
-0.084423	-0.084423	-0.080984	-0.053988	-0.033698	-0.035541	-0.12709	-0.15652	-0.16993	-0.15593	-0.14579	-0.11737	-0.099089	-0.099507	-0.094644	-0.11678	-0.1322	-0.11292	-0.095061	-0.10806	-0.10462	-0.088773	-0.072929	-0.12306	-0.12063	-0.20933	-0.24404	-0.29032	-0.25318	-0.24648	-0.15492	-0.17806	-0.16792	-0.1255	-0.0985	-0.090787	-0.10764	-0.10378	-0.043501	-0.0025037	-0.070497	-0.012649	-0.055071	-0.0049356	0.024492	-0.0025037	-0.061777	-0.12876	-0.11191	-0.10177
-0.097816	-0.12481	-0.12481	-0.1581	-0.15667	-0.11852	-0.12624	-0.11324	-0.11567	-0.14267	-0.11811	-0.1384	-0.11668	-0.17411	-0.2214	-0.19096	-0.22182	-0.21025	-0.16741	-0.12985	-0.10914	-0.16313	-0.16699	-0.19541	-0.18627	-0.19927	-0.25468	-0.31781	-0.29182	-0.27112	-0.37625	-0.35554	-0.38153	-0.37768	-0.38397	-0.34825	-0.30968	-0.29568	-0.30725	-0.28939	-0.25753	-0.21754	-0.20253	-0.18467	-0.16397	-0.24009	-0.26851	-0.2468	-0.27421	-0.25778
-0.13796	-0.10853	-0.1341	-0.13938	-0.12496	-0.1284	-0.085145	-0.041887	-0.02646	-0.0010601	0.0080777	0.006064	0.066173	0.048734	0.067427	0.031711	0.033136	0.076812	0.08293	0.071778	0.1059	0.12702	0.13759	0.094746	0.11243	0.077724	0.094993	0.11184	0.12341	0.13825	0.14781	0.19207	0.20264	0.19718	0.20632	0.21119	0.20875	0.18318	0.19232	0.21445	0.24145	0.26601	0.24145	0.25059	0.22745	0.22116	0.19659	0.17773	0.2303	0.23172
[truncated: 1,150 more columns]
