# Supplementary material for: Sensory integration of a light touch reference in human standing balance
Source: PLoS One. 2018 Jun 6;13(6):e0197316. doi: 10.1371/journal.pone.0197316 (PMC5991370; doi:10.1371/journal.pone.0197316)
Supplement: S1 Dataset — Each file provides the time traces of the whole body center of mass or the stimulus for one individual experimental trial of one subject. Each row contains one of the eleven cycle repetitions recorded within each trial and used for analysis. (ZIP) [file pone.0197316.s001.zip › csv_data/com_angle_subj2_height1_ampl2.csv]

-0.24055	-0.2517	-0.29655	-0.37084	-0.35969	-0.35684	-0.36698	-0.37671	-0.37671	-0.40471	-0.42928	-0.31173	-0.33202	-0.29304	-0.31475	-0.28063	-0.25666	-0.25951	-0.2585	-0.2725	-0.30051	-0.28181	-0.28282	-0.23914	-0.26488	-0.26773	-0.29331	-0.24032	-0.26505	-0.24678	-0.20536	-0.23337	-0.24108	-0.23722	-0.25181	-0.23983	-0.24184	-0.18215	-0.19045	-0.19146	-0.1959	-0.17519	-0.1425	-0.14451	-0.076272	-0.060846	0.091404	-0.047015	-0.14117	-0.01147
0.90109	0.88667	0.83226	0.82454	0.82354	0.88525	0.9094	0.86554	0.82513	0.80157	0.79243	0.81943	0.77315	0.74531	0.76846	0.73861	0.73391	0.6935	0.66122	0.60438	0.61025	0.63339	0.62098	0.55927	0.56699	0.55642	0.56858	0.59457	0.53773	0.52432	0.52532	0.54217	0.56247	0.54276	0.50705	0.53019	0.49506	0.51049	0.41935	0.48206	0.47108	0.45524	0.47553	0.49825	0.45725	0.43227	0.3937	0.39756	0.38699	0.38071
0.028673	0.0079651	-0.02247	0.018946	0.018946	-0.035046	-0.0027685	0.035379	0.051224	0.017939	0.0010881	0.038647	0.036633	0.026906	0.037051	0.030174	0.026317	0.061026	0.039312	0.034866	0.01659	0.025728	0.072007	0.1737	0.20741	0.18468	0.17555	0.3558	0.35111	0.33853	0.41851	0.38137	0.38464	0.43234	0.4632	0.46504	0.43318	0.4419	0.43461	0.46629	0.50486	0.46772	0.43058	0.41029	0.42672	0.44642	0.43871	0.45556	0.4647	0.48926
-0.13579	-0.065367	-0.11349	-0.15247	-0.20646	-0.16019	-0.1949	-0.14132	-0.15532	-0.16689	-0.15188	-0.20202	-0.16974	-0.18517	-0.18232	-0.1876	-0.23287	-0.22759	-0.25844	-0.25073	-0.27001	-0.31772	-0.309	-0.34086	-0.31084	-0.32484	-0.31529	-0.35243	-0.34371	-0.33314	-0.30372	-0.31713	-0.33398	-0.28586	-0.27672	-0.30858	-0.27529	-0.25115	-0.26574	-0.22047	-0.21032	-0.20546	-0.1819	-0.20261	-0.1892	-0.16891	-0.13461	-0.14862	-0.14761	-0.12162
-0.027961	-0.024692	-0.072396	-0.091679	-0.042551	-0.048839	-0.069547	-0.048421	-0.077849	-0.031152	0.0074141	-0.0013059	0.0082497	-0.04331	-0.011622	0.010929	0.026355	0.040774	0.050748	0.052173	0.060304	0.1143	0.14598	0.15227	0.17156	0.10356	0.087129	0.13282	0.071114	0.12351	0.13994	0.13709	0.12452	0.15721	0.17792	0.20207	0.20877	0.2045	0.19477	0.19092	0.22545	0.22545	0.2356	0.25346	0.2693	0.27274	0.24574	0.19175	0.2086	0.19846
0.13635	0.1802	0.1662	0.17207	0.14507	0.1605	0.14893	0.11665	0.1128	0.10123	0.13208	0.13451	0.097369	0.10366	0.065091	0.11908	0.14507	0.12965	0.1605	0.1465	0.17978	0.16536	0.16293	0.12923	0.11137	0.1408	0.15379	0.19764	0.2015	0.20007	0.2015	0.20921	0.16293	0.15279	0.1605	0.12822	0.17064	0.15522	0.10407	0.12093	0.093513	0.11036	0.11849	0.14021	0.14549	0.12093	0.12478	0.16578	0.18649	0.17249
-0.029974	0.013873	0.06929	0.07214	0.030135	0.086559	0.15681	0.11967	0.099972	0.081524	0.074818	0.0801	0.067523	0.028958	0.010093	0.029793	0.093341	0.054776	0.057208	0.042617	0.048316	0.085875	0.097863	0.10071	0.10214	0.095849	0.075977	0.088972	0.060551	0.07782	0.098528	0.091651	0.081506	0.082931	0.07991	0.10406	0.092905	0.093911	0.11261	0.079321	0.11202	0.12074	0.11688	0.14916	0.18001	0.234	0.29328	0.3217	0.28355	0.22285
-0.15641	-0.16169	-0.23639	-0.2301	-0.2638	-0.27822	-0.26992	-0.26564	-0.22506	-0.23479	-0.21308	-0.23521	-0.25835	-0.30949	-0.30949	-0.26078	-0.29448	-0.29448	-0.31234	-0.34948	-0.26422	-0.27579	-0.2425	-0.2965	-0.26808	-0.25852	-0.29709	-0.29851	-0.30664	-0.2768	-0.36835	-0.35435	-0.30421	-0.33892	-0.29021	-0.29549	-0.27562	-0.26363	-0.2679	-0.24661	-0.26346	-0.30144	-0.32885	-0.38041	-0.36356	-0.35585	-0.37555	-0.37739	-0.37454	-0.37982
0.35096	0.29738	0.28296	0.2651	0.29696	0.33695	0.32538	0.3471	0.37267	0.39967	0.37166	0.37979	0.36437	0.3725	0.35179	0.3388	0.31851	0.2485	0.28421	0.34391	0.28564	0.35162	0.43831	0.45944	0.45415	0.45072	0.41827	0.45885	0.43084	0.42455	0.36813	0.32998	0.37324	0.3698	0.39822	0.36393	0.31849	0.25351	0.28579	0.33106	0.35118	0.43217	0.47786	0.51501	0.49757	0.52397	0.56154	0.5124	0.5057	0.4927
-0.38662	-0.36063	-0.35292	-0.40163	-0.4132	-0.39048	-0.34337	-0.32651	-0.26682	-0.28996	-0.25098	-0.25584	-0.24712	-0.22398	-0.24427	-0.14685	-0.11843	-0.11273	-0.089171	-0.11919	-0.11818	-0.12631	-0.10275	-0.083472	-0.076766	-0.090349	-0.13906	-0.13277	-0.13319	-0.17947	-0.17561	-0.17947	-0.17461	-0.15817	-0.19774	-0.17888	-0.21074	-0.22617	-0.20202	-0.19045	-0.17259	-0.22415	-0.24059	-0.2483	-0.24444	-0.21359	-0.18659	-0.1803	-0.17158	-0.13972
0.031029	0.043016	0.078979	0.045695	0.063971	0.048545	0.044688	0.089371	0.1162	0.12919	0.15233	0.14219	0.16574	0.24329	0.25771	0.27113	0.24496	0.31581	0.23624	0.24966	0.18879	0.19365	0.19466	0.21578	0.21822	0.19549	0.24219	0.26189	0.28503	0.29987	0.33642	0.29014	0.33785	0.34983	0.36384	0.335	0.3334	0.30741	0.32569	0.29685	0.35025	0.33281	0.2447	0.32711	0.32569	0.2924	0.35755	0.38312	0.42412	0.44239
[truncated: 1,150 more columns]
