# Supplementary material for: Sensory integration of a light touch reference in human standing balance
Source: PLoS One. 2018 Jun 6;13(6):e0197316. doi: 10.1371/journal.pone.0197316 (PMC5991370; doi:10.1371/journal.pone.0197316)
Supplement: S1 Dataset — Each file provides the time traces of the whole body center of mass or the stimulus for one individual experimental trial of one subject. Each row contains one of the eleven cycle repetitions recorded within each trial and used for analysis. (ZIP) [file pone.0197316.s001.zip › csv_data/com_angle_subj2_height1_ampl3.csv]

-0.011813	-0.014663	0.0074695	0.020464	-0.036966	-0.070251	-0.064969	-0.033699	-0.043843	-0.052564	-0.034288	0.0085527	0.042255	0.044686	0.059106	0.099515	0.13951	0.12835	0.2199	0.21504	0.12676	0.14403	0.10119	0.11988	0.14587	0.12985	0.16154	0.18854	0.18611	0.2048	0.24135	0.24135	0.32905	0.33534	0.30918	0.35914	0.32645	0.31672	0.31144	0.28486	0.41682	0.46268	0.48523	0.43267	0.4221	0.38882	0.40852	0.40994	0.42881	0.43409
0.067408	0.041419	0.063552	0.076128	0.032699	3.4577e-06	-0.0024286	-0.064552	-0.0091343	-0.035712	-0.015005	-0.021293	-0.056002	-0.023136	-0.030849	0.041001	0.024567	0.032281	3.4577e-06	0.026999	-0.019279	-0.021711	0.0018463	0.0032709	-0.048289	-0.040158	-0.024732	-0.0030171	0.034123	0.0524	0.08367	0.046529	0.027246	0.02624	0.033953	0.068073	0.089199	0.081903	0.089199	0.14319	0.11091	0.14462	0.12148	0.17589	0.22116	0.21101	0.18217	0.16188	0.15174	0.15316
-0.10209	-0.11366	-0.084651	-0.088508	-0.094796	-0.066793	-0.086076	-0.076938	-0.078781	-0.060923	-0.076349	-0.081631	-0.087919	-0.075343	-0.14945	-0.16874	-0.18131	-0.14275	-0.15574	-0.13646	-0.17645	-0.18559	-0.1456	-0.1523	-0.15717	-0.14275	-0.16446	-0.2016	-0.17603	-0.13889	-0.075343	-0.078363	-0.08222	-0.12607	-0.14434	-0.1409	-0.15306	-0.14736	-0.15751	-0.11609	-0.11995	-0.090692	-0.12825	-0.12867	-0.10226	-0.087425	-0.09757	-0.065881	-0.067306	-0.048612
0.052096	-0.02344	-0.012289	-0.024865	-0.0045755	-0.034839	-0.058396	-0.096373	-0.083796	-0.069795	-0.096791	-0.12605	-0.10048	-0.14315	-0.16587	-0.16914	-0.20468	-0.27511	-0.30009	-0.25423	-0.2575	-0.31534	-0.27233	-0.33404	-0.30847	-0.37747	-0.34075	-0.31358	-0.3633	-0.37344	-0.397	-0.41385	-0.33529	-0.3347	-0.37025	-0.38182	-0.34669	-0.34426	-0.31198	-0.29127	-0.31928	-0.30243	-0.34586	-0.37428	-0.33529	-0.35843	-0.356	-0.35214	-0.30628	-0.31886
0.60772	0.58701	0.58944	0.54945	0.55716	0.5606	0.54518	0.58274	0.5876	0.61317	0.63732	0.57176	0.57905	0.60848	0.58635	0.54778	0.53864	0.5435	0.54837	0.53923	0.56379	0.55709	0.52582	0.5171	0.55181	0.56723	0.50167	0.51995	0.54552	0.48238	0.47366	0.49194	0.49194	0.47794	0.48465	0.49479	0.53235	0.55021	0.5435	0.49622	0.49521	0.52606	0.51936	0.56606	0.63061	0.57947	0.48791	0.46477	0.4802	0.49563
-0.15599	-0.29625	-0.26053	-0.32266	-0.28409	-0.24653	-0.22868	-0.26766	-0.30623	-0.26238	-0.27395	-0.21996	-0.20696	-0.17854	-0.17024	-0.12496	-0.1134	-0.1611	-0.12983	-0.12212	-0.1414	-0.10526	-0.10384	-0.096127	-0.085564	-0.102	-0.09303	-0.06704	-0.063184	-0.011624	0.0013711	-0.004499	-0.0020677	-0.028057	-0.016069	-0.020932	0.014784	-0.017076	-0.014226	0.025765	0.043622	0.0089131	-0.014226	-0.033509	0.032053	0.0079062	0.014195	-0.0026567	-0.011794	0.0099204
0.25456	0.22899	0.18698	0.10356	0.14883	0.16812	0.12997	0.10825	0.11312	0.065831	0.095677	0.16753	0.17524	0.12024	0.096095	0.10766	0.14665	0.13793	0.18035	0.20248	0.20776	0.21305	0.23845	0.21875	0.20801	0.24456	0.21799	0.24297	0.25881	0.24339	0.23467	0.23752	0.26736	0.26434	0.29502	0.30944	0.30357	0.29058	0.32227	0.33669	0.27682	0.29309	0.26609	0.25678	0.30591	0.28562	0.24688	0.20144	0.19758	0.22684
-0.19218	-0.12905	-0.12947	-0.13475	-0.15261	-0.18933	-0.14649	-0.20576	-0.20535	-0.19763	-0.22178	-0.20166	-0.21323	-0.19982	-0.21809	-0.20326	-0.20812	-0.19655	-0.2347	-0.23956	-0.24057	-0.24644	-0.17559	-0.19588	-0.16545	-0.12563	-0.11062	-0.11163	-0.12462	-0.10635	-0.12278	-0.15405	-0.14592	-0.15749	-0.14064	-0.17149	-0.14349	-0.11549	-0.086646	-0.042381	-0.066528	-0.024523	-0.064932	-0.025948	-0.052355	-0.10878	-0.1232	-0.085639	-0.1035	-0.12177
0.18461	0.17606	0.16407	0.12039	0.04955	0.020711	-0.029424	-0.085848	-0.063126	-0.069833	-0.095822	0.031445	0.1183	0.07362	0.090053	0.020635	-0.047187	-0.036454	-0.11442	-0.066717	-0.10428	-0.12155	-0.12968	-0.11852	-0.11366	-0.031666	-0.10293	-0.074506	-0.071486	-0.089344	-0.14476	-0.1269	-0.16589	-0.1316	-0.18215	-0.16572	-0.18257	-0.18257	-0.19984	-0.26439	-0.29222	-0.29323	-0.26422	-0.2628	-0.29893	-0.25693	-0.29063	-0.33917	-0.48815	-0.51171
0.52414	0.49673	0.54829	0.54544	0.50201	0.54058	0.52758	0.53144	0.53815	0.569	0.556	0.53144	0.49832	0.51559	0.56087	0.49187	0.45146	0.48759	0.5223	0.50545	0.50687	0.51073	0.50402	0.46403	0.44475	0.50117	0.45632	0.48047	0.48919	0.55475	0.54075	0.54217	0.51375	0.53547	0.52532	0.50847	0.47233	0.47376	0.45163	0.4575	0.40493	0.41994	0.4321	0.45482	0.39513	0.29628	0.25729	0.29687	0.30986	0.30844
-0.1227	-0.091852	-0.063431	-0.102	-0.082714	-0.077432	-0.049011	-0.0065892	-0.068294	-0.061588	0.0062345	0.0066524	-0.016069	-0.054217	-0.085069	-0.091776	-0.076767	-0.055224	-0.055224	-0.030241	-0.025967	-0.0024096	0.031293	0.065413	0.084696	0.080251	0.093663	0.11865	0.19619	0.19418	0.16375	0.14203	0.14144	0.19929	0.27969	0.26854	0.30367	0.29578	0.26837	0.26778	0.32806	0.30777	0.29561	0.30374	0.33116	0.31615	0.31087	0.34172	0.30559	0.33258
[truncated: 1,150 more columns]
