# Supplementary material for: Sensory integration of a light touch reference in human standing balance
Source: PLoS One. 2018 Jun 6;13(6):e0197316. doi: 10.1371/journal.pone.0197316 (PMC5991370; doi:10.1371/journal.pone.0197316)
Supplement: S1 Dataset — Each file provides the time traces of the whole body center of mass or the stimulus for one individual experimental trial of one subject. Each row contains one of the eleven cycle repetitions recorded within each trial and used for analysis. (ZIP) [file pone.0197316.s001.zip › csv_data/com_angle_subj2_height2_ampl1.csv]

0.37371	0.37899	0.37656	0.39199	0.36013	0.34328	0.32399	0.29943	0.28685	0.28828	0.20486	0.12244	0.23085	0.097291	0.12286	0.23328	0.25399	0.21928	0.25155	0.21827	0.24871	0.24669	0.24996	0.19454	0.20125	0.16126	0.14382	0.21365	0.22237	0.2155	0.16293	0.17877	0.21432	0.19219	0.23402	0.24701	0.21658	0.26387	0.24643	0.23385	0.23569	0.21884	0.2227	0.26755	0.26613	0.26755	0.26512	0.31911	0.31769	0.32582
0.23974	0.26917	0.20319	0.24603	0.26347	0.31503	0.28661	0.26204	0.25676	0.22063	0.20906	0.23848	0.26649	0.2545	0.19279	0.19724	0.18953	0.19623	0.13797	0.093111	0.11726	0.13411	0.10284	0.092104	0.11281	0.089255	0.065108	0.08196	0.076678	0.010109	0.074664	0.0048282	-0.056459	-0.011187	-0.01018	-0.025189	-0.0010426	-0.0189	-0.02762	-0.017057	-0.0093442	0.031653	0.025365	0.0056638	-0.016051	-0.028627	-0.063336	-0.11834	-0.082201	-0.089915
0.28642	0.26185	0.26956	0.28172	0.27887	0.23603	0.25917	0.33203	0.35232	0.3239	0.30906	0.24777	0.21407	0.20594	0.15681	0.087393	0.14139	0.14625	0.15111	0.15212	0.16654	0.13569	0.16897	0.18196	0.17283	0.19739	0.23696	0.21097	0.22011	0.19597	0.17953	0.21667	0.24124	0.19496	0.18339	0.19253	0.22053	0.24753	0.25708	0.24023	0.27494	0.24166	0.23537	0.24694	0.23679	0.25121	0.23721	0.24006	0.24677	0.25875
0.16654	0.16411	0.18155	0.20469	0.16713	0.19027	0.17342	0.19127	0.21056	0.19471	0.16914	0.16671	0.174	0.12043	0.058307	0.15615	0.20486	0.15958	0.14659	0.13645	0.087317	0.1206	0.13502	0.14131	0.17359	0.17887	0.17359	0.18516	0.18759	0.16445	0.13888	0.095448	0.12286	0.14701	0.14458	0.095866	0.14843	0.15615	0.21156	0.23227	0.23026	0.24954	0.23126	0.20284	0.21584	0.24812	0.21198	0.23126	0.26354	0.28283
-0.074299	-0.052584	-0.078573	-0.086286	-0.085279	-0.07371	-0.095424	-0.096849	-0.086704	-0.065996	-0.050152	-0.057865	-0.065996	-0.097856	-0.085279	-0.044282	-0.011586	-0.0042912	0.039556	0.025555	-0.017874	-0.021313	0.01767	0.019684	0.021109	0.032679	0.021109	0.041817	0.013396	0.027815	0.048523	0.035528	0.097651	0.1415	0.20077	0.15734	0.1939	0.17117	0.080629	0.12204	0.10804	0.11861	0.14074	0.13018	0.14988	0.16572	0.18643	0.184	0.18685	0.19456
-0.026785	0.076754	0.057889	0.091592	0.08631	0.12144	0.12043	0.086139	0.063417	0.11682	0.16025	0.17366	0.23151	0.37504	0.35475	0.27175	0.27561	0.2616	0.30445	0.30486	0.3057	0.34183	0.38954	0.38183	0.33496	0.31668	0.32825	0.31241	0.3254	0.34368	0.35038	0.37067	0.40438	0.41737	0.40723	0.43322	0.4255	0.42022	0.42651	0.49979	0.44336	0.42366	0.42223	0.43766	0.42508	0.4608	0.46466	0.44009	0.44781	0.43481
-0.43568	-0.41153	-0.42025	-0.43082	-0.42939	-0.41053	-0.39267	-0.42352	-0.44624	-0.45052	-0.44767	-0.48724	-0.48196	-0.4304	-0.41598	-0.42369	-0.41699	-0.36886	-0.3993	-0.41087	-0.37717	-0.36702	-0.38245	-0.39645	-0.35218	-0.36719	-0.37491	-0.35906	-0.33693	-0.30951	-0.29937	-0.22425	-0.23683	-0.27011	-0.25569	-0.29526	-0.29728	-0.28185	-0.32528	-0.28814	-0.28814	-0.279	-0.27556	-0.27657	-0.24287	-0.23557	-0.27414	-0.28185	-0.27942	-0.27028
-0.78403	-0.78747	-0.79174	-0.73917	-0.76189	-0.76474	-0.70345	-0.6866	-0.66874	-0.6669	-0.69431	-0.69817	-0.6456	-0.62305	-0.63705	-0.65776	-0.65533	-0.63219	-0.6269	-0.61919	-0.60435	-0.60762	-0.61005	-0.65248	-0.63034	-0.68048	-0.65348	-0.62221	-0.65449	-0.64535	-0.64778	-0.6695	-0.66908	-0.69507	-0.7245	-0.68878	-0.63965	-0.64837	-0.65894	-0.64208	-0.62422	-0.63722	-0.61265	-0.61366	-0.62137	-0.62867	-0.58298	-0.56512	-0.59354	-0.57912
-0.097837	-0.092556	-0.11997	-0.13154	-0.068409	-0.078972	-0.10253	-0.1338	-0.09381	-0.069663	-0.070252	-0.070252	-0.10639	-0.11938	-0.14923	-0.15308	-0.13866	-0.17723	-0.1748	-0.17723	-0.17052	-0.14982	-0.13439	-0.12911	-0.13682	-0.20238	-0.21437	-0.22837	-0.22208	-0.3185	-0.26065	-0.19022	-0.11552	-0.16423	-0.12039	-0.12668	-0.16809	-0.13053	-0.14596	-0.11896	-0.073691	0.0024342	0.0034409	-0.0099718	-0.01911	-0.065388	-0.032104	-0.12039	-0.10924	-0.078383
-0.22921	-0.26777	-0.24564	-0.23751	-0.2355	-0.21479	-0.23793	-0.21764	-0.19836	-0.18981	-0.24321	-0.21621	-0.2085	-0.22493	-0.24807	-0.24178	-0.24807	-0.27792	-0.29192	-0.28563	-0.23935	-0.21722	-0.19307	-0.19551	-0.22351	-0.28664	-0.27649	-0.27792	-0.30349	-0.27507	-0.25579	-0.26736	-0.30165	-0.34893	-0.36193	-0.33535	-0.31464	-0.30509	-0.27566	-0.29779	-0.26895	-0.22653	-0.17497	-0.17598	-0.22083	-0.2324	-0.20255	-0.21027	-0.17271	-0.17128
-0.22904	-0.21319	-0.19592	-0.20263	-0.21177	-0.26048	-0.29091	-0.2635	-0.28664	-0.2775	-0.2651	-0.25453	-0.24925	-0.23341	-0.24699	-0.24942	-0.21488	-0.23173	-0.19661	-0.21648	-0.25018	-0.27617	-0.31474	-0.29931	-0.27961	-0.26318	-0.25018	-0.23719	-0.25261	-0.23534	-0.23493	-0.21279	-0.22395	-0.25865	-0.23795	-0.20768	-0.1941	-0.21196	-0.2024	-0.21783	-0.18027	-0.1557	-0.16199	-0.17071	-0.16786	-0.17071	-0.19628	-0.20928	-0.17742	-0.15956
[truncated: 1,150 more columns]
