# Supplementary material for: Sensory integration of a light touch reference in human standing balance
Source: PLoS One. 2018 Jun 6;13(6):e0197316. doi: 10.1371/journal.pone.0197316 (PMC5991370; doi:10.1371/journal.pone.0197316)
Supplement: S1 Dataset — Each file provides the time traces of the whole body center of mass or the stimulus for one individual experimental trial of one subject. Each row contains one of the eleven cycle repetitions recorded within each trial and used for analysis. (ZIP) [file pone.0197316.s001.zip › csv_data/com_angle_subj2_height2_ampl2.csv]

0.17957	0.16171	0.1623	0.12961	0.11074	0.098753	0.070332	0.054488	0.035205	0.012066	0.034787	0.048788	-0.012917	-0.019205	0.025649	0.017936	0.018943	0.032944	0.017518	-0.0017649	0.064804	0.059522	0.033533	-0.01476	-0.039742	-0.03731	-0.022891	0.0030985	0.031101	0.056672	0.041246	0.028252	0.047534	0.062961	0.0026802	0.012825	0.01425	-0.0046147	0.0020918	-0.017191	-0.0080534	0.008798	-0.010485	0.012655	0.023635	0.03663	0.038055	0.071757	0.059598	0.084751
0.44152	0.46223	0.48495	0.43196	0.45896	0.43196	0.43054	0.43967	0.46525	0.45124	0.4084	0.39541	0.40455	0.42626	0.45083	0.45326	0.43641	0.43154	0.42241	0.44311	0.4427	0.45326	0.43154	0.46382	0.47011	0.44555	0.42769	0.44839	0.44739	0.46181	0.45066	0.46508	0.47036	0.49551	0.5018	0.53509	0.54666	0.61264	0.5355	0.5148	0.49937	0.51094	0.53165	0.48151	0.49065	0.51278	0.51278	0.51664	0.54749	0.54263
-0.23761	-0.1406	-0.20801	-0.17757	-0.16885	-0.17883	-0.30467	-0.31766	-0.37308	-0.3465	-0.30064	-0.32177	-0.38632	-0.39974	-0.40745	-0.44828	-0.43327	-0.44668	-0.46496	-0.50881	-0.56909	-0.52667	-0.4948	-0.49237	-0.50922	-0.5135	-0.53463	-0.61034	-0.59063	-0.58007	-0.55165	-0.54595	-0.53966	-0.49237	-0.5218	-0.49967	-0.49682	-0.47469	-0.48584	-0.36729	-0.41214	-0.37358	-0.37701	-0.40887	-0.42003	-0.37945	-0.3766	-0.39588	-0.34491	-0.33921
0.25496	0.23668	0.22653	0.21882	0.27038	0.40008	0.44292	0.45835	0.34751	0.35137	0.3258	0.26409	0.28338	0.27323	0.2848	0.28195	0.30266	0.30408	0.3045	0.30693	0.30593	0.30693	0.29151	0.29251	0.27323	0.27809	0.24967	0.23567	0.24439	0.26653	0.27038	0.28966	0.22796	0.22553	0.24481	0.24339	0.26653	0.31423	0.33351	0.30895	0.33594	0.28966	0.31666	0.2921	0.28966	0.24339	0.25638	0.26409	0.27667	0.27566
0.27344	0.29658	0.30429	0.31343	0.338	0.40498	0.3587	0.32684	0.26841	0.23328	0.24057	0.29213	0.30756	0.29884	0.33984	0.31527	0.30228	0.35241	0.36155	0.36298	0.37455	0.36298	0.3167	0.32056	0.29255	0.2617	0.29783	0.29155	0.30697	0.3291	0.35224	0.41009	0.36138	0.37052	0.35551	0.33296	0.34554	0.33782	0.34067	0.30982	0.30496	0.29968	0.25969	0.29054	0.2674	0.26069	0.24627	0.24585	0.32827	0.35728
-0.34629	-0.36113	-0.34327	-0.33455	-0.32827	-0.34512	-0.38796	-0.41537	-0.41336	-0.45335	-0.42434	-0.44564	-0.46148	-0.46534	-0.48362	-0.50391	-0.52218	-0.50676	-0.5776	-0.53862	-0.48705	-0.52746	-0.54532	-0.53618	-0.5506	-0.56075	-0.53618	-0.54147	-0.53518	-0.50919	-0.49091	-0.53719	-0.47934	-0.45863	-0.47649	-0.44036	-0.46735	-0.4635	-0.43608	-0.4235	-0.41395	-0.44581	-0.40095	-0.4038	-0.38309	-0.40523	-0.38796	-0.42367	-0.40012	-0.39098
-0.022131	-0.028837	-0.043845	-0.13397	-0.068828	-0.043675	-0.089953	-0.014836	-0.05097	-0.085679	-0.058265	-0.067403	-0.16139	-0.13196	-0.10111	-0.066396	-0.085679	-0.066396	-0.09381	-0.092803	-0.054237	-0.059101	-0.075952	-0.046524	-0.023803	0.013338	0.016777	-0.013069	-0.036209	-0.050628	-0.045765	-0.036626	-0.0033424	0.12677	0.12577	0.27333	0.2579	0.1832	0.15863	0.16878	0.10363	0.052075	-0.0033424	-0.004767	-0.017761	-0.004767	0.010659	-0.016337	0.033799	0.020804
-0.37705	-0.4209	-0.43675	-0.43289	-0.40589	-0.43146	-0.40304	-0.43532	-0.42618	-0.44262	-0.55547	-0.52604	-0.44991	-0.45377	-0.46006	-0.46391	-0.44463	-0.46249	-0.4505	-0.43264	-0.43507	-0.39508	-0.36624	-0.34553	-0.32055	-0.24526	-0.28098	-0.24342	-0.29884	-0.30127	-0.325	-0.30471	-0.29272	-0.26815	-0.21903	-0.25189	-0.25374	-0.27444	-0.28031	-0.25717	-0.24032	-0.28501	-0.23688	-0.2513	-0.22389	-0.25273	-0.26916	-0.26916	-0.31728	-0.31284
-0.060849	-0.054978	-0.059253	-0.05439	-0.071069	-0.10335	-0.085071	-0.081632	-0.075344	-0.068049	-0.038032	-0.046163	-0.052452	-0.0075977	-0.035012	-0.10585	-0.073996	-0.094703	-0.087408	-0.12111	-0.11138	-0.099396	-0.090676	-0.11465	-0.10065	-0.10979	-0.095786	-0.13335	-0.10249	-0.098636	-0.081785	-0.063927	-0.06007	-0.080778	-0.11406	-0.1372	-0.14491	-0.15548	-0.16705	-0.16462	-0.17275	-0.13661	-0.15631	-0.19974	-0.17417	-0.19144	-0.17073	-0.14131	-0.13787	-0.16486
0.38916	0.4066	0.4066	0.38304	0.3599	0.33919	0.29593	0.2868	0.26324	0.26466	0.31396	0.27842	0.32185	0.278	0.29686	0.31674	0.27532	0.27574	0.26861	0.25663	0.26048	0.29662	0.27692	0.27163	0.2625	0.25965	0.22024	0.22594	0.28522	0.28866	0.28379	0.30408	0.26409	0.16625	0.18981	0.22653	0.23039	0.24338	0.22796	0.22125	0.19426	0.1634	0.18755	0.2044	0.2381	0.16969	0.20624	0.19325	0.1831	0.19752
-0.19079	-0.19222	-0.12423	-0.14737	-0.22307	-0.22064	-0.27321	-0.23707	-0.29736	-0.27279	-0.24823	-0.21595	-0.18996	-0.1851	-0.10897	-0.12784	-0.15584	-0.15969	-0.15056	-0.13329	-0.098579	-0.16272	-0.16859	-0.12088	-0.13388	-0.12046	-0.085755	-0.057752	-0.078042	-0.044339	0.031785	-0.026063	-0.030927	-0.086344	-0.10907	-0.061362	-0.069075	-0.063375	-0.046524	-0.079808	-0.11552	-0.13196	-0.14738	-0.18352	-0.17438	-0.14068	-0.1224	-0.068828	-0.053401	-0.084254
[truncated: 1,150 more columns]
