# Supplementary material for: Sensory integration of a light touch reference in human standing balance
Source: PLoS One. 2018 Jun 6;13(6):e0197316. doi: 10.1371/journal.pone.0197316 (PMC5991370; doi:10.1371/journal.pone.0197316)
Supplement: S1 Dataset — Each file provides the time traces of the whole body center of mass or the stimulus for one individual experimental trial of one subject. Each row contains one of the eleven cycle repetitions recorded within each trial and used for analysis. (ZIP) [file pone.0197316.s001.zip › csv_data/com_angle_subj2_height2_ampl3.csv]

0.54247	0.57819	0.54063	0.54306	0.56763	0.50022	0.48924	0.45797	0.47298	0.47826	0.41957	0.42259	0.43416	0.44816	0.4703	0.4843	0.45345	0.45915	0.46158	0.42158	0.41245	0.44431	0.47474	0.47818	0.49118	0.46175	0.41891	0.41891	0.40591	0.38277	0.39048	0.37078	0.37565	0.42578	0.46192	0.42679	0.36651	0.37422	0.33423	0.30195	0.3204	0.3417	0.36098	0.40969	0.41984	0.45413	0.487	0.46956	0.36358	0.35302
0.39974	0.41131	0.45231	0.42673	0.41516	0.43486	0.46287	0.46572	0.45415	0.50814	0.44887	0.44358	0.4383	0.44358	0.40887	0.42288	0.43973	0.41659	0.44216	0.41801	0.44358	0.44317	0.44845	0.42246	0.38004	0.37375	0.33518	0.36847	0.40175	0.36176	0.35648	0.37878	0.38323	0.36009	0.38323	0.38952	0.41408	0.39379	0.36294	0.35623	0.31867	0.31196	0.30241	0.24272	0.30015	0.31029	0.30644	0.30946	0.24918	0.23048
-0.11004	-0.14232	-0.15531	-0.15958	-0.13888	-0.1403	-0.1403	-0.13502	-0.1066	-0.11289	-0.075329	-0.12404	-0.073486	-0.03207	-0.089919	-0.085644	-0.082795	-0.10267	-0.096967	-0.064272	-0.027549	-0.019836	-0.052702	-0.065278	-0.09085	-0.18098	-0.23455	-0.17771	-0.15658	-0.11274	-0.040049	-0.046337	0.013353	0.041775	0.035068	0.040768	0.036322	0.019889	-0.019683	-0.0076958	-0.0076958	0.026424	-0.018429	-0.016587	-0.061023	-0.014744	-0.018182	-0.027321	0.03581	0.063641
0.61735	0.6202	0.54834	0.58347	0.55119	0.57659	0.55589	0.57357	0.54658	0.57927	0.60954	0.61767	0.59981	0.61625	0.6258	0.5921	0.64039	0.66496	0.65179	0.68835	0.68692	0.70805	0.74947	0.74989	0.70117	0.74947	0.76003	0.76288	0.71903	0.67619	0.65975	0.65347	0.62747	0.64433	0.62747	0.5552	0.5895	0.54565	0.52066	0.56166	0.53383	0.55269	0.53442	0.54515	0.58372	0.5963	0.64174	0.63688	0.61332	0.55161
0.13616	0.15586	0.15343	0.13657	0.21027	0.18226	0.16541	0.18126	0.1904	0.20624	0.19467	0.22837	0.16038	0.18737	0.21663	0.22577	0.25277	0.27205	0.25805	0.20347	0.23859	0.21931	0.24002	0.238	0.25771	0.25628	0.24228	0.25712	0.27154	0.30239	0.34179	0.33936	0.30708	0.30951	0.34607	0.32393	0.31622	0.33835	0.30608	0.29593	0.29207	0.26508	0.29451	0.30708	0.24923	0.26567	0.27724	0.28981	0.30239	0.25712
-0.096986	-0.056995	-0.005435	-0.0015786	-0.020861	-0.050289	-0.052721	-0.053728	-0.016169	-0.06488	-0.0094623	-0.015333	-0.024053	0.044358	0.10891	0.012917	0.0041969	-0.039232	-0.043678	-0.054829	-0.067406	-0.033533	-0.016263	-0.024566	-0.038567	-0.061707	-0.043431	-0.020291	-0.014592	0.035544	0.065389	0.1411	0.098256	0.1354	0.16139	0.22108	0.17966	0.13481	0.10882	0.12383	0.1084	0.17111	0.15183	0.17782	0.19912	0.18713	0.15485	0.16743	0.11628	0.088871
-0.057907	-0.079204	-0.081636	-0.085492	-0.082642	-0.036364	-0.043659	-0.033096	-0.037542	-0.063113	-0.0087027	0.047721	0.041851	0.093411	0.15067	0.097097	0.13323	0.098522	0.17892	0.13365	0.11621	0.14362	0.16718	0.1816	0.20373	0.21815	0.19887	0.23115	0.2547	0.24942	0.234	0.27441	0.3211	0.31666	0.32764	0.31892	0.29435	0.31607	0.32906	0.35589	0.35203	0.30961	0.29318	0.22476	0.28546	0.30089	0.31246	0.32302	0.31673	0.27817
0.13241	0.071715	0.066016	-0.028385	-0.067368	-0.12035	-0.0952	-0.10149	-0.093186	-0.091173	-0.16872	-0.15028	-0.12999	-0.059142	-0.014706	-0.00070497	-0.013699	-0.063835	-0.061403	-0.074398	-0.15539	-0.22237	-0.18481	-0.14625	-0.10911	-0.11296	-0.14382	-0.14281	-0.16838	-0.18096	-0.17568	-0.19882	-0.18582	-0.21282	-0.19169	-0.17727	-0.14298	-0.13728	-0.073733	-0.07474	-0.041455	-0.0014648	-0.078178	-0.079185	-0.10618	-0.092769	-0.069629	-0.074075	-0.087069	-0.11264
-0.36146	-0.39944	-0.38686	-0.38057	-0.39499	-0.39096	-0.4281	-0.37797	-0.41066	-0.46709	-0.49937	-0.46508	-0.47421	-0.4805	-0.5355	-0.53794	-0.48151	-0.46608	-0.47136	-0.50322	-0.5148	-0.51195	-0.49996	-0.48311	-0.43255	-0.46969	-0.50541	-0.54314	-0.50944	-0.50374	-0.5143	-0.49602	-0.46677	-0.4225	-0.31695	-0.29909	-0.33237	-0.30496	-0.35082	-0.31184	-0.28928	-0.29272	-0.23102	-0.21802	-0.2166	-0.27646	-0.27076	-0.26934	-0.2462	-0.30262
-0.067121	-0.091686	-0.090261	-0.081541	-0.05312	-0.093528	-0.09881	-0.14366	-0.14123	-0.12581	-0.14123	-0.12966	-0.16052	-0.17594	-0.18709	-0.20638	-0.20638	-0.19196	-0.19825	-0.20353	-0.25509	-0.25266	-0.22809	-0.24737	-0.22038	-0.20738	-0.19581	-0.19682	-0.18383	-0.2291	-0.22667	-0.20738	-0.23295	-0.25609	-0.24452	-0.19682	-0.1684	-0.20554	-0.19154	-0.1954	-0.18098	-0.17083	-0.12841	-0.1414	-0.17368	-0.16496	-0.18852	-0.20294	-0.19908	-0.20294
-0.057584	-0.11401	-0.10956	-0.089273	-0.086841	-0.055988	-0.13111	-0.14125	-0.12725	-0.097404	-0.092541	-0.11082	-0.11367	-0.058249	-0.085245	-0.090527	-0.089102	-0.10067	-0.1031	-0.15324	-0.17009	-0.14066	-0.13437	-0.15123	-0.13337	-0.12993	-0.1425	-0.12079	-0.13722	-0.14636	-0.12993	-0.088513	-0.12037	-0.12666	-0.16908	-0.21293	-0.19465	-0.21922	-0.18065	-0.2245	-0.24906	-0.20463	-0.20706	-0.20605	-0.15064	-0.1612	-0.19834	-0.20077	-0.19977	-0.16262
[truncated: 1,150 more columns]
