# Supplementary material for: Sensory integration of a light touch reference in human standing balance
Source: PLoS One. 2018 Jun 6;13(6):e0197316. doi: 10.1371/journal.pone.0197316 (PMC5991370; doi:10.1371/journal.pone.0197316)
Supplement: S1 Dataset — Each file provides the time traces of the whole body center of mass or the stimulus for one individual experimental trial of one subject. Each row contains one of the eleven cycle repetitions recorded within each trial and used for analysis. (ZIP) [file pone.0197316.s001.zip › csv_data/com_angle_subj3_height1_ampl1.csv]

-0.10178	-0.057521	-0.083128	-0.092595	-0.12862	-0.17301	-0.13808	-0.15361	-0.12862	-0.098654	-0.073329	-0.11044	-0.15096	-0.16989	-0.15327	-0.11555	-0.073944	-0.050182	-0.033093	-0.077492	-0.095195	-0.091314	-0.071434	-0.088189	-0.084307	-0.10542	-0.0871	-0.12823	-0.16208	-0.23426	-0.16671	-0.1661	-0.12681	-0.083642	-0.10816	-0.081605	-0.057228	-0.042792	-0.031763	-0.10721	-0.078954	-0.12723	-0.16155	-0.1732	-0.15937	-0.11824	-0.092776	-0.10551	-0.10286	-0.12506
0.082884	0.10896	0.13069	0.1057	0.13505	0.12946	0.1234	0.12061	0.1411	0.12899	0.13907	0.13954	0.11019	0.17556	0.16562	0.12463	0.083025	0.080847	0.08364	0.094195	0.095899	0.18626	0.19464	0.19634	0.1819	0.10319	0.085344	0.042649	0.055856	0.089699	0.11578	0.1074	0.05633	0.075121	0.087239	0.081513	0.081039	0.071714	0.0391	0.047952	0.0057306	0.056803	0.11271	0.10882	0.11938	0.17855	0.16411	0.17623	0.10405	0.10949
0.019845	-0.028435	0.0015269	0.0054082	0.013171	0.01426	-0.045049	-0.051108	0.0043196	-0.032176	-0.029383	-0.067108	-0.082633	-0.027679	-0.035442	-0.069759	-0.086232	-0.0673	-0.1232	-0.15738	-0.17352	-0.15738	-0.20613	-0.19884	-0.21266	-0.15941	-0.18706	-0.18706	-0.20026	-0.20755	-0.2324	-0.32944	-0.1925	-0.3178	-0.31051	-0.32603	-0.39249	-0.42184	-0.4012	-0.40665	-0.38942	-0.35898	-0.31226	-0.36163	-0.46629	-0.44518	-0.44333	-0.36447	-0.35841	-0.31108
0.1573	0.1323	0.11616	0.11834	0.14987	0.19133	0.19583	0.24629	0.22906	0.18636	0.11309	0.14864	0.16198	0.1564	0.20515	0.16075	0.17846	0.14244	0.1103	0.16123	0.12847	0.10845	0.15332	0.19105	0.21651	0.1954	0.20814	0.22925	0.20037	0.20923	0.22087	0.21093	0.21093	0.23422	0.1937	0.20255	0.19526	0.16653	0.16483	0.14978	0.20752	0.28794	0.21699	0.27848	0.26745	0.26465	0.1954	0.12615	0.13283	0.14338
0.2454	0.22552	0.21775	0.23049	0.26665	0.27039	0.2516	0.23995	0.23001	0.24275	0.27101	0.27768	0.28653	0.28715	0.33543	0.28776	0.30111	0.25065	0.20299	0.22689	0.22471	0.27238	0.21865	0.23588	0.18154	0.16663	0.22703	0.2337	0.26428	0.23787	0.23384	0.25216	0.26769	0.27266	0.27886	0.24345	0.28506	0.24407	0.25694	0.27696	0.24094	0.28861	0.32477	0.27322	0.23223	0.20009	0.14357	0.16809	0.18191	0.19077
-0.32358	-0.27918	-0.23819	-0.28198	-0.30029	-0.31691	-0.31786	-0.40651	-0.40481	-0.35823	-0.3775	-0.37191	-0.34597	-0.34659	-0.341	-0.32827	-0.29443	-0.27332	-0.27332	-0.31601	-0.30437	-0.31866	-0.33201	-0.31866	-0.31478	-0.32595	-0.33324	-0.34768	-0.33215	-0.37485	-0.37158	-0.38105	-0.3756	-0.37451	-0.3579	-0.35449	-0.2674	-0.28292	-0.30295	-0.29798	-0.32903	-0.3756	-0.38569	-0.40727	-0.45044	-0.41783	-0.32017	-0.30418	-0.30247	-0.3596
0.26483	0.19279	0.21731	0.21887	0.28874	0.26654	0.21575	0.22119	0.16638	0.091544	0.073841	0.045582	0.077863	-0.0064379	-0.036874	-0.040755	-0.11961	-0.089791	-0.14134	-0.10035	-0.064326	-0.055948	0.0066276	-0.0061051	-0.035452	-0.039949	0.015005	-0.00052004	0.0010425	0.02542	-0.022246	-0.038386	-0.037297	-0.036209	0.0052567	0.030723	0.038485	0.064566	0.050129	0.096091	0.094387	0.092209	0.06007	0.063951	0.025137	0.087239	0.13708	0.15152	0.1509	0.11441
0.18822	0.19427	0.1699	0.13776	-0.068569	-0.050866	-0.019815	0.077219	0.03282	0.039494	-0.0036748	-0.023556	-0.067339	-0.015178	0.01308	0.016962	-0.059577	-0.13257	-0.12651	-0.095457	-0.087553	-0.08973	-0.091575	-0.035059	-0.037377	-0.065021	-0.093894	-0.1088	-0.13829	-0.15708	-0.18861	-0.31887	-0.41638	-0.55659	-0.46452	-0.42509	-0.32962	-0.31348	-0.2385	-0.27249	-0.28073	-0.33568	-0.27841	-0.34378	-0.37966	-0.3691	-0.3834	-0.35187	-0.28078	-0.29786
0.24799	0.24411	0.23137	0.20591	0.08852	0.11787	0.15933	0.10452	0.13836	0.23308	0.26257	0.26863	0.23322	0.26924	0.24704	0.2975	0.27591	0.28089	0.30417	0.277	0.29859	0.27156	0.26148	0.25263	0.25542	0.25821	0.22934	0.20823	0.20046	0.20094	0.20141	0.17533	0.19147	0.22035	0.21585	0.25746	0.2646	0.26848	0.23464	0.24955	0.30062	0.31118	0.29348	0.27454	0.21353	0.28169	0.24614	0.28728	0.32533	0.36585
-0.406	-0.45414	-0.48737	-0.56888	-0.67028	-0.74062	-0.65243	-0.4905	-0.65958	-0.60353	-0.64439	-0.69471	-0.68292	-0.74891	-0.73495	-0.72377	-0.76695	-0.72193	-0.73234	-0.71885	-0.66513	-0.66001	-0.62569	-0.66607	-0.66342	-0.71218	-0.76141	-0.75583	-0.74077	-0.74404	-0.73008	-0.75322	-0.76657	-0.78755	-0.83304	-0.86688	-0.87574	-0.86627	-0.85292	-0.82281	-0.86163	-0.84222	-0.88601	-0.98135	-1.0362	-0.97686	-0.96739	-0.91692	-0.91352	-0.8435
0.016206	0.049434	0.0811	0.042901	0.053457	0.058427	0.073337	0.10609	0.030642	0.041198	0.045079	0.017295	0.060605	0.053457	0.019613	0.050664	0.080626	0.096152	0.077834	0.036842	0.018524	0.0090579	0.010147	0.010147	0.065575	0.047256	0.043234	0.053174	0.084225	0.077552	0.057056	0.090284	0.073055	0.058145	0.044797	0.069789	0.079255	0.017768	0.026005	0.03159	0.044323	0.13468	0.15968	0.095396	0.052701	0.063256	-0.01546	0.012798	-0.045281	-0.0097338
[truncated: 1,150 more columns]
