# Supplementary material for: Sensory integration of a light touch reference in human standing balance
Source: PLoS One. 2018 Jun 6;13(6):e0197316. doi: 10.1371/journal.pone.0197316 (PMC5991370; doi:10.1371/journal.pone.0197316)
Supplement: S1 Dataset — Each file provides the time traces of the whole body center of mass or the stimulus for one individual experimental trial of one subject. Each row contains one of the eleven cycle repetitions recorded within each trial and used for analysis. (ZIP) [file pone.0197316.s001.zip › csv_data/com_angle_subj3_height1_ampl2.csv]

0.37602	0.41933	0.41484	0.42587	0.4768	0.53284	0.59433	0.55334	0.51561	0.53005	0.58548	0.58827	0.52338	0.45848	0.46733	0.48504	0.48504	0.50444	0.46781	0.49824	0.48442	0.52821	0.5088	0.54421	0.50757	0.49701	0.49858	0.47808	0.55292	0.54127	0.54795	0.59064	0.59561	0.60229	0.64608	0.63334	0.56068	0.57124	0.54127	0.54795	0.51472	0.54468	0.52371	0.51084	0.53583	0.49422	0.53474	0.51268	0.50383	0.52153
0.17262	0.20149	0.23921	0.19264	0.19931	0.18161	0.1462	0.16622	0.12864	0.12135	0.17848	0.20953	0.20068	0.24679	0.22567	0.23514	0.20859	0.19524	0.20579	0.18251	0.17474	0.17862	0.21356	0.25299	0.27736	0.23808	0.20423	0.21043	0.16774	0.12395	0.13669	0.139	0.11183	0.15732	0.20982	0.18156	0.21043	0.20158	0.22316	0.19491	0.18388	0.096782	0.086843	0.10019	0.098487	0.096309	0.12845	0.12845	0.13621	0.10237
0.55665	0.53615	0.49734	0.47963	0.49066	0.45573	0.36645	0.37701	0.42747	0.42529	0.44082	0.44579	0.42917	0.43026	0.3781	0.37313	0.37313	0.38757	0.42141	0.44688	0.41909	0.44844	0.39689	0.40854	0.36414	0.36911	0.38742	0.40839	0.41228	0.4261	0.44257	0.43481	0.44305	0.43746	0.43528	0.45687	0.44025	0.41744	0.44849	0.5061	0.50222	0.47273	0.50657	0.53653	0.5193	0.50657	0.48437	0.45611	0.47164	0.46823
0.22709	0.24043	0.23172	0.24725	0.18685	0.16356	0.13592	0.083898	0.062455	-0.015172	-0.054601	-0.1673	-0.063594	-0.074764	-0.077557	-0.010011	-0.14415	-0.25406	-0.23977	-0.23092	-0.2907	-0.32468	-0.31474	-0.27266	-0.23508	-0.22684	-0.22793	-0.2728	-0.29562	-0.34499	-0.35337	-0.37509	-0.48534	-0.558	-0.54138	-0.65224	-0.61561	-0.54294	-0.46967	-0.37372	-0.43583	-0.37031	-0.43289	-0.48274	-0.50418	-0.5101	-0.59597	-0.54025	-0.58172	-0.59105
0.2236	0.17655	0.18104	0.19378	0.21707	0.1916	0.24485	0.19936	0.18493	0.18881	0.27202	0.21877	0.25758	0.27032	0.24703	0.22653	0.18104	0.19657	0.23538	0.252	0.17934	0.19766	0.19827	0.28258	0.26085	0.21427	0.21645	0.23586	0.21475	0.18867	0.18261	0.15264	0.1188	0.072698	0.11648	0.18247	0.12704	0.1809	0.1854	0.125	0.092861	0.1233	0.15264	0.14053	0.09395	0.14829	0.17205	0.14938	0.13276	0.10777
0.27619	0.37044	0.41157	0.42104	0.4173	0.45053	0.42894	0.41621	0.38407	0.35751	0.35704	0.36759	0.36651	0.3471	0.33328	0.35207	0.35221	0.32225	0.30719	0.28561	0.27117	0.27955	0.26682	0.26682	0.23297	0.28731	0.28902	0.27349	0.30407	0.30284	0.35718	0.37843	0.37005	0.32627	0.35453	0.30468	0.32736	0.24476	0.32191	0.323	0.35249	0.418	0.46955	0.48119	0.40418	0.42638	0.386	0.37545	0.40806	0.35931
0.53072	0.53569	0.53739	0.52854	0.5346	0.54965	0.54856	0.53365	0.53753	0.58908	0.56191	0.52915	0.51084	0.44144	0.42204	0.47808	0.47529	0.54345	0.57559	0.55836	0.55278	0.59254	0.60016	0.64347	0.6413	0.66942	0.72205	0.72703	0.69815	0.68868	0.64707	0.62923	0.68745	0.70686	0.73233	0.79335	0.84599	0.91586	0.90919	0.75827	0.69787	0.63576	0.68561	0.70113	0.8342	0.86743	0.81418	0.79586	0.83141	0.80873
-0.80407	-0.71943	-0.67721	-0.60081	-0.61912	-0.57813	-0.49506	-0.51773	-0.51773	-0.54817	-0.5716	-0.61273	-0.59224	-0.55512	-0.56132	-0.57297	-0.51863	-0.43555	-0.47702	-0.51815	-0.54764	-0.47342	-0.50338	-0.47418	-0.39219	-0.44871	-0.43721	-0.43768	-0.42338	-0.45553	-0.42244	-0.38144	-0.3805	-0.4142	-0.43593	-0.46759	-0.51465	-0.58063	-0.56075	-0.46433	-0.40161	-0.34448	-0.41822	-0.43654	-0.41387	-0.40222	-0.34026	-0.35858	-0.37179	-0.39943
-0.39672	-0.45603	-0.51255	-0.51425	-0.53304	-0.52916	-0.49702	-0.44268	-0.46706	-0.50587	-0.44159	-0.47203	-0.44765	-0.45433	-0.46209	-0.45991	-0.43165	-0.39672	-0.28804	-0.29362	-0.2576	-0.24705	-0.32297	-0.36676	-0.41395	-0.46161	-0.48661	-0.46952	-0.46284	-0.40462	-0.3481	-0.3863	-0.39918	-0.38801	-0.39809	-0.37759	-0.35819	-0.30616	-0.32169	-0.27402	-0.27852	-0.25523	-0.24794	-0.263	-0.29466	-0.38393	-0.34791	-0.32462	-0.29916	-0.30801
0.0026526	-0.038813	-0.081034	-0.022198	-0.096559	-0.15601	-0.16874	-0.16377	-0.11549	-0.078856	-0.049509	-0.0905	-0.1082	-0.080419	-0.0094655	0.0021787	1.0609e-06	0.045489	0.10698	0.095331	0.085391	0.084302	0.057133	0.13803	0.17575	0.16846	0.159	0.1146	0.12577	0.069251	0.085724	0.10575	0.099072	0.09519	0.13789	0.11616	0.11507	0.10792	0.063051	0.038674	0.060873	0.10915	0.09145	0.054814	0.16023	0.077628	0.07654	0.036637	0.0034089	0.019549
-0.43532	-0.37819	-0.41871	-0.40195	-0.3709	-0.3549	-0.27665	-0.27604	-0.34046	-0.36981	-0.33658	-0.29497	-0.2706	-0.24778	-0.28442	-0.31997	-0.38936	-0.35939	-0.35708	-0.45861	-0.38704	-0.38098	-0.34714	-0.30382	-0.29218	-0.3122	-0.30988	-0.31765	-0.31159	-0.27168	-0.28162	-0.26269	-0.26657	-0.30151	-0.34032	-0.30539	-0.24499	-0.22497	-0.2332	-0.25588	-0.25697	-0.25029	-0.24191	-0.24409	-0.23027	-0.16415	-0.026593	-0.23837	-0.27486	-0.32873
[truncated: 1,150 more columns]
