# Supplementary material for: Sensory integration of a light touch reference in human standing balance
Source: PLoS One. 2018 Jun 6;13(6):e0197316. doi: 10.1371/journal.pone.0197316 (PMC5991370; doi:10.1371/journal.pone.0197316)
Supplement: S1 Dataset — Each file provides the time traces of the whole body center of mass or the stimulus for one individual experimental trial of one subject. Each row contains one of the eleven cycle repetitions recorded within each trial and used for analysis. (ZIP) [file pone.0197316.s001.zip › csv_data/com_angle_subj3_height1_ampl3.csv]

0.2167	0.22617	0.21391	0.20941	0.18272	0.13273	0.17481	0.18319	0.17869	0.14362	0.22328	0.28553	0.29594	0.31535	0.29533	0.30745	0.28525	0.2941	0.3073	0.29566	0.25126	0.25126	0.32051	0.32657	0.36756	0.31431	0.30873	0.28435	0.31976	0.35019	0.35298	0.32458	0.39275	0.34011	0.28918	0.32799	0.35237	0.32629	0.36837	0.34508	0.32785	0.32676	0.36667	0.38096	0.31607	0.32492	0.3909	0.3909	0.32662	0.2667
0.39942	0.41869	0.40472	0.36312	0.3625	0.31545	0.35644	0.39512	0.39464	0.42461	0.4052	0.39743	0.42617	0.46825	0.48051	0.44278	0.37741	0.3181	0.33689	0.38177	0.46266	0.50427	0.5437	0.54432	0.48889	0.49944	0.47118	0.46124	0.38484	0.3572	0.3572	0.35502	0.39336	0.35516	0.33372	0.30499	0.29784	0.26291	0.32004	0.35388	0.36614	0.37357	0.31256	0.32202	0.38536	0.34048	0.31502	0.28567	0.28737	0.29793
-0.056235	-0.056235	-0.075641	-0.11214	-0.13992	-0.10267	-0.093819	-0.14925	-0.17921	-0.14319	-0.14428	-0.13372	-0.1775	-0.16974	-0.13978	-0.069915	-0.05936	-0.017139	-0.02599	-0.043834	-0.053775	-0.10376	-0.13978	-0.12099	-0.10934	-0.16368	-0.12766	-0.094907	-0.13931	-0.12487	-0.1376	-0.1376	-0.10437	-0.077204	-0.094433	-0.065086	-0.026413	-0.051265	-0.037443	0.0024598	0.0030744	-0.045679	-0.068494	-0.061346	-0.026413	-0.016473	-0.025325	0.03834	0.0094663	-0.018792
0.2631	0.26139	0.2426	0.27583	0.2985	0.31464	0.33684	0.40671	0.37287	0.37178	0.37784	0.37893	0.43047	0.48093	0.55747	0.58294	0.52022	0.40813	0.34106	0.35038	0.43298	0.44728	0.44326	0.37727	0.399	0.40165	0.46143	0.47308	0.40866	0.45585	0.4824	0.48567	0.50943	0.44454	0.43834	0.42376	0.4354	0.40558	0.42111	0.40837	0.40729	0.3857	0.44671	0.45774	0.51597	0.56472	0.53755	0.54702	0.60572	0.53258
0.026554	0.024851	-0.0041638	-0.0019861	0.033894	0.021635	0.028168	0.037019	0.013257	0.031575	0.067596	0.069915	0.043219	0.12071	0.086862	0.087336	0.051174	0.072758	0.017945	0.098839	0.16203	0.20241	0.19464	0.21126	0.22011	0.19961	0.199	0.21282	0.22835	0.23114	0.21732	0.16175	0.21997	0.23488	0.24482	0.19824	0.1644	0.16222	0.17945	0.16331	0.15337	0.15957	0.15848	0.12355	0.12246	0.14466	0.13751	0.1431	0.11034	0.094342
-0.15081	-0.095381	-0.12364	-0.10811	-0.12364	-0.038249	-0.01605	-0.022724	-0.10532	-0.15019	-0.15796	-0.18622	-0.18513	-0.18295	-0.20113	-0.1457	-0.21059	-0.24723	-0.21944	-0.19724	-0.19942	-0.17225	-0.17055	-0.16776	-0.21542	-0.20766	-0.25315	-0.25035	-0.23653	-0.23265	-0.25703	-0.1777	-0.19043	-0.1749	-0.17987	-0.2291	-0.23904	-0.29447	-0.30053	-0.32211	-0.32429	-0.301	-0.27043	-0.2372	-0.24169	-0.24666	-0.24884	-0.24714	-0.23658	-0.23706
-0.28198	-0.29083	-0.23105	-0.28553	-0.25604	-0.22281	-0.22669	-0.20184	-0.19531	-0.2186	-0.26517	-0.20104	-0.21377	-0.19777	-0.2771	-0.26205	-0.26219	-0.24666	-0.2833	-0.19914	-0.2069	-0.16033	-0.17756	-0.16279	-0.21447	-0.20406	-0.1696	-0.13311	-0.16184	-0.10049	-0.10437	-0.10608	-0.053442	-0.10622	-0.11957	-0.13026	-0.11862	-0.11597	-0.082739	-0.0346	-0.048421	0.01368	0.046294	-0.042503	-0.011453	-0.0186	-0.047947	-0.054148	-0.041415	-0.020445
0.6728	0.66892	0.67668	0.67062	0.63848	0.6284	0.66736	0.67716	0.61396	0.66783	0.66613	0.6756	0.65619	0.65183	0.68288	0.68288	0.66736	0.71455	0.70073	0.70073	0.69576	0.64374	0.65926	0.65041	0.66144	0.62371	0.62774	0.6195	0.57912	0.56033	0.55659	0.49292	0.48175	0.50688	0.51308	0.5216	0.52378	0.51493	0.42423	0.43758	0.40108	0.46366	0.47218	0.45046	0.45883	0.50432	0.52605	0.50943	0.47464	0.39654
0.086428	0.10754	0.10972	0.072607	0.049459	0.035164	0.048038	0.043682	0.030476	0.02612	0.014003	-0.076831	-0.02964	-0.042373	-0.055721	-0.048906	-0.10713	-0.10419	-0.083697	-0.070823	-0.091792	-0.10344	-0.052364	-0.1033	-0.087155	-0.066518	-0.13638	-0.11186	-0.10689	-0.13889	-0.13998	-0.16715	-0.14543	-0.1965	-0.2889	-0.26064	-0.23115	-0.17122	-0.13241	-0.11021	-0.12962	-0.24715	-0.25382	-0.24374	-0.22433	-0.23319	-0.17667	-0.18443	-0.18614	-0.13568
-0.41681	-0.44384	-0.43764	-0.47612	-0.4659	-0.44091	-0.5024	-0.49307	-0.50472	-0.53733	-0.56171	-0.56389	-0.55149	-0.52711	-0.56592	-0.64682	-0.61454	-0.54235	-0.48692	-0.4874	-0.47343	-0.45123	-0.48678	-0.45838	-0.49937	-0.45824	-0.45436	-0.47594	-0.50699	-0.48915	-0.48697	-0.49677	-0.56228	-0.57331	-0.63031	-0.60654	-0.64086	-0.64318	-0.7646	-0.74723	-0.78387	-0.88432	-0.87424	-0.82316	-0.76044	-0.69227	-0.67083	-0.80049	-0.85469	-0.82534
-0.097175	0.0088512	-0.034458	0.019548	-0.030295	-0.087427	-0.088989	-0.12392	-0.076871	-0.031384	-0.068494	-0.10002	-0.053442	-0.026272	-0.04942	-0.014961	-0.020405	-0.09775	-0.063907	-0.08284	-0.056759	-0.09775	-0.072758	-0.098083	-0.079291	-0.085824	-0.038633	-0.019226	0.010263	-0.019085	-0.022351	0.00093691	0.027159	0.0088408	0.0077521	-0.034328	-0.041476	-0.043653	-0.0037508	-0.048623	-0.081852	-0.081711	-0.019609	-0.061215	-0.12938	-0.10159	-0.1165	-0.12147	-0.15423	-0.1432
[truncated: 1,150 more columns]
