# Supplementary material for: Sensory integration of a light touch reference in human standing balance
Source: PLoS One. 2018 Jun 6;13(6):e0197316. doi: 10.1371/journal.pone.0197316 (PMC5991370; doi:10.1371/journal.pone.0197316)
Supplement: S1 Dataset — Each file provides the time traces of the whole body center of mass or the stimulus for one individual experimental trial of one subject. Each row contains one of the eleven cycle repetitions recorded within each trial and used for analysis. (ZIP) [file pone.0197316.s001.zip › csv_data/com_angle_subj3_height2_ampl1.csv]

-0.3981	-0.38101	-0.36331	-0.35057	-0.34513	-0.32416	-0.31531	-0.34418	-0.3482	-0.33779	-0.38531	-0.31511	-0.32458	-0.34522	-0.33106	-0.34659	-0.30792	-0.32079	-0.30356	-0.31752	-0.31378	-0.37309	-0.33783	-0.33612	-0.31624	-0.31175	-0.35165	-0.33163	-0.32884	-0.30957	-0.32945	-0.3161	-0.29887	-0.3099	-0.30479	-0.33788	-0.3135	-0.28558	-0.2932	-0.22783	-0.21604	-0.16014	-0.094017	-0.14059	-0.18485	-0.16933	-0.23966	-0.18192	-0.16374	-0.17089
-0.11159	-0.11935	-0.1664	-0.12262	-0.13194	-0.1602	-0.1824	-0.16361	-0.147	-0.1824	-0.13691	-0.14018	-0.15959	-0.17123	-0.21781	-0.23783	-0.22122	-0.28781	-0.28332	-0.28332	-0.28767	-0.27338	-0.21298	-0.19528	-0.21686	-0.16034	-0.17757	-0.1532	-0.1549	-0.15211	-0.12991	-0.17819	-0.18657	-0.16063	-0.19106	-0.18486	-0.19759	-0.18657	-0.1406	-0.13284	-0.17771	-0.1993	-0.16716	-0.13175	-0.15551	-0.20706	-0.16716	-0.13781	-0.16451	-0.12678
-0.34561	-0.32744	-0.34235	-0.32635	-0.39498	-0.58177	-0.53566	-0.44686	-0.32654	-0.3405	-0.37823	-0.42869	-0.39437	-0.42916	-0.37264	-0.42651	-0.44033	-0.35773	-0.31551	-0.34377	-0.26723	-0.25885	-0.24938	-0.23556	-0.24503	-0.28275	-0.34268	-0.30604	-0.26444	-0.28446	-0.28786	-0.23305	-0.21147	-0.18335	-0.14236	-0.15571	-0.15911	-0.15632	-0.1922	-0.19935	-0.13337	-0.11178	-0.12016	-0.1141	-0.042058	-0.018769	-0.060375	-0.079309	-0.053228	-0.08319
-0.020271	-0.0073967	0.01201	-0.095438	-0.13146	-0.081002	0.0060922	-0.02387	-0.044698	-0.012226	-0.024959	-0.02387	-0.038166	-0.10353	-0.054165	0.01944	0.079979	0.10279	0.10218	0.094416	0.049543	0.051247	0.046751	0.04178	0.025166	0.029662	0.038514	0.10279	0.091623	0.10885	0.1239	0.098438	0.061328	-0.0018622	0.059766	0.043766	0.027152	0.049825	-0.04489	-0.05606	-0.047824	-0.026239	-0.00527	0.067387	0.029189	-0.0024772	0.0080782	0.0080782	0.023604	0.025781
-0.552	-0.59687	-0.56861	-0.5492	-0.51924	-0.49813	-0.48431	-0.47266	-0.49595	-0.45714	-0.36289	-0.30529	-0.28697	-0.27968	-0.43773	-0.52265	-0.57202	-0.66797	-0.63195	-0.6026	-0.62589	-0.57822	-0.62092	-0.69079	-0.70134	-0.69187	-0.61206	-0.61486	-0.57495	-0.61547	-0.61827	-0.59109	-0.57557	-0.51564	-0.58939	-0.51952	-0.47683	-0.46191	-0.4658	-0.53519	-0.51578	-0.53566	-0.50849	-0.50632	-0.49808	-0.51687	-0.53178	-0.51129	-0.5296	-0.47588
-0.15517	-0.18949	-0.1457	-0.084692	-0.10116	-0.085165	-0.10954	-0.1423	-0.1617	-0.20767	-0.2204	-0.25595	-0.25098	-0.25595	-0.21046	-0.22878	-0.16885	-0.1999	-0.08952	-0.19153	-0.24586	-0.2808	-0.25472	-0.24804	-0.21869	-0.16824	-0.21869	-0.20658	-0.2044	-0.18949	-0.19275	-0.16838	-0.15673	-0.16667	-0.1645	-0.15503	-0.15721	-0.21046	-0.18717	-0.20487	-0.21978	-0.17988	-0.21699	-0.18982	-0.18485	-0.27412	-0.23966	-0.23408	-0.19527	-0.1779
-0.064398	-0.098241	-0.20256	-0.18813	-0.13937	-0.18874	-0.18595	-0.13937	-0.1628	-0.14496	-0.18718	-0.21932	-0.19991	-0.20114	-0.17677	-0.16668	-0.20938	-0.17785	-0.20441	-0.15225	-0.11017	-0.14789	-0.14074	-0.096346	-0.085176	-0.099471	-0.097909	-0.087968	-0.079117	-0.00040061	-0.04977	-0.10799	-0.074147	-0.10009	-0.048066	0.03562	0.064352	0.10317	0.038887	-0.019334	0.013421	0.043857	0.047738	0.0084507	0.011717	-0.014838	0.022272	0.05162	0.086552	0.047738
1.055	1.1311	1.0475	1.1252	1.0808	1.1019	1.1342	1.1148	1.1266	1.1259	1.0905	1.1068	1.0997	1.109	1.15	1.1439	1.0399	0.99731	1.0378	1.0161	1.0493	1.0057	1.0423	1.0047	1.0136	1.0131	1.0054	0.97103	0.94121	0.9538	1.0493	0.99167	0.97288	0.97132	0.95811	0.96649	0.90935	0.88109	0.8345	0.83621	0.85126	0.84288	0.81585	0.7421	0.7626	0.7404	0.81803	0.86352	0.80359	0.81694
0.11855	0.024924	0.04665	0.11325	0.15268	0.15547	0.21307	0.22581	0.18093	0.13559	0.10515	0.16834	0.15997	0.076753	0.064493	0.010154	0.075523	0.073204	0.084374	0.084848	0.078174	0.072589	0.095877	0.096966	0.1142	0.12414	0.14463	0.11779	0.13256	0.10601	0.21734	0.21128	0.22354	0.23627	0.22851	0.22184	0.30614	0.24901	0.30443	0.29558	0.19467	0.2251	0.20849	0.23954	0.25009	0.27618	0.27897	0.2136	0.23021	0.26344
-0.32768	-0.34614	-0.40374	-0.35546	-0.30112	-0.35499	-0.3921	-0.38495	-0.35437	-0.3921	-0.40592	-0.41648	-0.42377	-0.29738	-0.29071	-0.29847	-0.25081	-0.25748	-0.30917	-0.28418	-0.26259	-0.2837	-0.2854	-0.31755	-0.33974	-0.36583	-0.37141	-0.36862	-0.31925	-0.3121	-0.26552	-0.27608	-0.24285	-0.22515	-0.22699	-0.24905	-0.27295	-0.26192	-0.21767	-0.1922	-0.22713	-0.1939	-0.19622	-0.20072	-0.25785	-0.20474	-0.22088	-0.25629	-0.28966	-0.24261
-0.27343	-0.23012	-0.22624	-0.27499	-0.37127	-0.36786	-0.41383	-0.39489	-0.30174	-0.28607	-0.33374	-0.35191	-0.34477	-0.39305	-0.42131	-0.53761	-0.51432	-0.52488	-0.55811	-0.54864	-0.54074	-0.58391	-0.59446	-0.65316	-0.68857	-0.71015	-0.617	-0.60705	-0.69075	-0.70845	-0.70239	-0.67678	-0.64682	-0.61188	-0.57525	-0.50367	-0.45927	-0.53411	-0.5591	-0.497	-0.52199	-0.52928	-0.52152	-0.55196	-0.53255	-0.55305	-0.50817	-0.53146	-0.51873	-0.51376
[truncated: 1,150 more columns]
