# Supplementary material for: Sensory integration of a light touch reference in human standing balance
Source: PLoS One. 2018 Jun 6;13(6):e0197316. doi: 10.1371/journal.pone.0197316 (PMC5991370; doi:10.1371/journal.pone.0197316)
Supplement: S1 Dataset — Each file provides the time traces of the whole body center of mass or the stimulus for one individual experimental trial of one subject. Each row contains one of the eleven cycle repetitions recorded within each trial and used for analysis. (ZIP) [file pone.0197316.s001.zip › csv_data/com_angle_subj3_height2_ampl2.csv]

0.1326	0.12981	0.14315	0.20478	0.30461	0.31843	0.3217	0.25633	0.25136	0.2214	0.21037	0.18708	0.25585	0.2498	0.2293	0.20771	0.13118	0.20383	0.13349	0.1147	0.15958	0.1636	0.19077	0.25008	0.25846	0.22073	0.2479	0.23517	0.16606	0.16838	0.1839	0.17505	0.078631	-0.052861	0.046966	-0.021669	0.069306	0.10921	0.078772	0.10656	0.15422	0.16913	0.17254	0.048336	0.021782	0.028456	0.10002	0.11058	0.1261	0.066795
0.38444	0.42326	0.42326	0.38288	0.40617	0.36627	0.45772	0.45663	0.41284	0.39793	0.41952	0.37015	0.32963	0.29361	0.23321	0.2964	0.2787	0.27264	0.2565	0.27482	0.26317	0.25759	0.26535	0.2742	0.30852	0.36953	0.38506	0.43661	0.45213	0.53753	0.42823	0.46099	0.43987	0.48754	0.34999	0.34828	0.29006	0.45138	0.47467	0.39145	0.39983	0.33105	0.36598	0.31941	0.28836	0.2983	0.31491	0.33044	0.33105	0.33105
0.38757	0.40466	0.40357	0.42407	0.39301	0.35808	0.38743	0.33527	0.34753	0.3941	0.36026	0.39519	0.3525	0.40561	0.3977	0.34615	0.30237	0.41555	0.3845	0.38838	0.3862	0.37238	0.38838	0.38947	0.43434	0.41044	0.37162	0.32007	0.35004	0.34459	0.30299	0.33404	0.2814	0.38402	0.4101	0.43292	0.39642	0.36054	0.30076	0.2964	0.24329	0.27605	0.25834	0.24854	0.2751	0.17262	0.10616	0.16949	0.18701	0.14275
-0.46995	-0.42895	-0.43501	-0.4583	-0.37523	-0.3625	-0.3642	-0.35502	-0.35393	-0.35161	-0.30129	-0.30408	-0.22986	-0.16388	-0.19337	-0.24212	-0.27985	-0.33201	-0.29599	-0.43572	-0.33759	-0.2994	-0.31165	-0.28169	-0.25731	-0.22361	-0.23355	-0.17642	-0.15654	-0.14925	-0.12161	-0.15824	-0.15701	-0.18044	-0.20373	-0.13884	-0.12719	-0.13278	-0.19195	-0.22423	-0.20203	-0.23199	-0.23308	-0.21258	-0.22252	-0.16151	-0.19706	-0.13448	-0.14442	-0.082935
0.38363	0.39418	0.47726	0.55815	0.57865	0.52819	0.57198	0.60024	0.59138	0.5903	0.56095	0.50055	0.42571	0.45118	0.43626	0.47726	0.50443	0.52663	0.51669	0.51389	0.50055	0.51498	0.56374	0.60426	0.60876	0.64913	0.64634	0.65302	0.62973	0.66078	0.62973	0.64696	0.64137	0.60691	0.61141	0.61202	0.62584	0.61699	0.66528	0.64307	0.64307	0.64478	0.66092	0.62381	0.58717	0.55891	0.57661	0.58376	0.52336	0.51901
0.40858	0.41308	0.37923	0.4064	0.42037	0.40702	0.46694	0.56507	0.50917	0.4935	0.42704	0.34988	0.43419	0.46959	0.43637	0.4491	0.46803	0.43868	0.42207	0.44365	0.39878	0.39817	0.38823	0.36276	0.36385	0.38945	0.35731	0.37672	0.36725	0.37223	0.32286	0.39831	0.40716	0.43712	0.43154	0.43651	0.45203	0.45871	0.48029	0.51508	0.51617	0.50623	0.47906	0.51447	0.4828	0.47783	0.52223	0.56323	0.52271	0.47816
-0.23707	-0.22046	-0.27712	-0.28644	-0.3147	-0.256	-0.25042	-0.27806	-0.31688	-0.30197	-0.33084	-0.23272	-0.14018	-0.19125	-0.15802	-0.21998	-0.21672	-0.18505	-0.21937	-0.22325	-0.18661	-0.15509	-0.14453	-0.20881	-0.21269	-0.22434	-0.19717	-0.20881	-0.23598	-0.2321	-0.21937	-0.16891	-0.18927	-0.18491	-0.19655	-0.13493	-0.15107	-0.11396	-0.10851	-0.1717	-0.13956	-0.13847	-0.10899	-0.12404	-0.11471	-0.12853	-0.16735	-0.18737	-0.27385	-0.18131
-0.023918	-0.0038964	-0.02283	-0.047822	-0.096576	-0.094257	-0.06491	-0.096434	-0.11196	-0.14022	-0.17188	-0.21056	-0.16445	-0.22097	-0.29458	-0.36009	-0.35512	-0.39999	-0.33448	-0.33666	-0.46304	-0.51118	-0.53229	-0.51336	-0.47237	-0.52221	-0.46399	-0.43403	-0.49504	-0.56988	-0.55047	-0.5677	-0.58976	-0.7295	-0.63184	-0.52813	-0.56803	-0.53854	-0.60283	-0.64335	-0.71928	-0.78077	-0.78186	-0.7918	-0.7696	-0.75407	-0.78295	-0.7634	-0.76401	-0.75128
-0.091797	-0.1095	-0.15499	-0.16431	-0.13388	-0.23139	-0.20422	-0.1814	-0.1353	-0.16526	-0.17425	-0.17364	-0.19849	-0.1238	-0.1193	-0.081574	-0.050523	-0.021176	-0.10548	-0.13203	-0.14817	-0.14102	-0.18869	-0.11665	-0.11991	-0.052368	-0.014644	-0.018525	-0.051753	0.0008819	-0.0074955	0.027577	0.036903	0.057258	-0.026429	0.027296	0.024644	-0.025814	-0.030784	-0.036843	0.064546	0.051672	0.039554	-0.030925	-0.073146	-0.012133	-0.032014	0.073398	0.10322	0.21516
0.54457	0.52502	0.5744	0.60095	0.59769	0.63527	0.54306	0.55968	0.58902	0.60114	0.60223	0.62273	0.67026	0.65956	0.6375	0.60474	0.62865	0.63982	0.60318	0.64588	0.62027	0.60304	0.62694	0.65738	0.66514	0.66467	0.70566	0.68237	0.73998	0.79154	0.87244	0.78098	0.79262	0.78207	0.81809	0.78936	0.82538	0.87135	0.81762	0.78874	0.78486	0.80924	0.79201	0.83144	0.79106	0.75286	0.73904	0.69369	0.66481	0.58623
-0.044957	-0.094327	-0.074305	-0.31945	-0.21962	-0.064364	-0.045905	-0.092481	-0.067489	-0.11733	-0.14498	-0.16036	-0.16145	-0.25787	-0.19392	-0.2281	-0.18043	-0.19908	-0.23776	-0.25906	-0.32225	-0.34322	-0.3409	-0.3426	-0.37039	-0.43964	-0.40689	-0.42847	-0.45067	-0.44277	-0.46823	-0.38952	-0.35955	-0.29977	-0.31591	-0.36154	-0.40703	-0.46729	-0.45626	-0.53171	-0.58278	-0.57611	-0.53218	-0.63698	-0.6297	-0.6314	-0.59244	-0.57242	-0.57957	-0.61715
[truncated: 1,150 more columns]
