# Supplementary material for: Sensory integration of a light touch reference in human standing balance
Source: PLoS One. 2018 Jun 6;13(6):e0197316. doi: 10.1371/journal.pone.0197316 (PMC5991370; doi:10.1371/journal.pone.0197316)
Supplement: S1 Dataset — Each file provides the time traces of the whole body center of mass or the stimulus for one individual experimental trial of one subject. Each row contains one of the eleven cycle repetitions recorded within each trial and used for analysis. (ZIP) [file pone.0197316.s001.zip › csv_data/com_angle_subj3_height2_ampl3.csv]

1.1732e-05	0.018329	-0.026684	-0.002781	-0.025454	0.02453	0.031204	-0.021573	-0.053098	0.016011	0.042707	-0.0038696	0.024389	0.11305	0.13075	0.12625	0.13681	0.32917	0.26149	0.12455	0.095675	0.18992	0.26305	0.35014	0.30854	0.24923	0.2132	0.14552	0.17766	0.10391	0.12393	0.15887	0.16663	0.14784	0.080764	0.10916	0.17018	0.058847	0.085402	0.07281	0.10836	0.12014	0.18054	0.25476	0.20492	0.25443	0.26049	0.23114	0.24326	0.24558
0.20549	0.20379	0.23546	0.26154	0.25827	0.33079	0.25874	0.25377	0.30035	0.29817	0.30097	0.26774	0.21013	0.24227	0.19025	0.15641	0.1609	0.13264	0.086208	0.098941	0.12284	0.12237	0.15342	0.15342	0.11352	0.094112	0.13293	0.10358	0.12469	0.1787	0.14935	0.082891	0.15058	0.16331	0.17216	0.14717	0.090654	0.12838	0.075744	0.096854	0.0015238	0.013783	0.0703	0.14296	0.14636	0.13534	0.073848	0.098225	0.10599	0.1448
-0.030677	-0.076638	-0.037825	-0.0061588	-0.0016624	0.02087	0.03081	0.03081	-0.053824	-0.064994	-0.035173	-0.05955	0.016988	0.043069	0.068061	0.022573	0.041506	0.025981	-0.0039812	0.059209	0.062002	0.1064	0.098638	0.1224	0.10796	0.083586	0.11511	0.16699	0.25082	0.22071	0.2884	0.26559	0.29602	0.24495	0.20443	0.17774	0.21546	0.26639	0.32291	0.32462	0.30256	0.3951	0.41015	0.32646	0.32646	0.32476	0.33673	0.45876	0.49649	0.46094
0.32519	0.35515	0.29864	0.3081	0.35809	0.40343	0.40391	0.30578	0.30564	0.32363	0.33092	0.38294	0.39908	0.35856	0.32192	0.30469	0.31137	0.32301	0.34072	0.33404	0.35004	0.33949	0.30905	0.30735	0.28903	0.29788	0.25968	0.2957	0.35269	0.35037	0.37863	0.36079	0.3802	0.3038	0.21561	0.17727	0.22385	0.30195	0.33069	0.31128	0.27138	0.26967	0.25803	0.22418	0.17481	0.18693	0.20587	0.16814	0.19455	0.15853
-0.27327	-0.18835	-0.24378	-0.25093	-0.26196	-0.29192	-0.32406	-0.39284	-0.34408	-0.37561	-0.45603	-0.37173	-0.42157	-0.44812	-0.48135	-0.47468	-0.45092	-0.44486	-0.4343	-0.36723	-0.30513	-0.31336	-0.37438	-0.36832	-0.29675	-0.37438	-0.4121	-0.48306	-0.43492	-0.39175	-0.3829	-0.41565	-0.4467	-0.41953	-0.33864	-0.32979	-0.24439	-0.34375	-0.27715	-0.184	-0.20402	-0.24577	-0.26844	-0.31563	-0.38611	-0.35785	-0.34294	-0.33579	-0.29807	-0.18442
-0.35714	-0.30048	-0.30422	-0.38294	-0.40793	-0.43013	-0.48726	-0.40125	-0.42222	-0.40064	-0.389	-0.45607	-0.46383	-0.43557	-0.43013	-0.42407	-0.38137	-0.38696	-0.36599	-0.40031	-0.36537	-0.38757	-0.41924	-0.50851	-0.53521	-0.50028	-0.47992	-0.54373	-0.42899	-0.42293	-0.36471	-0.31146	-0.34251	-0.32433	-0.40305	-0.34871	-0.30384	-0.31766	-0.34483	-0.30322	-0.30322	-0.35198	-0.34639	-0.35415	-0.32637	-0.34312	-0.33039	-0.30601	-0.3436	-0.32017
0.18943	0.25665	0.16132	0.078243	0.14082	0.14532	0.10821	0.038815	0.015668	0.040045	0.067214	0.11379	0.10896	0.13504	0.16889	0.16003	0.10835	0.096229	0.089222	0.068112	0.079282	0.11748	0.10195	0.062527	0.01595	0.056468	0.060349	0.074171	0.047001	-0.020686	0.025417	-0.030485	-0.0039306	-0.052826	-0.071618	-0.068825	-0.063099	-0.029255	-0.035788	0.013914	0.0083281	-0.008901	0.047142	0.060964	-0.0005232	-0.0044046	0.024469	-0.036544	-0.04213	-0.080469
-0.087617	-0.11588	-0.19615	-0.20283	-0.21059	-0.17954	-0.19071	-0.1918	-0.18295	-0.15748	-0.11928	-0.10764	-0.11928	-0.072091	-0.021634	-0.069299	-0.16913	-0.17083	-0.12582	-0.14196	-0.15748	-0.21073	-0.14475	-0.17192	-0.10314	-0.14366	-0.098787	-0.11322	-0.10267	-0.0045457	-0.018367	-0.018367	0.003217	0.0081874	0.075259	0.04809	0.073556	0.043593	0.10958	0.10167	0.11734	0.14389	0.13552	0.07294	0.13443	0.090644	0.047333	0.058978	0.083355	0.10555
0.14502	0.090684	0.052959	-0.0052618	-0.063482	-0.062393	-0.10788	-0.040668	-0.010232	-0.025757	-0.11285	-0.13675	-0.14187	-0.081326	-0.14111	-0.064238	-0.033661	0.0071891	0.050973	0.10981	0.037151	0.036062	0.045529	-0.0066328	0.010596	0.02333	-0.054298	-0.13363	-0.19791	-0.14915	-0.10305	-0.18456	-0.18953	-0.25831	-0.21173	-0.15848	-0.16018	-0.075882	-0.17571	-0.15521	-0.1341	-0.13084	-0.064853	-0.10149	-0.13254	-0.12587	-0.14248	-0.18688	-0.17632	-0.15024
0.36135	0.34256	0.40249	0.33324	0.35714	0.33432	0.31894	0.29286	0.28898	0.2646	0.27454	0.21911	0.20965	0.15034	0.093819	0.10002	0.096753	0.24533	0.21026	0.26522	0.17268	0.17656	0.22702	0.17036	0.18371	0.23355	0.20638	0.22967	0.32344	0.3312	0.35061	0.37948	0.30185	0.2219	0.15157	0.15265	0.11043	0.15531	0.20685	0.15313	0.14087	0.099264	0.13822	0.21026	0.17254	0.16416	0.15592	0.20032	0.19085	0.21462
-0.39536	-0.27006	-0.31432	-0.28871	-0.16063	-0.26434	-0.31262	-0.34585	-0.3963	-0.36805	-0.40128	-0.35096	-0.29723	-0.37704	-0.36322	-0.34054	-0.39659	-0.35001	-0.38168	-0.40558	-0.35185	-0.30419	-0.30916	-0.31148	-0.33368	-0.2933	-0.26783	-0.24019	-0.21785	-0.24441	-0.25061	-0.34982	-0.36984	-0.40757	-0.31564	-0.29406	-0.3262	-0.36113	-0.32899	-0.33131	-0.34357	-0.33533	-0.32151	-0.29325	-0.35038	-0.34153	-0.30939	-0.28563	-0.25519	-0.26807
[truncated: 1,150 more columns]
