# Supplementary material for: Sensory integration of a light touch reference in human standing balance
Source: PLoS One. 2018 Jun 6;13(6):e0197316. doi: 10.1371/journal.pone.0197316 (PMC5991370; doi:10.1371/journal.pone.0197316)
Supplement: S1 Dataset — Each file provides the time traces of the whole body center of mass or the stimulus for one individual experimental trial of one subject. Each row contains one of the eleven cycle repetitions recorded within each trial and used for analysis. (ZIP) [file pone.0197316.s001.zip › csv_data/com_angle_subj4_height1_ampl1.csv]

0.24273	0.24964	0.20451	0.23848	0.22308	0.22733	0.22016	0.18752	0.17744	0.17636	0.17212	0.11399	0.13814	0.1538	0.14822	0.13947	0.11532	0.16629	0.16495	0.1299	0.12857	0.093266	0.16039	0.17288	0.13599	0.10918	0.10626	0.1235	0.089528	0.058215	0.049466	0.034064	0.03381	0.081856	0.12299	0.13998	0.12616	0.085281	0.053968	0.04839	0.069625	0.035649	0.073617	0.093266	0.14423	0.19095	0.19652	0.13998	0.1583	0.15139
-0.19406	-0.12769	-0.14043	-0.10779	-0.095046	-0.085221	-0.00028288	-0.014355	-0.04649	-0.040912	0.028369	0.046687	0.054927	0.049349	0.016705	-0.07248	-0.075396	-0.068742	-0.071913	-0.093147	-0.12262	-0.18658	-0.12104	-0.070073	-0.07115	-0.039014	-0.018288	0.0058625	0.031598	0.066904	0.055494	0.049662	3.0395e-05	0.021519	0.041423	0.01461	0.004786	0.037176	0.031344	0.0016157	0.025766	-0.019619	-0.0097945	0.01461	-0.029189	-0.068742	-0.053085	-0.07115	-0.060816	-0.02868
-0.17243	-0.14429	-0.18435	-0.23506	-0.26637	-0.20292	-0.16045	-0.16895	-0.13522	-0.12832	-0.090348	-0.12033	-0.08661	-0.12749	-0.13041	-0.15748	-0.16889	-0.132	-0.070953	-0.045472	-0.054221	-0.062968	-0.036156	-0.022339	-0.037742	0.0071345	0.011127	-0.010108	-0.032673	-0.10221	-0.10988	-0.15977	-0.11679	-0.14626	-0.10221	-0.13061	-0.159	-0.15476	-0.19907	-0.15235	-0.15102	-0.1282	-0.172	-0.11679	-0.14227	-0.12104	-0.095554	-0.10006	-0.11679	-0.16617
0.22827	0.23543	0.23384	0.25933	0.30313	0.34718	0.36842	0.26915	0.22243	0.25216	0.23518	0.26782	0.26357	0.2649	0.18713	0.21553	0.21553	0.25083	0.27207	0.26224	0.2495	0.22827	0.24525	0.22985	0.21153	0.22586	0.22161	0.22294	0.21578	0.23702	0.27099	0.22852	0.2495	0.258	0.2211	0.22136	0.27099	0.27099	0.27232	0.27524	0.18897	0.24285	0.23435	0.24868	0.2585	0.2585	0.23993	0.20012	0.20196	0.22028
-0.3546	-0.34585	-0.32728	-0.25191	-0.21552	-0.27257	-0.31346	-0.29355	-0.26674	-0.27815	-0.21711	-0.23251	-0.23435	-0.2625	-0.29514	-0.30896	-0.34851	-0.39098	-0.42762	-0.46318	-0.35884	-0.27815	-0.25134	-0.27574	-0.26009	-0.30148	-0.33146	-0.35188	-0.29508	-0.29242	-0.25578	-0.30941	-0.26985	-0.29083	-0.30224	-0.3508	-0.32399	-0.28577	-0.29584	-0.25655	-0.28361	-0.30884	-0.33407	-0.32025	-0.3006	-0.31759	-0.3444	-0.28095	-0.27379	-0.28387
-0.20838	-0.2068	-0.16407	-0.1893	-0.244	-0.23018	-0.26948	-0.2878	-0.28755	-0.30295	-0.26498	-0.28888	-0.2743	-0.28146	-0.28438	-0.25015	-0.29528	-0.33749	-0.33191	-0.34015	-0.29743	-0.31759	-0.33831	-0.36272	-0.40493	-0.45165	-0.34865	-0.37388	-0.32107	-0.34788	-0.35771	-0.3747	-0.36329	-0.36513	-0.40069	-0.4275	-0.43042	-0.39511	-0.38636	-0.36937	-0.34548	-0.30592	-0.32	-0.2916	-0.27753	-0.31176	-0.31042	-0.32874	-0.35847	-0.36988
0.12889	0.12781	0.00065644	0.013906	0.033555	0.040972	0.050543	0.053459	0.10176	0.070701	0.083441	0.085027	0.066708	0.021578	-0.015059	-0.047449	-0.096572	-0.044024	0.0024376	0.052324	0.046492	-0.0058022	-0.039777	-0.044024	-0.049347	-0.033691	-0.0092858	-0.0063694	-0.00079205	-0.001614	0.023613	-0.045413	-0.073302	-0.056314	-0.074378	-0.07704	-0.095104	-0.12616	-0.13333	-0.18562	-0.13307	-0.10601	-0.061951	-0.10017	-0.079193	-0.055042	-0.080269	-0.10125	-0.11691	-0.1254
0.014356	-0.026527	-0.049093	-0.067411	-0.053085	-0.067157	-0.053085	-0.044592	-0.058663	-0.065826	-0.044592	-0.1043	-0.05467	-0.032105	-0.005293	-0.033436	-0.044846	-0.083068	-0.019365	-0.029444	-0.001046	-0.026527	-0.013787	-0.04193	-0.084399	-0.056002	-0.060249	-0.063164	-0.064496	-0.07115	-0.030011	0.018035	0.052011	0.0066258	-0.0077	-0.023103	0.0050405	-0.020441	-0.044337	-0.068233	-0.059739	-0.056823	-0.04833	-0.042243	-0.16116	-0.15691	-0.13992	-0.12718	-0.10436	-0.11577
0.17085	0.11697	0.090409	0.098902	0.089078	0.083246	0.11456	0.14296	0.10315	0.11881	0.1512	0.16685	0.15411	0.15836	0.1512	0.13421	0.16261	0.19367	0.17934	0.15253	0.15094	0.10556	0.1621	0.24146	0.22713	0.16051	0.17325	0.16184	0.17034	0.15468	0.11487	0.14752	0.15893	0.16317	0.17192	0.15627	0.15335	0.22688	0.24095	0.23962	0.23829	0.22422	0.19715	0.20989	0.16026	0.16875	0.19265	0.20697	0.22821	0.17883
0.073813	0.12636	0.10113	0.057079	0.064243	0.11337	0.12053	0.086808	0.068235	0.096378	0.086554	0.073813	0.072228	0.039583	0.082052	0.082052	0.10037	0.07622	0.069057	0.060563	0.043575	0.080467	0.036667	0.050739	0.0040227	-0.0071328	0.022596	0.063734	0.058156	0.086554	0.10804	0.063988	0.051247	0.084146	0.11096	0.076983	0.048586	0.04567	0.01328	0.01461	0.023104	0.057079	0.058665	0.040346	0.031852	0.022028	0.016196	0.011949	0.0021243	0.0063711
0.34616	0.36581	0.38996	0.44784	0.3913	0.33025	0.33425	0.38628	0.40143	0.44339	0.40118	0.4065	0.41208	0.40092	0.37069	0.39167	0.46387	0.44263	0.43547	0.4323	0.44345	0.47426	0.47001	0.47027	0.43737	0.40738	0.45118	0.49048	0.47007	0.47749	0.47033	0.48998	0.44592	0.49821	0.50246	0.50861	0.54601	0.51786	0.5829	0.54442	0.52877	0.56991	0.56965	0.57656	0.59913	0.63761	0.66442	0.61054	0.58772	0.51951
[truncated: 1,150 more columns]
