# Supplementary material for: Sensory integration of a light touch reference in human standing balance
Source: PLoS One. 2018 Jun 6;13(6):e0197316. doi: 10.1371/journal.pone.0197316 (PMC5991370; doi:10.1371/journal.pone.0197316)
Supplement: S1 Dataset — Each file provides the time traces of the whole body center of mass or the stimulus for one individual experimental trial of one subject. Each row contains one of the eleven cycle repetitions recorded within each trial and used for analysis. (ZIP) [file pone.0197316.s001.zip › csv_data/com_angle_subj4_height1_ampl2.csv]

0.46007	0.27397	0.39314	0.37907	0.352	0.40005	0.36366	0.41355	0.44353	0.41539	0.46794	0.53032	0.47352	0.43555	0.33546	0.3238	0.35112	0.36227	0.35245	0.3721	0.32114	0.31847	0.32114	0.34953	0.38218	0.36361	0.37635	0.33971	0.32405	0.28317	0.276	0.28716	0.32963	0.31397	0.38351	0.33812	0.33096	0.2999	0.33096	0.35353	0.32938	0.29965	0.25293	0.30522	0.33362	0.31663	0.3591	0.36893	0.37026	0.38725
-0.064472	-0.046154	-0.054647	-0.043238	-0.027835	-0.034998	-0.015095	0.015965	-0.020927	-0.014018	0.0072162	0.051016	0.032698	0.028451	0.042522	0.036945	0.045438	0.030036	-0.050655	-0.080383	-0.037914	-0.01668	0.0032239	0.018626	0.019957	-0.051986	-0.047739	-0.088623	-0.091539	-0.088877	-0.064726	-0.043492	-0.051986	-0.10162	-0.13135	-0.13135	-0.1709	-0.19638	-0.19505	-0.18231	-0.18681	-0.13851	-0.14276	-0.14143	-0.098956	-0.1072	-0.07189	-0.060479	-0.051986	0.069843
0.1751	0.20058	0.1905	0.19208	0.182	0.17776	0.23005	0.25129	0.28393	0.27702	0.24755	0.25604	0.2717	0.27728	0.28869	0.28602	0.26346	0.2563	0.24356	0.24489	0.25497	0.26663	0.20983	0.18594	0.20426	0.20717	0.23132	0.23716	0.1822	0.19919	0.20768	0.20768	0.20794	0.17422	0.15881	0.16014	0.1474	0.14208	0.14633	0.12085	0.1365	0.15083	0.14684	0.08231	0.12903	0.1585	0.17973	0.12161	0.083641	0.073816
0.11781	0.15046	0.14621	0.18152	0.17169	0.15603	0.17594	0.17036	0.20991	0.16028	0.16028	0.13638	0.18044	0.19185	0.20193	0.18627	0.21999	0.24256	0.2553	0.23565	0.22265	0.20541	0.21948	0.23913	0.22373	0.19983	0.2662	0.23647	0.24072	0.19692	0.20833	0.20833	0.20408	0.19134	0.16212	0.17512	0.19451	0.20275	0.19426	0.24205	0.2025	0.22081	0.19958	0.194	0.16294	0.15179	0.11065	0.1149	0.13188	0.031288
-0.15708	-0.14966	-0.14859	-0.12761	-0.081147	-0.086724	-0.12653	-0.084062	-0.06549	-0.072653	-0.090971	-0.088055	-0.11221	-0.12495	-0.081147	-0.11645	-0.11645	-0.082477	-0.069737	-0.084062	-0.081401	-0.12095	-0.074238	-0.05725	-0.072907	-0.071322	-0.067075	-0.086724	-0.085393	-0.091226	-0.17059	-0.26402	-0.22979	-0.17591	-0.20431	-0.26509	-0.18998	-0.1446	-0.21362	-0.14966	-0.13825	-0.13825	-0.13401	-0.12127	-0.14542	-0.10402	-0.097938	-0.095531	-0.1226	-0.14808
0.054989	-0.012707	0.0037719	-0.034705	-0.098408	-0.089914	-0.043198	-0.040537	-0.046624	0.028235	0.059294	0.056124	0.073934	0.08959	0.093837	0.068101	0.044205	0.080588	0.097066	0.099473	0.11754	0.10055	0.081977	0.072407	0.071076	0.063913	0.053834	0.050664	0.070313	0.090216	0.12552	0.08597	0.092878	0.14701	0.12977	0.16057	0.1112	0.089962	0.07456	0.06499	0.082232	0.069745	0.062582	0.051172	0.040271	0.036279	0.046104	0.0636	0.062269	0.11323
-0.13307	-0.12749	-0.12591	-0.10175	-0.067779	-0.053708	-0.063533	-0.061947	-0.12806	-0.13788	-0.14955	-0.19176	-0.2483	-0.22998	-0.21566	-0.2154	-0.18542	-0.14004	-0.12755	-0.099406	-0.12863	-0.17268	-0.16685	-0.1865	-0.22764	-0.22764	-0.21756	-0.22605	-0.21039	-0.21306	-0.22022	-0.19765	-0.19714	-0.23137	-0.22846	-0.19607	-0.22897	-0.21623	-0.19499	-0.20482	-0.24595	-0.25153	-0.26586	-0.25895	-0.23905	-0.191	-0.17851	-0.21116	-0.20691	-0.21965
-0.16305	-0.13041	-0.1588	-0.1389	-0.15297	-0.17262	-0.18403	-0.17262	-0.106	-0.11158	-0.084767	-0.070441	-0.099915	-0.087175	-0.047367	-0.061693	-0.032219	-0.09009	-0.14505	-0.13097	-0.1846	-0.15912	-0.16736	-0.17744	-0.23556	-0.17452	-0.20691	-0.1756	-0.23638	-0.29026	-0.29717	-0.31283	-0.30408	-0.26053	-0.22257	-0.19018	-0.1801	-0.072594	0.011013	-0.19442	-0.26237	-0.20159	-0.29077	-0.29794	-0.20026	-0.26104	-0.24963	-0.27936	-0.23822	-0.18035
0.15069	0.17059	0.29959	0.20349	0.1711	0.10765	0.13897	0.17003	0.17136	0.20717	0.1841	0.1273	0.084834	0.091743	0.087496	0.094913	0.12863	0.13421	0.14429	0.09599	0.070254	0.049274	0.095736	0.075832	0.092819	0.10397	0.076908	0.076908	0.12337	0.089394	0.093387	0.079316	0.075069	0.062328	0.14276	0.13985	0.12844	0.15684	0.18099	0.18656	0.37077	0.34529	0.24919	0.20248	0.10771	0.13744	0.034185	0.048511	0.069745	0.096558
-0.073925	-0.092243	-0.059599	-0.03995	-0.03995	-0.025878	-0.035957	-0.037288	-0.038874	-0.077096	-0.10258	-0.06594	-0.041789	0.0033413	-0.02214	-0.0051525	0.0075883	-0.0038219	-0.022395	-0.051868	0.0030868	-0.036721	-0.060617	-0.083436	-0.076528	-0.069365	-0.048131	-0.036721	-0.054785	-0.00090552	-0.019224	-0.051868	-0.040713	0.031484	-0.016562	-0.03355	0.0089189	0.00042508	0.035985	0.038647	-0.012316	0.024576	-0.025878	-0.045782	-0.038619	-0.067271	-0.041789	-0.075764	-0.038874	-0.014723
0.11603	0.07914	0.069315	0.11762	0.1431	0.10088	0.072486	0.063992	0.076732	0.085226	0.055498	0.062406	0.085226	0.10488	0.12877	0.067984	0.039586	0.009604	0.0026953	0.011444	-0.0055438	0.0085274	0.041172	0.042503	0.077808	0.15717	0.15001	0.1739	0.15425	0.15558	0.16699	0.11178	0.12719	0.1386	0.10037	0.086302	0.096382	0.055243	0.039841	0.075401	0.12186	0.12345	0.1675	0.16725	0.14601	0.11654	0.12212	0.075656	0.079903	0.096636
[truncated: 1,150 more columns]
