# Supplementary material for: Sensory integration of a light touch reference in human standing balance
Source: PLoS One. 2018 Jun 6;13(6):e0197316. doi: 10.1371/journal.pone.0197316 (PMC5991370; doi:10.1371/journal.pone.0197316)
Supplement: S1 Dataset — Each file provides the time traces of the whole body center of mass or the stimulus for one individual experimental trial of one subject. Each row contains one of the eleven cycle repetitions recorded within each trial and used for analysis. (ZIP) [file pone.0197316.s001.zip › csv_data/com_angle_subj4_height1_ampl3.csv]

0.53676	0.53543	0.49721	0.49163	0.48181	0.50038	0.49189	0.48339	0.4595	0.32252	0.2604	0.32676	0.33526	0.39497	0.42761	0.33019	0.37107	0.3331	0.31187	0.32036	0.3615	0.39415	0.38299	0.42971	0.41855	0.37367	0.3681	0.40473	0.41164	0.45995	0.4318	0.42889	0.39783	0.36835	0.43364	0.43789	0.3901	0.34921	0.32291	0.36538	0.33989	0.32823	0.31707	0.33831	0.34839	0.31999	0.34389	0.27353	0.28069	0.25946
0.049597	0.042688	0.032864	0.097898	0.13054	0.097898	0.099483	0.086997	0.10823	0.10557	0.11565	0.12148	0.17802	0.13289	0.090422	0.059109	0.090422	0.035212	0.056192	0.070518	0.079267	0.09917	0.12997	0.11007	0.12972	0.098661	0.056192	0.12123	0.10557	0.081674	0.098661	0.1199	0.10982	0.13397	0.10291	0.060185	0.075842	0.052767	0.065508	0.076664	0.10081	0.17168	0.17992	0.13346	0.10823	0.032042	0.019301	0.051691	0.071849	0.090167
0.048599	0.021787	0.015133	0.060518	0.016718	-0.001855	0.023626	0.020965	0.030535	0.034527	0.024703	-0.019097	-0.024675	-0.042993	-0.099788	-0.1027	-0.16666	-0.09605	-0.049334	-0.087556	-0.093388	-0.15443	-0.14353	-0.08965	-0.05593	-0.027532	-0.033364	-0.01213	-0.033619	-0.01714	-0.014224	0.0027638	0.031416	0.04124	0.041494	0.033001	0.0072653	-0.0083917	-0.018471	0.0014332	-0.019547	0.0016873	0.027423	-0.013461	-0.020624	-0.013461	-0.030193	-0.038433	-0.050919	-0.048003
0.16718	0.18816	0.19665	0.23012	0.22562	0.18632	0.19722	0.23227	0.22086	0.1898	0.17998	0.21636	0.24926	0.20812	0.22352	0.22194	0.23601	0.2445	0.26441	0.26866	0.27556	0.23867	0.23734	0.23309	0.2445	0.25433	0.24292	0.28539	0.2814	0.31271	0.28457	0.24793	0.2336	0.23202	0.26466	0.29864	0.29889	0.27766	0.2511	0.26809	0.2641	0.23437	0.21712	0.21712	0.2357	0.25877	0.31823	0.29167	0.26194	0.19583
0.11592	0.065469	0.056721	0.080872	0.01983	-0.0043209	0.046897	0.00018062	0.021415	0.014761	0.033334	0.026171	0.040242	0.044489	0.019008	0.048736	0.003351	0.0089285	0.0017658	0.018753	-0.057691	-0.078925	-0.046281	-0.063269	-0.010975	-0.029294	0.025916	0.017677	0.054314	0.10661	0.12892	0.13183	0.085119	0.085119	0.052474	0.069207	0.066291	0.070538	0.094688	0.11966	0.09418	0.064451	0.075607	0.068444	0.058619	0.012158	0.051711	0.0063255	0.042962	0.023313
0.057093	0.014624	-0.11304	-0.018275	0.10197	0.17974	0.14285	0.093221	0.12244	0.16624	0.24801	0.20845	0.16307	0.14475	0.099366	0.15591	0.18006	0.16732	0.16865	0.14716	0.16123	0.18538	0.19679	0.18804	0.17239	0.1424	0.1708	0.15223	0.16072	0.20452	0.2016	0.16896	0.18886	0.20027	0.21168	0.23159	0.22842	0.1947	0.13949	0.1225	0.13416	0.16231	0.1225	0.11534	0.11825	0.12542	0.088778	0.078953	0.05905	-0.0086463
0.10508	0.046955	0.076683	0.068698	0.039225	0.03897	0.023568	0.053296	0.04081	0.015837	0.046642	0.01983	0.031494	0.02484	-0.040449	-0.033286	-0.05135	-0.01896	-0.054266	-0.054266	-0.031701	0.012354	-0.022952	-0.014459	-0.034362	-0.061174	-0.093819	-0.10789	-0.045518	-0.052681	-0.056927	-0.021622	-0.037024	-0.020037	-0.049765	-0.11772	-0.12063	-0.069414	-0.11905	-0.10047	-0.12887	-0.1387	-0.13711	-0.18249	-0.09331	-0.12437	-0.12145	-0.12411	-0.095717	-0.092801
-0.22406	-0.2697	-0.29544	-0.29519	-0.31217	-0.29626	-0.29626	-0.25246	-0.29094	-0.29943	-0.34032	-0.32358	-0.30501	-0.25855	-0.22857	-0.12398	-0.19592	-0.25829	-0.26546	-0.27687	-0.29094	-0.2782	-0.24156	-0.20201	-0.25988	-0.25988	-0.25538	-0.23256	-0.2299	-0.20549	-0.19966	-0.24479	-0.24054	-0.25037	-0.21481	-0.22622	-0.24187	-0.28834	-0.32763	-0.32897	-0.37143	-0.32897	-0.36269	-0.36826	-0.37359	-0.44553	-0.42829	-0.45377	-0.43811	-0.40015
0.10355	0.038774	0.079658	0.11763	0.10913	0.11896	0.10913	0.13037	0.13594	0.1187	0.10489	0.067994	0.10622	0.13011	0.13011	0.16383	0.1142	0.095882	0.10146	0.12111	0.13385	0.14951	0.098544	0.098544	0.10013	0.11128	0.098544	0.12403	0.13119	0.11287	0.13119	0.14101	0.068816	0.048912	0.067485	0.031925	0.031925	0.071732	0.044919	0.02394	0.029517	0.015446	0.057915	0.13594	0.13461	0.13461	0.1277	0.1362	0.17575	0.12187
-0.35014	-0.31617	-0.29785	-0.24555	-0.2299	-0.24105	-0.27503	-0.24663	-0.24821	-0.28777	-0.32466	-0.33765	-0.34057	-0.37163	-0.31801	-0.28853	-0.29462	-0.20835	-0.19402	-0.19561	-0.19535	-0.12607	-0.15605	-0.25532	-0.22318	-0.16664	-0.18921	-0.17406	-0.2107	-0.20937	-0.20911	-0.27839	-0.29246	-0.35218	-0.33944	-0.3267	-0.34368	-0.30571	-0.28581	-0.30571	-0.31313	-0.31421	-0.34261	-0.31846	-0.27041	-0.26616	-0.28315	-0.24201	-0.22502	-0.21894
0.10534	0.12365	0.093925	0.052787	0.10508	0.073767	0.08917	0.050948	0.029713	-0.011425	0.020965	0.044607	0.099562	0.13778	0.10222	0.10514	0.12745	0.16567	0.16383	0.171	0.19331	0.19305	0.15908	0.17898	0.1535	0.18031	0.14025	0.16148	0.1928	0.17556	0.18113	0.13708	0.14849	0.097017	0.11109	0.12649	0.14931	0.13949	0.11001	0.14107	0.16655	0.20744	0.2146	0.18062	0.15806	0.10285	0.12833	0.17372	0.14266	0.14133
[truncated: 1,150 more columns]
