# Supplementary material for: Sensory integration of a light touch reference in human standing balance
Source: PLoS One. 2018 Jun 6;13(6):e0197316. doi: 10.1371/journal.pone.0197316 (PMC5991370; doi:10.1371/journal.pone.0197316)
Supplement: S1 Dataset — Each file provides the time traces of the whole body center of mass or the stimulus for one individual experimental trial of one subject. Each row contains one of the eleven cycle repetitions recorded within each trial and used for analysis. (ZIP) [file pone.0197316.s001.zip › csv_data/com_angle_subj4_height2_ampl1.csv]

0.55009	0.50255	0.47016	0.46008	0.4545	0.44652	0.378	0.22777	0.3387	0.30339	0.28799	0.32089	0.33204	0.27734	0.33357	0.29237	0.24699	0.16072	0.18221	0.14925	0.12162	0.056581	0.040102	0.032372	0.035543	-0.0037559	0.0036615	0.019827	-0.023464	-0.012622	0.037011	0.024524	0.034603	0.014132	-0.034228	-0.055716	-0.12265	-0.1816	-0.21823	-0.18984	-0.21031	-0.25068	-0.23902	-0.24352	-0.22045	-0.29239	-0.31629	-0.3386	-0.35191	-0.48464
-0.99065	-0.99198	-1.0215	-1.0329	-0.97924	-0.9665	-0.95217	-0.95217	-0.93943	-0.95217	-0.99173	-0.94659	-0.94367	-0.95933	-0.97182	-1.0355	-1.1205	-1.1489	-1.1712	-1.0738	-0.98456	-1.0252	-0.96383	-0.97207	-0.94127	-0.95293	-0.9471	-0.97949	-1.001	-1.0249	-1.035	-1.1	-1.0164	-0.97842	-0.98266	-1.0238	-1.0068	-0.95743	-1.0137	-1.0151	-1.0265	-1.0336	-0.98533	-0.97816	-0.98957	-1.001	-0.97391	-1.0416	-0.99065	-0.99915
-0.22704	-0.20156	-0.22704	-0.23554	-0.26526	-0.24536	-0.28916	-0.29898	-0.3104	-0.33455	-0.29632	-0.3019	-0.28891	-0.3104	-0.32871	-0.36269	-0.28624	-0.23661	-0.23687	-0.27934	-0.30216	-0.28117	-0.2472	-0.25861	-0.26311	-0.26894	-0.27002	-0.25329	-0.24372	-0.32732	-0.36105	-0.33398	-0.33398	-0.3483	-0.34964	-0.35838	-0.38228	-0.32732	-0.31591	-0.2936	-0.22857	-0.081257	-0.16195	-0.14788	-0.21158	-0.18451	-0.16062	-0.22007	-0.2498	-0.27528
-0.57091	-0.59348	-0.57357	-0.56533	-0.57383	-0.56134	-0.52578	-0.53136	-0.53719	-0.55551	-0.56533	-0.53136	-0.54993	-0.5685	-0.55019	-0.5661	-0.5422	-0.58226	-0.57935	-0.57377	-0.5751	-0.56553	-0.5841	-0.59101	-0.55862	-0.52889	-0.54322	-0.56604	-0.51374	-0.53897	-0.49783	-0.46278	-0.46436	-0.46329	-0.42506	-0.43489	-0.44871	-0.46278	-0.50392	-0.45561	-0.47843	-0.48268	-0.49834	-0.47869	-0.50709	-0.51425	-0.54265	-0.5384	-0.54265	-0.51819
0.45865	0.43609	0.41327	0.44591	0.41802	0.39837	0.42652	0.45941	0.48065	0.47216	0.5093	0.48249	0.49231	0.48116	0.45701	0.51539	0.48566	0.49973	0.48991	0.54087	0.50132	0.49124	0.50823	0.52496	0.4939	0.4501	0.44611	0.4984	0.53504	0.50265	0.51805	0.58734	0.65795	0.70017	0.6885	0.60889	0.68984	0.69541	0.65826	0.61421	0.6466	0.65509	0.64235	0.72571	0.69757	0.71563	0.73953	0.74961	0.80749	0.78891
0.93021	0.92305	0.93871	0.98118	0.97586	0.98143	1.0197	0.96869	0.96045	0.93072	0.96337	0.93522	0.94188	0.89382	0.89649	0.81763	0.8317	0.85319	0.82479	0.90257	0.89833	0.83328	0.86409	0.91823	0.91557	0.89566	0.86885	0.86619	0.87468	0.84203	0.87893	0.79981	0.86777	0.8253	0.8253	0.82955	0.83512	0.87576	0.8646	0.82612	0.82346	0.84336	0.83062	0.80222	0.79956	0.77699	0.77566	0.77008	0.75309	0.71461
-1.512	-1.5245	-1.464	-1.5404	-1.5221	-1.491	-1.4985	-1.5141	-1.5314	-1.534	-1.4961	-1.4849	-1.4907	-1.4926	-1.5042	-1.4044	-1.389	-1.3754	-1.3884	-1.3958	-1.4086	-1.416	-1.4176	-1.3881	-1.3679	-1.3644	-1.3419	-1.3209	-1.3086	-1.3156	-1.3355	-1.3514	-1.3519	-1.3099	-1.3402	-1.3168	-1.3115	-1.2916	-1.2358	-1.2026	-1.2283	-1.1816	-1.2536	-1.3173	-1.2867	-1.2445	-1.2349	-1.194	-1.1361	-1.1149
1.0359	1.0571	1.0388	1.0329	1.0616	1.094	1.1428	1.1062	1.0889	1.0706	1.0241	0.97607	0.97024	0.99439	1.0188	1.0756	1.1027	1.0504	1.0305	0.99224	1.022	1.0121	0.96967	0.95851	0.96701	0.97734	0.997	1.0039	1.0334	1.049	1.0153	1.0055	1.0355	1.0493	1.0679	1.0156	0.98318	0.96327	0.98584	0.99858	0.99167	0.99884	1.0442	1.0514	0.99909	0.95845	0.91915	0.94438	0.9518	0.90482
-0.6609	-0.71586	-0.75117	-0.74775	-0.72436	-0.74718	-0.81304	-0.81703	-0.82845	-0.80721	-0.7873	-0.83269	-0.84784	-0.82236	-0.81653	-0.7783	-0.7783	-0.79263	-0.74565	-0.76981	-0.78388	-0.79662	-0.78654	-0.83884	-0.88955	-0.93868	-0.91161	-0.87497	-0.80169	-0.74356	-0.73665	-0.75497	-0.77196	-0.7693	-0.74223	-0.74673	-0.76239	-0.76239	-0.74724	-0.69837	-0.71535	-0.69412	-0.64233	-0.67472	-0.73019	-0.73761	-0.76202	-0.75644	-0.74953	-0.70439
1.6186	1.6229	1.6754	1.6608	1.689	1.7275	1.6951	1.6842	1.6544	1.638	1.6154	1.655	1.6505	1.5936	1.5769	1.6534	1.5971	1.6252	1.6393	1.6013	1.5886	1.5939	1.6024	1.608	1.6122	1.6178	1.6632	1.6446	1.6037	1.652	1.6236	1.6154	1.6111	1.5941	1.5503	1.5745	1.5543	1.5418	1.5317	1.5447	1.5447	1.5078	1.4723	1.4837	1.4709	1.4696	1.464	1.4598	1.4656	1.4844
0.43376	0.43084	0.47756	0.43192	0.41601	0.43274	0.45397	0.44707	0.4399	0.49486	0.52193	0.49061	0.51159	0.52858	0.51159	0.55248	0.50284	0.49036	0.53257	0.51267	0.53156	0.54297	0.53314	0.52465	0.52839	0.56769	0.54062	0.5422	0.59849	0.57142	0.59558	0.63196	0.66619	0.68451	0.62771	0.64312	0.67709	0.69091	0.68083	0.6859	0.68805	0.69256	0.64134	0.69763	0.66923	0.71037	0.76824	0.71886	0.83912	0.82162
[truncated: 1,150 more columns]
