# Supplementary material for: Sensory integration of a light touch reference in human standing balance
Source: PLoS One. 2018 Jun 6;13(6):e0197316. doi: 10.1371/journal.pone.0197316 (PMC5991370; doi:10.1371/journal.pone.0197316)
Supplement: S1 Dataset — Each file provides the time traces of the whole body center of mass or the stimulus for one individual experimental trial of one subject. Each row contains one of the eleven cycle repetitions recorded within each trial and used for analysis. (ZIP) [file pone.0197316.s001.zip › csv_data/com_angle_subj4_height2_ampl2.csv]

0.76668	0.72396	0.73245	0.73378	0.74652	0.75502	0.76484	0.75077	0.71388	0.6998	0.69689	0.65733	0.67432	0.70671	0.70671	0.66849	0.67806	0.71895	0.69055	0.62817	0.64649	0.68763	0.74576	0.76116	0.77365	0.80763	0.78215	0.75533	0.79489	0.79622	0.81612	0.80446	0.78056	0.72535	0.72959	0.74392	0.74684	0.77657	0.75292	0.74443	0.79565	0.78583	0.78316	0.78925	0.75103	0.73296	0.70164	0.74678	0.75711	0.7497
1.1243	1.114	1.0842	1.1068	1.1025	1.067	1.0529	1.08	1.0617	1.0492	1.0672	1.098	1.0837	1.0965	1.0497	1.0598	1.1052	1.1304	1.1177	1.0622	1.0805	1.0678	1.0636	1.0705	1.0617	1.0944	1.0999	1.1026	1.05	1.0731	1.1196	1.1732	1.1945	1.1406	1.1517	1.122	1.1645	1.2155	1.224	1.1815	1.2054	1.2067	1.1756	1.1616	1.1741	1.1289	1.1953	1.1217	1.1841	1.1571
0.44547	0.43856	0.39501	0.37802	0.3682	0.35679	0.31749	0.34614	0.31641	0.33923	0.3748	0.30127	0.33099	0.30127	0.29702	0.27179	0.28612	0.25107	0.22558	0.23991	0.26165	0.28314	0.30755	0.28207	0.28524	0.3118	0.27674	0.27567	0.29399	0.33937	0.35636	0.3059	0.28334	0.25095	0.17077	0.14662	0.1681	0.1572	0.1373	0.17711	0.16278	0.17736	0.1463	0.14656	0.11284	0.1354	0.098764	-0.011401	0.016997	-0.060778
-1.7654	-1.7726	-1.7473	-1.7317	-1.7104	-1.6807	-1.6932	-1.7612	-1.733	-1.6605	-1.6295	-1.652	-1.5402	-1.5092	-1.5471	-1.5867	-1.5753	-1.5217	-1.4991	-1.5315	-1.5031	-1.5527	-1.5302	-1.5031	-1.5017	-1.5047	-1.4959	-1.4861	-1.5695	-1.5626	-1.5726	-1.584	-1.5684	-1.5187	-1.5145	-1.5259	-1.5429	-1.5246	-1.4977	-1.4752	-1.4441	-1.4683	-1.4499	-1.4247	-1.3724	-1.344	-1.3368	-1.3297	-1.3254	-1.3695
-1.1945	-1.2357	-1.19	-1.2057	-1.2397	-1.2383	-1.2848	-1.3188	-1.3217	-1.3275	-1.3007	-1.2981	-1.3015	-1.3482	-1.3511	-1.3062	-1.3031	-1.2837	-1.2855	-1.2802	-1.2661	-1.1904	-1.2045	-1.1793	-1.2008	-1.175	-1.1641	-1.1288	-1.0852	-0.9963	-0.98223	-1.0398	-1.0021	-1.0063	-1.0528	-1.0491	-1.0958	-1.0647	-1.0267	-0.99593	-0.99193	-0.98236	-0.98528	-1.0009	-0.9882	-0.98236	-0.97228	-0.98236	-0.92848	-0.90458
-0.2477	-0.25886	-0.25011	-0.2233	-0.25993	-0.20073	-0.21613	-0.24161	-0.2915	-0.27851	-0.32364	-0.32896	-0.32763	-0.26817	-0.27134	-0.29549	-0.31647	-0.26126	-0.22729	-0.20897	-0.21613	-0.22887	-0.23312	-0.27692	-0.25144	-0.25569	-0.26843	-0.25302	-0.29416	-0.31115	-0.29125	-0.26285	-0.27134	-0.29974	-0.33505	-0.24878	-0.21056	-0.17658	-0.171	-0.15959	-0.20897	-0.24028	-0.24295	-0.23179	-0.21905	-0.25036	-0.23762	-0.21772	-0.20339	-0.20897
0.25394	0.27809	0.31632	0.43232	0.4424	0.49336	0.43815	0.45672	0.47212	0.44797	0.42116	0.40816	0.43365	0.33172	0.3771	0.33039	0.31315	0.34237	0.36918	0.39466	0.43554	0.43688	0.4029	0.42388	0.39123	0.41088	0.42946	0.40239	0.40664	0.42496	0.44885	0.45126	0.42869	0.32227	0.34192	0.35783	0.34933	0.35333	0.37722	0.38147	0.4112	0.49322	0.47465	0.42819	0.42977	0.38863	0.36315	0.42977	0.3958	0.39155
-0.13276	-0.12401	-0.076787	-0.11767	-0.15165	-0.18271	-0.1782	-0.12591	-0.10892	-0.10151	-0.088511	-0.046296	-0.039133	-0.030639	-0.061698	-0.048957	-0.067276	-0.11108	-0.065945	-0.048957	-0.11691	-0.12249	-0.17636	-0.10841	-0.090096	-0.12724	-0.1429	-0.18828	-0.32152	-0.23817	-0.27189	-0.22517	-0.27322	-0.26606	-0.30428	-0.28888	-0.28596	-0.26048	-0.22651	-0.23075	-0.19253	-0.20369	-0.21218	-0.20077	-0.091681	-0.16229	-0.16521	-0.15221	-0.15779	-0.1846
0.65733	0.62494	0.53017	0.49645	0.54292	0.55008	0.50469	0.4853	0.55033	0.64402	0.69074	0.7717	0.73639	0.66393	0.65277	0.66976	0.63179	0.63445	0.64295	0.61163	0.62754	0.64745	0.67718	0.69524	0.65277	0.65385	0.58666	0.57075	0.60922	0.64003	0.63287	0.6103	0.57474	0.54209	0.52777	0.50653	0.60555	0.51902	0.49487	0.48663	0.44549	0.5246	0.56123	0.57689	0.59388	0.6321	0.61353	0.5968	0.61645	0.57873
-0.80438	-0.76273	-0.81503	-0.81344	-0.86257	-0.83018	-0.81718	-0.78612	-0.81718	-0.82809	-0.81826	-0.82251	-0.83899	-0.89687	-0.88387	-0.8762	-0.89876	-0.9285	-1.0671	-0.9962	-0.9763	-0.98853	-1.0066	-0.92748	-0.97794	-0.96095	-0.96387	-1.0021	-1.0268	-1.0419	-1.026	-1.0329	-1.074	-1.0512	-1.1094	-1.1221	-1.1019	-1.1527	-1.2164	-1.2514	-1.3675	-1.5262	-1.4835	-1.402	-1.3571	-1.3791	-1.299	-1.3526	-1.4092	-1.337
1.121	1.0828	1.0873	1.056	1.0363	1.0788	1.0775	1.0831	1.0746	1.1043	1.1157	1.0902	1.0987	1.1115	1.1117	1.2646	1.2591	1.2702	1.3127	1.2774	1.1683	1.1797	1.1218	1.1189	1.1699	1.2182	1.1346	1.1683	1.1739	1.1739	1.1938	1.1497	1.1964	1.1922	1.1938	1.232	1.2644	1.1651	1.1043	1.086	1.0932	1.0536	1.1173	1.1173	1.1627	1.1585	1.1813	1.1999	1.1871	1.1072
[truncated: 1,150 more columns]
