# Supplementary material for: Sensory integration of a light touch reference in human standing balance
Source: PLoS One. 2018 Jun 6;13(6):e0197316. doi: 10.1371/journal.pone.0197316 (PMC5991370; doi:10.1371/journal.pone.0197316)
Supplement: S1 Dataset — Each file provides the time traces of the whole body center of mass or the stimulus for one individual experimental trial of one subject. Each row contains one of the eleven cycle repetitions recorded within each trial and used for analysis. (ZIP) [file pone.0197316.s001.zip › csv_data/com_angle_subj4_height2_ampl3.csv]

0.31974	0.32982	0.39194	0.4299	0.43973	0.44106	0.41982	0.43947	0.42806	0.45063	0.47453	0.41082	0.43605	0.45145	0.45862	0.4647	0.47427	0.56213	0.53798	0.44321	0.43605	0.40924	0.43313	0.40657	0.40924	0.39916	0.39916	0.45145	0.46578	0.49976	0.48701	0.42198	0.43206	0.43206	0.43364	0.48461	0.44955	0.49069	0.45114	0.42033	0.37919	0.40601	0.43415	0.36088	0.37812	0.39378	0.39086	0.40385	0.36589	0.33508
-0.31147	-0.29289	-0.27724	-0.31387	-0.33219	-0.34493	-0.34493	-0.42854	-0.4288	-0.40199	-0.41206	-0.41524	-0.40833	-0.38335	-0.39318	-0.34938	-0.37486	-0.37644	-0.3857	-0.37347	-0.40903	-0.41036	-0.40028	-0.36098	-0.33417	-0.3485	-0.31877	-0.2808	-0.31211	-0.30096	-0.28264	-0.29164	-0.34261	-0.35294	-0.34495	-0.29665	-0.25152	-0.26426	-0.29532	-0.3163	-0.31072	-0.28683	-0.3054	-0.31548	-0.32157	-0.31998	-0.25362	-0.24379	-0.21248	-0.21381
-0.33765	-0.30818	-0.2782	-0.28536	-0.30634	-0.26095	-0.30368	-0.29969	-0.29385	-0.27395	-0.28536	-0.318	-0.32916	-0.28536	-0.35597	-0.34748	-0.31908	-0.34589	-0.32333	-0.34032	-0.32333	-0.31483	-0.28111	-0.26254	-0.29068	-0.27236	-0.29227	-0.31483	-0.31059	-0.33899	-0.36871	-0.33182	-0.29759	-0.29493	-0.24688	-0.25113	-0.27528	-0.28511	-0.32891	-0.31059	-0.25962	-0.21557	-0.24397	-0.28511	-0.27794	-0.2737	-0.28511	-0.32466	-0.25379	-0.26229
0.51422	0.53945	0.50522	0.49381	0.51346	0.54268	0.57824	0.59364	0.58515	0.61912	0.64594	0.59947	0.62629	0.67301	0.67117	0.66482	0.70597	0.71154	0.68181	0.68314	0.64467	0.65398	0.66381	0.7092	0.70761	0.69195	0.69912	0.69328	0.69303	0.69861	0.63756	0.62907	0.65429	0.63705	0.69467	0.72307	0.72149	0.74006	0.74856	0.75997	0.82501	0.79394	0.78811	0.7767	0.76104	0.78095	0.87014	0.85474	0.93436	0.91313
1.3006	1.3362	1.4121	1.3911	1.3657	1.4379	1.4267	1.4676	1.4227	1.4097	1.4294	1.4055	1.3548	1.3532	1.4294	1.3837	1.3994	1.3755	1.3909	1.3768	1.3428	1.3131	1.2974	1.32	1.3792	1.3761	1.3548	1.3322	1.3678	1.392	1.3973	1.4554	1.495	1.4074	1.4021	1.4626	1.4331	1.419	1.4132	1.3426	1.3781	1.3641	1.388	1.419	1.3864	1.3426	1.3173	1.3442	1.3553	1.3439
-0.24197	-0.26638	-0.32824	-0.31626	-0.27487	-0.25814	-0.27912	-0.19976	-0.19019	-0.24248	-0.25547	-0.27963	-0.26264	-0.25281	-0.30961	-0.29129	-0.28704	-0.29313	-0.25516	-0.21079	-0.22747	-0.20547	-0.21023	-0.26252	-0.29967	-0.27552	-0.23995	-0.22297	-0.19933	-0.18735	-0.14805	-0.09601	-0.075284	-0.037317	-0.097028	-0.042072	-0.052152	-0.044988	-0.041505	-0.0091149	0.018265	0.018265	-0.0032241	0.013509	0.057054	0.07778	0.040635	0.016229	0.0077355	0.041202
-0.67625	-0.65184	-0.6391	-0.60087	-0.61628	-0.61444	-0.6086	-0.59028	-0.57621	-0.50934	-0.52525	-0.52233	-0.53425	-0.53133	-0.46921	-0.47213	-0.50262	-0.49971	-0.48006	-0.48006	-0.4973	-0.5148	-0.53895	-0.51613	-0.53337	-0.55327	-0.5347	-0.4909	-0.45001	-0.46992	-0.44336	-0.38707	-0.40247	-0.35601	-0.38574	-0.38733	-0.38891	-0.37883	-0.373	-0.36451	-0.35918	-0.37192	-0.38758	-0.40431	-0.42422	-0.42396	-0.42396	-0.37991	-0.37408	-0.34302
0.52645	0.61938	0.55301	0.55193	0.55935	0.54211	0.53228	0.56043	0.53336	0.54743	0.5262	0.57291	0.52062	0.55567	0.54185	0.49355	0.4739	0.46408	0.47257	0.52353	0.50496	0.4933	0.54667	0.57507	0.51878	0.56258	0.61887	0.6072	0.60828	0.67915	0.67757	0.66774	0.64651	0.65075	0.67173	0.69589	0.73386	0.75085	0.74793	0.60486	0.70837	0.67414	0.72327	0.7092	0.67547	0.64574	0.63566	0.60035	0.62742	0.65291
0.46517	0.41712	0.45402	0.48641	0.48216	0.4904	0.5143	0.58358	0.60773	0.62047	0.56659	0.56235	0.54669	0.57059	0.54485	0.58174	0.59873	0.65103	0.59448	0.61971	0.676	0.64944	0.6237	0.5953	0.60221	0.60779	0.64469	0.59372	0.54833	0.54542	0.58497	0.57806	0.58339	0.61445	0.63435	0.59587	0.59163	0.56747	0.62351	0.63999	0.59619	0.59885	0.58877	0.59834	0.60842	0.61691	0.62408	0.64823	0.56753	0.53489
-0.13269	-0.14517	-0.12261	-0.13535	-0.092624	-0.076968	-0.11386	-0.15899	-0.13484	-0.14599	-0.14042	-0.16457	-0.1091	-0.19138	-0.16856	-0.13433	-0.11893	-0.14999	-0.11018	-0.091352	-0.124	-0.17337	-0.16621	-0.15588	-0.16012	-0.1811	-0.19518	-0.22173	-0.23581	-0.22598	-0.24722	-0.2313	-0.26078	-0.26769	-0.24538	-0.25336	-0.22896	-0.22763	-0.24886	-0.23878	-0.27117	-0.23295	-0.26933	-0.21412	-0.24334	-0.2943	-0.30838	-0.31237	-0.32936	-0.3859
-0.18388	-0.16398	-0.13691	-0.0618	-0.087281	-0.1101	-0.14408	-0.15282	-0.16423	-0.15707	-0.1629	-0.16607	-0.15917	-0.14351	-0.17007	-0.18572	-0.15492	-0.15359	-0.17058	-0.14085	-0.16341	-0.15942	-0.13685	-0.12969	-0.13711	-0.17584	-0.15778	-0.12723	-0.13997	-0.18085	-0.13547	-0.098828	-0.12697	-0.12114	-0.099905	-0.077594	-0.053698	-0.063523	-0.10041	-0.13173	-0.16729	-0.21083	-0.10517	-0.099592	-0.11392	-0.10809	-0.14098	-0.13091	-0.058708	-0.1155
[truncated: 1,150 more columns]
