# Supplementary material for: Sensory integration of a light touch reference in human standing balance
Source: PLoS One. 2018 Jun 6;13(6):e0197316. doi: 10.1371/journal.pone.0197316 (PMC5991370; doi:10.1371/journal.pone.0197316)
Supplement: S1 Dataset — Each file provides the time traces of the whole body center of mass or the stimulus for one individual experimental trial of one subject. Each row contains one of the eleven cycle repetitions recorded within each trial and used for analysis. (ZIP) [file pone.0197316.s001.zip › csv_data/com_angle_subj5_height1_ampl1.csv]

0.30139	0.3101	0.28831	0.25661	0.17699	0.17503	0.16	0.21904	0.2563	0.30586	0.31338	0.34628	0.35304	0.48571	0.51305	0.45641	0.45401	0.45401	0.34192	0.36491	0.35108	0.30435	0.30315	0.37646	0.40696	0.4343	0.41927	0.42799	0.42559	0.46285	0.46165	0.42047	0.41416	0.39597	0.3853	0.37343	0.41144	0.39717	0.45621	0.4499	0.4816	0.4206	0.45545	0.48476	0.55132	0.58661	0.55176	0.5791	0.51494	0.46701
0.038316	0.11359	0.11914	0.068056	0.081128	0.13461	0.12786	0.18134	0.20433	0.18254	0.17699	0.16391	0.154	0.13221	0.10847	0.091042	0.10411	0.1259	0.073613	0.031241	0.039637	0.087565	0.067738	0.093881	0.06578	0.11687	0.16044	0.19018	0.22504	0.28724	0.25042	0.20129	0.21196	0.17711	0.24802	0.24171	0.27461	0.25282	0.20489	0.22352	0.12962	0.14149	0.21436	0.15456	0.1526	0.13877	0.16372	0.15185	0.12254	0.096402
0.26538	0.21069	0.2206	0.21625	0.20002	0.18063	0.21985	0.20286	0.15177	0.16124	0.14502	0.18587	0.21833	0.17476	0.26866	0.2338	0.29796	0.29524	0.30004	0.30679	0.27118	0.25255	0.22641	0.23272	0.26322	0.20974	0.22161	0.31115	0.25255	0.21813	0.2043	0.19874	0.19755	0.23872	0.18643	0.14842	0.15789	0.1714	0.18643	0.20822	0.22129	0.19079	0.22565	0.25779	0.20822	0.22445	0.23076	0.24503	0.18088	0.15745
-0.08836	-0.04239	-0.070932	-0.082803	-0.067774	-0.037714	0.012932	0.081446	0.048988	-0.036197	-0.083807	-0.067137	-0.036637	-0.021607	0.033518	-0.03228	0.0096516	-0.031521	-0.068777	-0.0022201	-0.043393	-0.022807	-0.040235	-0.0085357	0.025122	0.046908	0.066735	0.052905	-0.013652	-0.080208	-0.10635	-0.094479	-0.083366	-0.037396	-0.0044969	0.0085746	0.027643	0.091042	0.091042	0.1307	0.23287	0.17819	0.27089	0.27284	0.2431	0.16587	0.032759	0.039515	0.011414	0.094958
0.06534	0.03364	0.012613	0.020128	-0.020286	0.026444	0.0078155	0.0097738	0.017729	-0.037396	-0.029881	-0.046551	-0.027164	-0.056146	-0.038717	-0.076732	-0.11159	-0.074774	-0.068018	-0.062021	-0.043833	-0.071175	-0.031961	-0.045792	-0.013333	-0.01769	-0.021289	0.019884	-0.0094167	-0.036759	0.005613	-0.036759	-0.058545	-0.033161	-0.016932	-0.056146	-0.045033	-0.046991	0.01161	0.05878	0.068693	0.068693	0.068693	0.026322	0.0081339	0.021205	-0.0025387	0.018048	0.01653	0.033958
0.011292	-0.0061368	-0.097637	-0.14241	-0.066378	-0.083807	0.01205	0.022723	0.017607	-0.01725	-0.076292	-0.073893	-0.056464	-0.011694	0.026322	-0.095679	-0.13805	-0.13054	-0.12422	-0.09372	-0.057664	-0.075092	-0.10875	-0.12934	-0.15504	-0.10395	-0.090881	-0.040554	-0.049268	-0.036197	-0.01561	-0.053625	-0.082925	-0.043711	-0.040554	-0.032598	-0.034556	-0.088042	-0.073771	-0.062658	-0.014729	-0.045229	-0.032158	-0.063416	-0.090759	-0.031717	-0.015047	0.0059793	-0.027679	0.013934
-0.151	-0.13041	-0.11418	-0.11854	-0.10591	-0.088482	-0.12454	-0.15504	-0.13521	-0.12454	-0.11974	-0.13521	-0.095997	-0.017568	0.01489	-0.085324	-0.11463	-0.16691	-0.11778	-0.17682	-0.2216	-0.19425	-0.18554	-0.20613	-0.23858	-0.21484	-0.24098	-0.19066	-0.20884	-0.16287	-0.062658	-0.050345	-0.1815	-0.27812	-0.28052	-0.2401	-0.21516	-0.19773	-0.2401	-0.2706	-0.25633	-0.24282	-0.22299	-0.25665	-0.19489	-0.18618	-0.17386	-0.18454	-0.20436	-0.17462
-0.25447	-0.25131	-0.23628	-0.08378	-0.18791	-0.069509	-0.24695	-0.34837	-0.28933	-0.26198	-0.29128	-0.3	-0.33801	-0.28933	-0.35784	-0.36971	-0.37091	-0.32059	-0.28137	-0.25643	-0.2988	-0.24531	-0.25087	-0.27146	-0.29204	-0.34117	-0.34313	-0.29956	-0.31623	-0.35424	-0.28453	-0.25839	-0.27701	-0.36416	-0.36176	-0.31547	-0.34041	-0.32734	-0.3341	-0.35348	-0.37363	-0.3526	-0.40729	-0.42036	-0.42744	-0.46349	-0.46905	-0.44051	-0.46665	-0.41316
-0.19114	-0.26957	-0.30803	-0.34409	-0.30171	-0.26761	-0.30127	-0.26402	-0.20737	-0.2236	-0.1602	-0.15585	-0.1309	-0.1004	-0.12219	-0.099202	-0.15585	-0.23863	-0.19822	-0.24299	-0.29408	-0.27785	-0.23819	-0.12686	-0.13242	-0.12055	-0.094405	-0.14549	-0.14985	-0.18471	-0.20333	-0.19898	-0.20094	-0.22152	-0.28372	-0.34037	-0.24886	-0.24135	-0.30987	-0.38274	-0.34352	-0.38394	-0.37087	-0.33481	-0.28252	-0.15181	-0.22828	-0.22828	-0.26433	-0.23503
0.037313	0.084042	0.12326	0.089598	0.12446	0.10267	0.078926	0.065854	0.060298	0.036113	0.076527	0.12326	0.10974	0.045586	0.062256	0.090357	0.074887	0.0555	0.074128	0.10343	0.12957	0.089917	0.079244	0.063015	0.026959	0.071288	0.080003	0.074447	0.040789	0.061375	0.027277	0.034351	0.054178	0.061693	0.046664	0.02128	0.048181	0.046223	-0.020774	-0.042559	-0.059988	-0.078616	-0.058789	-0.056831	-0.048557	-0.048997	-0.064027	-0.050197	-0.037125	-0.026453
-0.060747	-0.078176	-0.084491	-0.063905	-0.08405	-0.10464	-0.081212	-0.10975	-0.071738	-0.029806	-0.013896	0.0098485	0.014646	-0.012696	0.0078896	-0.021411	-0.062265	-0.066622	-0.089167	-0.081652	-0.052351	-0.059866	-0.072937	-0.072937	-0.094723	-0.10899	-0.049193	-0.029806	-0.073819	-0.073819	-0.10704	-0.082533	-0.017176	0.016922	-0.013578	-0.011179	-0.069021	-0.081334	-0.11063	-0.096804	-0.019574	-0.080575	-0.048875	-0.10672	-0.094845	-0.071101	-0.061188	-0.11152	-0.05803	-0.079057
[truncated: 1,150 more columns]
