# Supplementary material for: Sensory integration of a light touch reference in human standing balance
Source: PLoS One. 2018 Jun 6;13(6):e0197316. doi: 10.1371/journal.pone.0197316 (PMC5991370; doi:10.1371/journal.pone.0197316)
Supplement: S1 Dataset — Each file provides the time traces of the whole body center of mass or the stimulus for one individual experimental trial of one subject. Each row contains one of the eleven cycle repetitions recorded within each trial and used for analysis. (ZIP) [file pone.0197316.s001.zip › csv_data/com_angle_subj5_height1_ampl2.csv]

0.29317	0.31255	0.3363	0.3375	0.36604	0.34545	0.29197	0.27214	0.29272	0.31331	0.31767	0.32954	0.30895	0.32562	0.31527	0.33074	0.30851	0.31123	0.29348	0.2388	0.24675	0.23084	0.30176	0.30927	0.28509	0.22093	0.22289	0.25535	0.25611	0.21373	0.20502	0.14238	0.14989	0.11895	0.14074	0.23616	0.27853	0.20957	0.15293	0.14573	0.15445	0.16152	0.13102	0.13058	0.15628	0.18754	0.17807	0.14833	0.14821	0.17511
0.13646	0.12414	0.12219	0.1249	0.12055	0.16096	0.13993	0.17239	0.22468	0.23535	0.19689	0.16639	0.11922	0.10931	0.047111	0.026084	0.028482	-0.023803	-0.026202	-0.028601	-0.0603	-0.013131	0.067256	0.067256	0.046229	0.010173	0.033917	0.064417	0.055703	0.027161	0.063217	0.032717	0.045789	0.01409	0.022804	0.039033	-0.013253	0.045789	0.076289	0.041432	0.081846	0.048188	0.035116	0.067575	0.054503	0.034676	0.025961	0.080646	0.066375	0.065176
0.24595	0.30335	0.34768	0.3223	0.30171	0.33493	0.36619	0.32817	0.27784	0.27065	0.2774	0.2457	0.15736	0.19134	0.20277	0.13305	0.087843	0.14884	0.13217	0.077929	0.1484	0.18882	0.16899	0.22323	0.19949	0.14285	0.21768	0.19469	0.23271	0.24894	0.22355	0.20057	0.17758	0.16811	0.17442	0.1534	0.1827	0.14544	0.083682	0.077366	0.11974	0.11974	0.13957	0.17127	0.20057	0.28019	0.33008	0.31701	0.29522	0.19741
0.037881	0.059667	0.022411	0.037881	0.020453	0.0093398	0.033524	0.065224	0.046596	0.068381	0.014896	0.0081403	0.016855	0.062825	0.067182	0.017295	-0.030634	-0.061134	-0.077363	-0.13085	-0.086077	-0.12409	-0.080521	-0.05002	-0.058735	0.0078219	0.010979	0.018494	0.048994	0.080694	0.07198	0.12862	0.068822	0.062506	0.077536	0.055751	0.090608	0.13974	0.10052	0.11359	0.10052	0.11675	0.13298	0.17775	0.16784	0.14169	0.12862	0.11555	0.11239	0.11991
0.3207	0.28149	0.27789	0.25175	0.22756	0.26002	0.26002	0.29172	0.23704	0.24455	0.28017	0.25522	0.26786	0.22428	0.21001	0.18899	0.20641	0.23963	0.26937	0.26066	0.24323	0.19846	0.16316	0.22776	0.1917	0.21665	0.18419	0.20282	0.1343	0.14182	0.16676	0.15129	0.062947	-0.0048092	-0.030952	0.043878	0.0015065	0.0082622	-0.0012109	0.070462	0.036364	-0.020279	-0.050779	-0.076922	0.016536	0.14094	0.12982	0.14485	0.12982	0.087009
-0.068574	-0.072613	-0.11467	-0.11498	-0.07697	-0.14037	-0.11662	-0.11707	-0.12262	-0.15388	-0.14681	-0.16379	-0.11826	-0.11631	-0.14681	-0.088205	-0.15956	-0.14649	-0.19038	-0.17099	-0.1223	-0.14213	-0.091803	-0.13973	-0.17263	-0.14769	-0.13537	-0.16979	-0.17099	-0.21336	-0.20345	-0.15552	-0.18406	-0.1833	-0.16707	-0.1235	-0.12034	-0.12906	-0.1552	-0.17143	-0.24235	-0.22176	-0.16512	-0.14769	-0.19006	-0.20193	-0.21065	-0.16392	-0.19246	-0.1259
-0.17239	-0.1811	-0.20017	-0.17523	-0.19897	-0.1518	-0.1787	-0.23295	-0.18742	-0.14145	-0.15648	-0.11171	-0.13349	-0.16203	-0.14221	-0.15092	-0.16279	-0.17271	-0.13349	-0.18022	-0.16279	-0.16911	-0.15484	-0.20396	-0.22455	-0.23762	-0.17542	-0.20712	-0.18654	-0.16911	-0.16039	-0.17782	-0.20516	-0.23566	-0.21824	-0.19209	-0.10059	-0.093077	-0.17271	-0.16083	-0.087202	-0.15572	-0.13633	-0.10703	-0.1506	-0.12566	-0.17914	-0.15856	-0.16096	-0.18754
-0.38875	-0.43864	-0.39942	-0.37644	-0.40258	-0.35901	-0.34714	-0.32415	-0.37688	-0.38875	-0.35825	-0.31903	-0.28178	-0.25879	-0.26195	-0.34234	-0.36532	-0.39734	-0.4908	-0.43536	-0.47773	-0.44919	-0.4238	-0.40322	-0.38339	-0.3652	-0.40997	-0.41073	-0.41193	-0.41629	-0.40638	-0.37152	-0.34102	-0.34418	-0.33306	-0.31563	-0.30692	-0.31999	-0.25855	-0.24624	-0.25767	-0.21649	-0.26171	-0.25299	-0.22521	-0.2458	-0.26878	-0.25255	-0.25451	-0.22837
0.009414	-0.032518	-0.10463	-0.034917	0.022167	-0.02936	-0.024562	-0.014648	-0.034476	-0.034476	-0.051904	-0.065735	-0.07369	-0.040032	-0.053863	-0.070092	-0.058979	-0.036434	-0.015848	0.023367	0.052667	0.047111	0.061381	0.27053	0.18654	0.17227	0.098197	0.034798	-0.042872	-0.027402	-0.025003	0.017369	0.011813	-0.013571	-0.037756	-0.023485	0.010173	0.0022173	0.0073336	-0.010536	-0.028404	-0.059345	-0.02133	0.0004554	-0.081571	-0.1026	-0.18299	-0.20085	-0.21165	-0.32254
-0.29179	-0.30171	-0.30486	-0.28939	-0.25769	-0.23155	-0.25649	-0.28939	-0.31314	-0.28264	-0.24658	-0.23231	-0.23667	-0.19941	-0.19505	-0.23307	-0.2224	-0.24538	-0.19385	-0.17838	-0.13046	-0.18274	-0.20093	-0.21116	-0.25473	-0.23055	-0.29199	-0.26465	-0.2421	-0.17163	-0.13001	-0.087642	-0.11139	-0.088402	-0.068574	-0.1177	-0.14385	-0.17119	-0.16923	-0.16607	-0.14189	-0.16563	-0.23579	-0.23938	-0.20093	-0.17599	-0.14353	-0.1602	-0.19821	-0.20257
-0.31382	-0.25718	-0.20293	-0.22156	-0.19662	-0.20293	-0.19422	-0.19662	-0.14793	-0.13246	-0.099563	-0.10272	-0.07342	-0.14629	-0.14509	-0.097164	-0.11459	-0.16808	-0.13246	-0.13442	-0.12211	-0.11535	-0.11895	-0.10348	-0.12646	-0.16132	-0.17995	-0.15381	-0.14389	-0.17875	-0.17679	-0.18866	-0.17995	-0.15621	-0.18866	-0.18551	-0.17919	-0.12375	-0.11819	-0.21525	-0.24651	-0.24651	-0.20413	-0.19662	-0.19782	-0.19466	-0.14673	-0.14118	-0.18039	-0.19542
[truncated: 1,150 more columns]
