# Supplementary material for: Sensory integration of a light touch reference in human standing balance
Source: PLoS One. 2018 Jun 6;13(6):e0197316. doi: 10.1371/journal.pone.0197316 (PMC5991370; doi:10.1371/journal.pone.0197316)
Supplement: S1 Dataset — Each file provides the time traces of the whole body center of mass or the stimulus for one individual experimental trial of one subject. Each row contains one of the eleven cycle repetitions recorded within each trial and used for analysis. (ZIP) [file pone.0197316.s001.zip › csv_data/com_angle_subj5_height1_ampl3.csv]

0.27694	0.26583	0.28762	0.29949	0.24524	0.26147	0.313	0.32247	0.28162	0.33075	0.30145	0.31452	0.27846	0.25428	0.25548	0.28238	0.30448	0.27038	0.29053	0.29173	0.2474	0.28421	0.24936	0.23149	0.20534	0.26754	0.29053	0.26199	0.2378	0.24652	0.18432	0.19183	0.18312	0.14706	0.19575	0.16449	0.19379	0.16601	0.19019	0.13987	0.11492	0.066993	0.045208	0.11884	0.13387	0.1232	0.081582	0.056199	0.13147	0.070469
-0.10462	-0.090352	-0.045581	-5.1579e-05	0.031648	0.011062	-0.0051676	0.010303	-0.060611	-0.1081	-0.057453	-0.074882	-0.064209	-0.075323	-0.042424	0.017377	-0.019438	-0.0020097	0.045919	-0.013882	-0.024555	-0.025313	0.0083442	0.019457	-0.00037004	-0.012242	-0.063769	-0.039584	-0.023355	-0.012682	-0.048299	-0.0027689	0.017818	0.040803	0.032088	0.036445	0.011502	0.055073	0.0015883	-0.025754	-0.0051676	-0.021078	0.00070736	0.016937	0.029568	-0.040147	-0.047662	-0.08012	-0.046462	-0.053218
0.19083	0.17656	0.21697	0.20118	0.21306	0.20238	0.19171	0.19215	0.19771	0.18779	0.17352	0.14858	0.13115	0.084422	0.085621	0.13235	0.14466	0.18704	0.311	0.25751	0.18704	0.19139	0.15458	0.13159	0.21514	0.23301	0.27898	0.27974	0.25915	0.21798	0.21873	0.18748	0.17636	0.19619	0.21722	0.19663	0.1792	0.1828	0.16657	0.17409	0.1511	0.14359	0.18792	0.25252	0.28106	0.2157	0.22126	0.1571	0.16701	0.19631
0.051353	-0.017162	0.019654	0.037841	0.039041	0.045797	0.066824	0.031966	0.034365	0.082294	0.12391	0.20985	0.18611	0.14569	0.11563	0.12163	0.16596	0.14298	0.13862	0.077618	0.095047	0.103	0.10856	0.17631	0.18819	0.18427	0.12763	0.065428	0.1126	0.16248	0.1431	0.11184	0.18035	0.16848	0.15421	0.15857	0.1162	0.1467	0.1467	0.12175	0.10628	0.059553	0.029053	-0.022034	-0.017677	-0.07312	-0.081834	-0.031947	0.011624	0.03341
0.031329	0.089612	0.11576	0.097127	0.15301	0.13318	0.16173	0.057913	0.090812	0.057154	0.0017104	0.070225	0.086454	0.10388	0.088853	0.09321	0.11815	0.092011	0.11935	0.11424	0.10312	0.09441	0.053996	0.11064	0.11184	0.12927	0.083737	0.056395	0.046481	0.038966	0.020338	0.050838	0.078939	0.074582	0.11935	0.17284	0.12251	0.1443	0.16924	0.22153	0.22348	0.17991	0.17436	0.11336	0.13274	0.14777	0.12359	0.16912	0.1287	0.16476
-0.32574	-0.30275	-0.29523	-0.29208	-0.24851	-0.18315	-0.20929	-0.21996	-0.21561	-0.17128	-0.22236	-0.22116	-0.19502	-0.22236	-0.23108	-0.25526	-0.24535	-0.24655	-0.23543	-0.21245	-0.18946	-0.20449	-0.21832	-0.23379	-0.24087	-0.26221	-0.27453	-0.23771	-0.27137	-0.2571	-0.26461	-0.32877	-0.32713	-0.31918	-0.33421	-0.29967	-0.30838	-0.25849	-0.24738	-0.20817	-0.22635	-0.2196	-0.22515	-0.21088	-0.25881	-0.216	-0.2465	-0.2794	-0.27744	-0.21404
-0.023355	-0.13708	-0.1153	-0.11605	-0.053537	-0.088394	-0.078921	-0.076962	-0.081319	-0.12249	-0.15975	-0.15463	-0.15027	-0.13525	-0.14876	-0.12022	-0.099629	-0.087757	-0.10083	-0.090156	-0.087757	-0.067929	-0.033513	-0.070328	-0.09887	-0.040269	-0.06957	-0.098111	-0.11118	-0.090596	-0.098552	-0.092995	-0.13897	-0.16631	-0.15564	-0.10651	-0.077207	-0.12122	-0.14105	-0.2064	-0.19933	-0.2112	-0.20249	-0.22863	-0.24334	-0.25401	-0.23778	-0.18594	-0.18278	-0.16339
-0.037552	-0.058138	-0.072409	-0.084281	-0.081123	-0.11206	-0.080364	-0.065334	-0.013048	-0.02612	-0.05662	-0.10215	-0.060977	-0.068933	-0.086361	-0.089519	-0.089519	-0.039191	-0.043989	-0.095516	-0.039632	-0.055861	-0.053462	-0.091918	-0.1125	-0.083203	-0.095076	-0.043989	-0.028959	-0.083644	-0.093558	-0.12362	-0.13789	-0.1197	-0.084843	-0.052385	-0.10467	-0.10347	-0.099114	-0.10783	-0.077328	-0.10587	-0.13637	-0.16491	-0.20413	-0.26077	-0.26513	-0.25641	-0.24454	-0.11503
-0.37614	-0.34684	-0.29379	-0.29455	-0.26285	-0.29095	-0.3464	-0.31905	-0.34084	-0.31034	-0.29367	-0.33408	-0.26633	-0.29127	-0.29443	-0.31621	-0.26393	-0.19857	-0.22231	-0.25161	-0.2441	-0.26153	-0.33244	-0.40096	-0.43342	-0.4247	-0.35815	-0.32645	-0.26109	-0.22623	-0.25357	-0.21992	-0.25913	-0.26589	-0.2405	-0.24606	-0.22231	-0.28451	-0.29007	-0.24966	-0.29639	-0.34867	-0.34911	-0.33049	-0.2782	-0.26513	-0.27264	-0.23898	-0.2429	-0.29203
-0.34008	-0.35435	-0.37494	-0.40228	-0.411	-0.42603	-0.41491	-0.38561	-0.38441	-0.33844	-0.36414	-0.28887	-0.25597	-0.27416	-0.19649	-0.19573	-0.17035	-0.15292	-0.1735	-0.22655	-0.19245	-0.17022	-0.22131	-0.17534	-0.16783	-0.19201	-0.16543	-0.1504	-0.15355	-0.12741	-0.03907	-0.03907	-0.0834	-0.057257	-0.074686	-0.12022	-0.10954	-0.061614	-0.0081289	-0.03623	-0.056817	-0.11226	-0.15463	-0.18153	-0.17794	-0.21279	-0.16322	-0.14939	-0.13197	-0.12717
-0.19745	-0.18437	-0.15387	-0.13089	-0.12969	-0.10942	-0.11378	-0.12205	-0.13197	-0.09187	-0.095787	-0.13184	-0.1302	-0.12029	-0.041861	-0.065605	-0.046977	-0.089349	-0.078236	-0.084111	-0.10786	-0.1352	-0.086069	-0.11733	-0.078114	-0.023429	-0.015915	0.013827	0.035612	0.16753	0.11884	0.064154	-0.040418	-0.06776	-0.032903	0.047484	0.03997	0.033213	0.13779	0.097371	0.090615	0.065231	0.029175	0.094972	0.14682	0.09769	0.073505	0.029934	0.044963	0.09485
[truncated: 1,150 more columns]
