# Supplementary material for: Sensory integration of a light touch reference in human standing balance
Source: PLoS One. 2018 Jun 6;13(6):e0197316. doi: 10.1371/journal.pone.0197316 (PMC5991370; doi:10.1371/journal.pone.0197316)
Supplement: S1 Dataset — Each file provides the time traces of the whole body center of mass or the stimulus for one individual experimental trial of one subject. Each row contains one of the eleven cycle repetitions recorded within each trial and used for analysis. (ZIP) [file pone.0197316.s001.zip › csv_data/com_angle_subj5_height2_ampl1.csv]

0.18248	0.22605	0.23041	0.18804	0.16385	0.15394	0.20938	0.21058	0.14838	0.16657	0.15546	0.1816	0.2121	0.12616	0.11429	0.12616	0.15786	0.14598	0.1242	0.13171	0.1828	0.13367	0.12496	0.12736	0.11309	0.10317	0.13803	0.13999	0.16929	0.21962	0.22277	0.15862	0.15306	0.12376	0.10949	0.086503	0.12136	0.14946	0.1146	0.071791	0.096735	0.15338	0.10621	0.15969	0.17157	0.20207	0.19411	0.14934	0.1244	0.19607
0.065035	0.095535	0.051964	0.017866	0.005553	-0.038459	-0.011117	0.020142	0.016226	0.0039133	-0.0024023	-0.033343	-0.024628	0.013386	0.051401	0.045086	0.12503	0.18092	0.080702	0.012187	-0.011998	0.053359	0.029175	0.065232	0.05216	0.10565	0.12623	0.12187	0.15553	0.080702	0.091815	0.10609	0.11164	0.088657	0.053359	0.088657	0.091056	0.050202	0.016544	0.014586	0.048243	-0.0083993	-0.018313	-0.020271	-0.020271	0.0034726	0.0058715	0.078744	0.10053	0.06883
0.17252	0.14202	0.14878	0.086577	0.14006	0.12263	0.15509	0.18799	0.1076	0.14366	0.12863	0.091375	0.15313	0.16936	0.19355	0.17448	0.19311	0.14158	0.10868	0.062711	0.060312	0.068267	0.092011	0.098767	0.14909	0.11108	0.090053	0.13798	0.15977	0.15497	0.15453	0.10976	0.1006	0.14102	0.16356	0.12195	0.11084	0.13414	0.14525	0.16464	0.08577	0.059627	0.10756	0.11627	0.081413	0.042958	0.026729	0.034244	0.0045021	-0.027197
0.11191	0.087729	0.062785	0.079455	0.050154	0.017255	-0.014444	0.037842	0.02477	-0.002572	-0.044185	-0.055298	0.015615	0.054071	0.058428	0.090886	0.078574	0.062345	0.1582	0.14949	0.1265	0.11463	0.13206	0.088487	0.057229	0.080214	0.11823	0.1923	0.19906	0.17727	0.13926	0.11627	0.14241	0.17291	0.15233	0.19394	0.29971	0.35756	0.27717	0.20789	0.22772	0.18687	0.18643	0.16192	0.17304	0.14929	0.13982	0.15289	0.20997	0.20366
0.067386	0.076541	0.12011	0.15933	0.18787	0.12611	0.069467	0.077863	0.084178	0.13646	0.14006	0.14442	0.15749	0.17928	0.22209	0.2649	0.28473	0.27166	0.29344	0.30096	0.33386	0.30652	0.31643	0.28833	0.2428	0.20598	0.18975	0.122	0.088339	0.076467	0.12124	0.10501	0.070151	0.12995	0.12875	0.1525	0.14814	0.12635	0.15054	0.097053	0.13943	0.16557	0.16121	0.11088	0.11164	0.080702	0.10489	0.10085	0.13255	0.10281
-0.013001	-0.0435	-0.053414	-0.091429	-0.042301	0.03133	-0.0015692	0.0039875	0.043202	-0.0090841	-0.010283	-0.023355	0.073702	0.11651	0.15693	0.17316	0.18623	0.1688	0.14146	0.081657	0.045601	0.036886	0.049199	0.0773	0.040485	0.021857	0.0099847	-0.042301	-0.035545	-0.047417	-0.035545	-0.060489	-0.040661	-0.060048	-0.046977	-0.069962	0.0053089	0.037008	0.023178	0.061193	-0.020393	0.020779	0.024377	0.073506	0.088535	0.12775	0.14442	0.13571	0.10401	0.054877
0.054267	0.021809	-0.021763	-0.04159	0.0043801	-0.01065	0.027366	0.042836	-0.011849	0.06658	0.057865	0.037279	0.11451	0.15928	0.056666	0.079651	0.081609	0.072895	0.093481	0.068538	0.092723	0.098279	0.089565	0.10384	0.099479	0.03608	0.062223	0.10459	0.087166	0.024208	0.037279	0.016693	-0.0031345	-0.0062925	0.0024217	-0.020123	-0.011409	-0.0038937	-0.030037	-0.011409	0.03652	0.03652	0.061464	0.033363	-0.069251	-0.086679	-0.073608	-0.03995	-0.015007	0.01941
0.14878	0.16305	0.12623	0.16229	0.14366	0.1698	0.17852	0.15989	0.14998	0.14802	0.10609	0.12232	0.13539	0.18332	0.18451	0.086258	0.1136	0.13267	0.17384	0.18887	0.20826	0.21262	0.25499	0.22885	0.19203	0.18571	0.12863	0.11872	0.1722	0.17536	0.1734	0.16665	0.14366	0.13734	0.11992	0.075145	0.084619	0.095291	0.063592	0.08058	0.09605	0.12851	0.10117	0.14714	0.14474	0.092452	0.071425	0.10508	0.12839	0.086014
0.087681	0.070252	0.063496	0.061097	0.060657	-0.0035008	0.028199	-0.047072	-0.008617	-0.014173	0.013169	0.044868	0.055981	0.061097	0.018285	0.0052135	0.0083713	0.01077	-0.0062182	-0.0018611	0.029839	0.040952	0.068294	0.0060947	-0.010135	0.017208	-0.00022075	0.0084935	0.038234	0.01569	0.0026182	-0.008495	-0.01481	0.0093743	0.0069754	0.00021929	-0.00097992	0.012092	-0.032239	-0.017209	-0.016769	-0.0017389	-0.013611	-0.0060961	-0.025483	-0.052066	-0.060022	-0.056864	-0.10839	-0.10763
-0.081048	-0.017649	-0.099236	-0.087364	-0.017649	-0.065578	-0.079849	-0.031921	-0.041834	-0.050108	-0.065138	-0.021567	-0.024724	-0.083325	-0.1281	-0.17798	-0.067855	-0.077769	0.0038178	-0.025483	-0.057941	-0.07253	-0.031358	-0.040072	-0.049105	0.006779	0.011136	0.0048206	-0.04115	-0.036792	-0.02328	-0.0026942	0.033803	0.02313	0.041758	0.014416	-0.081001	-0.061614	0.0041837	0.046238	0.079136	0.11159	0.11279	0.088291	0.049517	0.083175	0.092648	0.065747	0.098645	0.028931
-0.0051673	-0.066167	-0.023355	-0.038066	-0.083596	-0.088712	-0.11126	-0.078358	-0.10722	-0.11985	-0.097304	-0.031947	-0.083033	-0.077477	-0.046536	-0.068322	-0.065164	-0.031066	-0.014396	-0.013638	0.035491	0.0049905	0.014904	0.03713	-0.0064411	-0.021911	0.045845	0.093773	0.12351	0.080383	0.064154	0.07047	0.13267	0.087139	0.07091	0.091497	0.11208	0.11524	0.095413	0.10489	0.043886	0.036372	0.02286	0.055758	0.057717	0.029175	0.026776	-0.01092	0.067509	0.061952
[truncated: 1,150 more columns]
