# Supplementary material for: Sensory integration of a light touch reference in human standing balance
Source: PLoS One. 2018 Jun 6;13(6):e0197316. doi: 10.1371/journal.pone.0197316 (PMC5991370; doi:10.1371/journal.pone.0197316)
Supplement: S1 Dataset — Each file provides the time traces of the whole body center of mass or the stimulus for one individual experimental trial of one subject. Each row contains one of the eleven cycle repetitions recorded within each trial and used for analysis. (ZIP) [file pone.0197316.s001.zip › csv_data/com_angle_subj5_height2_ampl2.csv]

0.49232	0.50975	0.54385	0.53994	0.52926	0.54909	0.56532	0.56652	0.57959	0.57012	0.57372	0.55945	0.57927	0.57132	0.56936	0.56065	0.58167	0.62645	0.60586	0.57656	0.6051	0.63396	0.70096	0.68429	0.75085	0.58091	0.58527	0.63996	0.65859	0.70684	0.72907	0.64508	0.65619	0.63124	0.66371	0.63636	0.62765	0.59954	0.6027	0.64583	0.59355	0.65695	0.66087	0.64583	0.66011	0.65531	0.62361	0.59071	0.58395	0.5273
0.61438	0.59335	0.60794	0.54302	0.57264	0.55913	0.57416	0.57927	0.54637	0.51903	0.53406	0.47698	0.53318	0.59494	0.52958	0.49744	0.47565	0.49068	0.42097	0.48513	0.49188	0.4665	0.47717	0.45059	0.40342	0.44699	0.41213	0.3606	0.34993	0.35669	0.34513	0.31027	0.27106	0.2033	0.27858	0.31103	0.37203	0.35896	0.34033	0.34033	0.33162	0.29752	0.33074	0.35372	0.33989	0.31091	0.27845	0.2424	0.25982	0.30655
0.37794	0.40168	0.36367	0.36486	0.39297	0.38665	0.36171	0.34548	0.37162	0.38513	0.39309	0.35747	0.38437	0.3737	0.3713	0.39549	0.33613	0.34364	0.32545	0.3516	0.37578	0.35715	0.36587	0.3528	0.34648	0.36827	0.43243	0.43994	0.40748	0.44866	0.50094	0.4784	0.47088	0.52317	0.49867	0.49779	0.5089	0.53428	0.52873	0.50498	0.5442	0.52001	0.49267	0.45225	0.37938	0.40552	0.43842	0.35999	0.36435	0.35444
0.15868	0.1662	0.12894	0.12894	0.12578	0.14321	0.14201	0.20933	0.17567	0.15268	0.11227	0.08177	0.1004	0.072297	0.0057403	0.063582	0.12458	0.14005	0.18362	0.25018	0.17371	0.17927	0.21412	0.19354	0.1674	0.18287	0.15117	0.12187	0.092565	0.10444	0.14921	0.12982	0.16784	0.21261	0.16904	0.20825	0.18211	0.20509	0.20825	0.15161	0.18526	0.14169	0.15041	0.14093	0.14333	0.15956	0.22296	0.20118	0.22732	0.23048
-0.20889	-0.2152	-0.22272	-0.23263	-0.31422	-0.28252	-0.25757	-0.17914	-0.21596	-0.2702	-0.19253	-0.15572	-0.17511	-0.16399	-0.17271	-0.17347	-0.16115	-0.12989	-0.054183	-0.093397	-0.034796	-0.022483	0.027845	0.00050205	0.025886	0.10715	0.062823	0.057267	-0.026278	-0.0064503	0.014577	-0.0024117	0.066103	0.066103	0.006621	0.062505	0.044318	-0.039668	0.024931	0.028529	0.085172	0.068943	0.093886	0.1612	0.1612	0.066544	0.036044	0.0111	0.015458	0.048356
0.0015795	-0.017049	-0.0051764	-0.048307	-0.025322	-0.0066941	-0.0023371	-0.053424	-0.036754	-0.0018968	-0.0042957	-0.014209	-0.045908	-0.075209	-0.040352	-0.054623	-0.050266	-0.027281	0.036118	0.040475	0.038517	-0.0034145	0.010856	0.064782	0.08341	0.095722	0.13134	0.13689	0.12382	0.075895	0.016094	-0.010048	-0.036191	-0.021921	-0.00013487	0.02405	-0.007209	-0.021039	0.032445	0.061746	0.0051034	-0.039668	-0.047182	-0.037709	-0.033352	-0.010367	0.025249	0.01022	0.022091	0.084291
-0.11707	-0.13765	-0.1309	-0.17687	-0.16455	-0.17327	-0.16891	-0.13405	-0.17207	-0.17087	-0.19146	-0.16411	-0.12686	-0.13241	-0.12686	-0.11575	-0.10387	-0.095159	-0.15136	-0.097117	-0.087203	-0.043632	-0.012373	-0.072933	-0.063019	-0.0020191	-0.055504	-0.080448	-0.082088	-0.13677	-0.1835	-0.087644	-0.092001	-0.075772	-0.036558	-0.014772	0.0070137	0.10287	0.092198	-0.01673	-0.044072	-0.097558	-0.18274	-0.19461	-0.12566	-0.092001	-0.067058	-0.054745	-0.097117	-0.089162
-0.24675	-0.31407	-0.27365	-0.31287	-0.33901	-0.31167	-0.3267	-0.31754	-0.28509	-0.295	-0.3195	-0.25882	-0.30435	-0.32102	-0.26318	-0.27429	-0.25326	-0.18747	-0.12962	-0.12842	-0.11775	-0.069823	-0.058709	0.0055702	-0.005543	0.0218	-0.042358	-0.072858	-0.080373	-0.12514	-0.20477	-0.18614	-0.11643	-0.12155	-0.074817	-0.086248	-0.028406	-0.018933	0.042067	0.033353	0.015924	-0.00030452	-0.049433	-0.03832	-0.056947	-0.019691	-0.012935	-0.062064	-0.017293	0.0044932
-0.23067	-0.27664	-0.25845	-0.26597	-0.26085	-0.3175	-0.30998	-0.31118	-0.32981	-0.29855	-0.31762	-0.32198	-0.32557	-0.33429	-0.33189	-0.36991	-0.36675	-0.33429	-0.32677	-0.3101	-0.32002	-0.31806	-0.35847	-0.33473	-0.3185	-0.33005	-0.33169	-0.34552	-0.35304	-0.37842	-0.38518	-0.38758	-0.33018	-0.3817	-0.45262	-0.42768	-0.45458	-0.46765	-0.46765	-0.52309	-0.5536	-0.53061	-0.5524	-0.53932	-0.54488	-0.54488	-0.54292	-0.44586	-0.39433	-0.35436
-0.0015516	-0.021379	-0.040007	-0.011466	0.01032	-0.048721	-0.019421	-0.17192	-0.14894	-0.16397	-0.14654	-0.071266	-0.087495	-0.11244	-0.10253	-0.036727	-0.055674	-0.079418	-0.071903	-0.092489	-0.12855	-0.14793	-0.14913	-0.11939	-0.13878	-0.11295	-0.055111	-0.036924	-0.061867	-0.069823	-0.039322	-0.059909	-0.04204	-0.081254	-0.084412	-0.12439	-0.14137	-0.093445	-0.14693	-0.1026	-0.073298	-0.05587	-0.047915	-0.019813	-0.053471	-0.044757	-0.043998	-0.024171	0.0087282	0.15763
-0.12211	-0.14945	-0.15816	-0.12766	-0.15381	-0.13322	-0.085293	-0.11264	-0.098364	-0.092807	-0.10708	-0.15185	-0.18867	-0.18115	-0.16612	-0.13202	-0.12571	-0.17244	-0.17755	-0.22788	-0.17364	-0.15381	-0.16252	-0.11895	-0.19618	-0.16012	-0.15381	-0.19302	-0.20294	-0.17004	-0.19542	-0.20849	-0.19662	-0.19542	-0.16492	-0.10512	-0.13638	-0.14989	-0.11188	-0.167	-0.19314	-0.15273	-0.097287	-0.13019	-0.1401	-0.19478	-0.21341	-0.21581	-0.22137	-0.21625
[truncated: 1,150 more columns]
