# Supplementary material for: Sensory integration of a light touch reference in human standing balance
Source: PLoS One. 2018 Jun 6;13(6):e0197316. doi: 10.1371/journal.pone.0197316 (PMC5991370; doi:10.1371/journal.pone.0197316)
Supplement: S1 Dataset — Each file provides the time traces of the whole body center of mass or the stimulus for one individual experimental trial of one subject. Each row contains one of the eleven cycle repetitions recorded within each trial and used for analysis. (ZIP) [file pone.0197316.s001.zip › csv_data/com_angle_subj5_height2_ampl3.csv]

0.58345	0.54423	0.53552	0.528	0.55099	0.55851	0.57909	0.53312	0.58105	0.57985	0.57114	0.59924	0.62538	0.61471	0.61035	0.64521	0.61471	0.62463	0.57985	0.57669	0.55611	0.54739	0.60404	0.61711	0.63094	0.64957	0.64881	0.66744	0.65001	0.66864	0.67104	0.65361	0.61559	0.63302	0.62431	0.57833	0.64174	0.65481	0.62115	0.5657	0.51973	0.52529	0.53084	0.46113	0.52649	0.56135	0.60176	0.67584	0.69642	0.64609
0.41257	0.43119	0.39949	0.41452	0.39785	0.35188	0.37051	0.30711	0.34753	0.35504	0.27541	0.30547	0.31538	0.34513	0.40297	0.37563	0.34077	0.33205	0.3265	0.2619	0.3229	0.39142	0.40013	0.36799	0.32366	0.33629	0.34696	0.30143	0.34261	0.26733	0.23803	0.23487	0.2206	0.25546	0.18575	0.18259	0.21265	0.23563	0.18651	0.21341	0.20785	0.19478	0.20785	0.23519	0.22768	0.23128	0.24751	0.21581	0.21896	0.20153
0.59652	0.62267	0.63574	0.63738	0.68935	0.75155	0.76778	0.88588	0.88272	0.83043	0.85658	0.83043	0.82967	0.92282	0.97707	0.95768	0.91682	0.95365	0.99135	0.95768	0.95017	0.91607	0.94537	0.89864	0.84079	0.88556	0.87009	0.86093	0.88436	0.89264	0.92314	0.94177	0.96912	0.99842	1.0488	1.0008	1.0301	1.0369	0.92674	0.97467	1.0345	1.0681	1.0713	1.08	1.0875	1.0982	1.0605	1.0228	1.0058	0.98479
0.06891	0.062154	0.044725	0.057797	0.070868	0.14494	0.22609	0.17696	0.22293	0.21901	0.13307	0.041568	0.040368	0.085139	0.09821	0.072068	0.070868	0.088737	0.063794	0.058237	0.076865	0.060196	0.057038	0.0015944	-0.094263	-0.030864	-0.010277	-0.0066794	0.048005	0.018704	-0.011355	0.013588	0.025461	0.00051697	-0.0023224	0.0032343	0.016306	-0.031623	-0.021709	0.034934	0.017505	-0.031623	-0.046653	-0.044254	-0.0081973	-0.041096	-0.051769	-0.052968	0.0024754	-0.050251
-0.009715	0.017187	-0.023227	0.016746	-0.01931	-0.095781	-0.040337	-0.071596	-0.093382	-0.056566	0.011949	0.071749	0.04049	0.034934	-0.011037	-0.0066794	-0.09698	-0.087066	-0.057766	-0.026507	-0.061364	-0.0090783	0.057478	0.034493	0.02382	-0.02095	-0.05145	-0.05145	0.019463	0.0020349	-0.041537	-0.030864	-0.0090783	-0.014635	-0.03642	-0.087507	-0.065721	-0.074436	-0.064522	-0.053849	-0.10418	-0.081632	-0.10026	-0.058647	-0.024989	-0.041218	-0.085989	-0.094703	-0.076075	-0.064203
0.074466	0.032094	0.0035528	-0.025748	-0.046334	-0.032063	-0.066162	-0.038819	-0.017034	-0.00080448	0.013466	0.03721	0.058996	0.11248	0.10377	0.09941	0.089496	0.093853	0.061395	0.058237	0.048324	0.0079098	0.0035528	0.0091092	0.0047522	0.017824	0.040368	0.049083	0.06891	0.080023	0.090696	0.031654	-0.011918	-0.028147	0.0067104	-0.013876	0.040368	0.05344	0.029255	0.075984	0.077184	0.0038712	0.066511	0.039169	0.094612	0.083499	0.0201	0.0094277	-0.034144	-0.032944
-0.35689	-0.34622	-0.31016	-0.24676	-0.23565	-0.23641	-0.24904	-0.257	-0.24153	-0.26887	-0.23793	-0.26287	-0.25611	-0.25176	-0.28781	-0.29729	-0.2719	-0.26755	-0.28062	-0.23029	-0.23705	-0.25328	-0.27626	-0.24336	-0.23345	-0.16613	-0.07779	-0.087703	-0.017989	-0.019188	-0.059602	-0.16733	-0.12812	-0.15546	-0.17093	-0.22877	-0.3096	-0.22442	-0.20579	-0.19631	-0.13336	-0.14131	-0.19719	-0.21027	-0.25188	-0.25232	-0.29393	-0.29318	-0.2556	-0.28894
0.053954	0.034127	-0.016959	0.032169	-0.00073031	-0.044302	0.025413	0.051556	0.070184	0.052315	0.022574	-0.0047689	0.061788	0.030088	0.015059	0.028889	-0.03451	-0.071325	-0.059453	-0.068168	-0.078081	-0.098349	-0.15935	-0.06665	-0.10466	-0.069367	-0.040507	-0.073406	-0.12177	-0.19825	-0.13725	-0.090516	-0.051301	-0.071888	-0.13409	-0.13964	-0.18006	-0.18997	-0.19869	-0.1793	-0.15316	-0.059257	-0.086599	-0.079085	-0.1195	-0.087799	-0.10523	-0.19673	-0.20109	-0.21416
-0.29726	-0.38321	-0.3258	-0.32265	-0.37177	-0.30642	-0.31513	-0.30446	-0.31437	-0.30882	-0.24901	-0.22363	-0.19357	-0.11634	-0.16863	-0.22963	-0.30926	-0.29183	-0.28507	-0.26568	-0.2451	-0.20588	-0.20904	-0.2451	-0.19401	-0.20153	-0.21775	-0.28551	-0.3354	-0.37102	-0.40348	-0.38996	-0.37209	-0.36458	-0.34007	-0.37297	-0.37373	-0.38365	-0.3892	-0.37493	-0.33256	-0.25729	-0.25413	-0.2965	-0.22363	-0.13409	-0.16579	-0.20936	-0.25053	-0.27352
-0.36022	-0.35271	-0.30913	-0.25565	-0.22395	-0.24769	-0.28015	-0.35107	-0.29878	-0.21479	-0.19812	-0.20368	-0.26108	-0.28798	-0.28483	-0.27731	-0.23374	-0.18581	-0.16838	-0.2052	-0.23286	-0.20552	-0.17697	-0.16826	-0.18645	-0.20627	-0.27675	-0.25181	-0.20072	-0.14483	-0.17218	-0.17653	-0.16466	-0.18841	-0.21215	-0.20104	-0.18361	-0.07468	-0.10518	-0.11269	-0.16934	-0.10474	-0.16454	-0.16574	-0.12968	-0.15702	-0.17761	-0.20691	-0.1689	-0.1701
-0.17362	-0.20532	-0.27188	-0.25881	-0.23266	-0.23658	-0.22906	-0.19421	-0.27623	-0.35662	-0.3649	-0.33364	-0.26152	-0.2429	-0.2698	-0.22503	-0.25313	-0.23886	-0.24637	-0.20911	-0.22143	-0.25073	-0.19408	-0.16554	-0.13504	-0.13384	-0.047459	-0.079917	-0.131	-0.088632	-0.17893	-0.22686	-0.20703	-0.22642	-0.25376	-0.23709	-0.22086	-0.19668	-0.17925	-0.21651	-0.21455	-0.21139	-0.17893	-0.15595	-0.18569	-0.21979	-0.27283	-0.28079	-0.2859	-0.29942
[truncated: 1,150 more columns]
