# Supplementary material for: Sensory integration of a light touch reference in human standing balance
Source: PLoS One. 2018 Jun 6;13(6):e0197316. doi: 10.1371/journal.pone.0197316 (PMC5991370; doi:10.1371/journal.pone.0197316)
Supplement: S1 Dataset — Each file provides the time traces of the whole body center of mass or the stimulus for one individual experimental trial of one subject. Each row contains one of the eleven cycle repetitions recorded within each trial and used for analysis. (ZIP) [file pone.0197316.s001.zip › csv_data/com_angle_subj6_height1_ampl1.csv]

0.1318	0.14513	0.13847	0.13847	0.13204	0.10563	0.097967	0.10044	0.077981	0.10587	0.1387	0.099205	0.10068	0.095492	0.10068	0.11648	0.12314	0.11548	0.11029	0.13647	0.10882	0.11524	0.089066	0.065367	0.068079	0.040667	0.032767	-0.0054944	0.067078	0.056703	0.043616	0.038428	0.0043535	-0.007733	-0.070457	-0.042572	-0.054184	-0.10553	-0.072459	-0.098634	-0.058898	-0.04805	-0.042625	-0.053237	-0.08855	-0.051526	-0.073751	-0.050288	-0.049815	-0.074989
0.048222	0.054884	0.052172	0.047985	0.046511	-0.020637	-0.049524	0.041323	0.031949	0.077873	0.081823	0.063311	0.084299	0.11171	0.087775	0.099624	0.14555	0.14555	0.15345	0.13617	0.10605	0.090013	0.071502	0.083114	0.058178	0.088302	0.11053	0.13818	0.12114	0.12114	0.1209	0.1288	0.14065	0.14979	0.14584	0.15103	0.15226	0.13252	0.13252	0.1614	0.17449	0.16117	0.1782	0.17054	0.19795	0.20314	0.18982	0.16093	0.15179	0.17154
0.20243	0.16712	0.22737	0.2523	0.26787	0.29157	0.25207	0.27305	0.25578	0.22937	0.24788	0.25307	0.23851	0.23974	0.23851	0.25431	0.27111	0.26049	0.25531	0.25531	0.26987	0.26073	0.29233	0.30689	0.31208	0.28319	0.30689	0.30689	0.29504	0.29628	0.30418	0.28172	0.28048	0.27653	0.31727	0.30023	0.28319	0.28319	0.30689	0.30566	0.30837	0.28467	0.26468	0.27258	0.25826	0.26492	0.25702	0.27801	0.28467	0.30837
0.27287	0.29138	0.28201	0.29138	0.32051	0.31385	0.33088	0.30052	0.27435	0.27682	0.26768	0.2388	0.22028	0.24917	0.27682	0.27953	0.29928	0.31237	0.28991	0.2714	0.26202	0.28843	0.33065	0.32546	0.3267	0.29238	0.29238	0.29633	0.29757	0.29905	0.28967	0.26745	0.26621	0.26992	0.27116	0.26845	0.24746	0.29362	0.32003	0.28325	0.25017	0.27387	0.28301	0.26992	0.29633	0.29362	0.25289	0.22252	0.22252	0.20672
0.56573	0.53266	0.57216	0.605	0.60871	0.6139	0.58748	0.54527	0.56231	0.57687	0.55441	0.53861	0.54527	0.52971	0.54674	0.55464	0.54946	0.56278	0.59957	0.6129	0.57092	0.53437	0.56078	0.56768	0.55188	0.55854	0.52175	0.5247	0.51975	0.51828	0.53803	0.54198	0.51851	0.51456	0.5	0.4842	0.48049	0.44494	0.38592	0.34395	0.4743	0.497	0.52589	0.46269	0.45355	0.46416	0.46935	0.48391	0.47082	0.4723
-0.33355	-0.34021	-0.30861	-0.30466	-0.31009	-0.3049	-0.27083	-0.27896	-0.28439	-0.28044	-0.29647	-0.30561	-0.3029	-0.32017	-0.30461	-0.28486	-0.29819	-0.30485	-0.27767	-0.25397	-0.25397	-0.24731	-0.23027	-0.2199	-0.23693	-0.2436	-0.20952	-0.22803	-0.21766	-0.21642	-0.21123	-0.24307	-0.22432	-0.18901	-0.13371	-0.14137	-0.13371	-0.1389	-0.16531	-0.14951	-0.12852	-0.13913	-0.13	-0.14851	-0.19591	-0.19196	-0.15664	-0.11196	-0.095922	-0.094447
-0.1119	-0.14327	-0.13808	-0.13537	-0.12352	-0.1603	-0.15488	-0.15341	-0.1692	-0.14403	-0.15464	-0.14922	-0.14279	-0.13884	-0.1613	-0.16254	-0.18229	-0.17587	-0.13761	-0.11909	-0.14798	-0.15588	-0.11638	-0.14551	-0.15464	-0.17168	-0.17958	-0.17044	-0.16378	-0.15736	-0.17587	-0.19167	-0.17858	-0.12057	-0.094394	-0.061557	-0.070694	-0.074881	-0.10005	-0.13955	-0.1751	-0.17139	-0.17558	-0.1583	-0.12423	-0.10866	-0.081253	-0.056079	-0.063979	-0.10743
-0.24507	-0.24655	-0.23741	-0.25468	-0.22603	-0.23122	-0.23122	-0.24826	-0.23393	-0.23146	-0.21418	-0.19072	-0.21194	-0.21466	-0.23317	-0.23464	-0.24525	-0.2492	-0.2324	-0.21537	-0.19438	-0.16673	-0.184	-0.14993	-0.12399	-0.14522	-0.15583	-0.11656	-0.16544	-0.17234	-0.14269	-0.14764	-0.13602	-0.14269	-0.17181	-0.16267	-0.17057	-0.15477	-0.17305	-0.17181	-0.1454	-0.14292	-0.11922	-0.074536	-0.091574	-0.092812	-0.15206	-0.14416	-0.11775	-0.10195
-0.19928	-0.16496	-0.19533	-0.18471	-0.21113	-0.24025	-0.22964	-0.23111	-0.2116	-0.2195	-0.19851	-0.20517	-0.21974	-0.18147	-0.16196	-0.16444	-0.11456	-0.14492	-0.17134	-0.17134	-0.21479	-0.1928	-0.19822	-0.22463	-0.21526	-0.20612	-0.20612	-0.19303	-0.17081	-0.1671	-0.17523	-0.18461	-0.18213	-0.16633	-0.16386	-0.15843	-0.14139	-0.14434	-0.095707	-0.10484	-0.13273	-0.087807	-0.094469	-0.085331	-0.068531	-0.050256	-0.077905	-0.1016	-0.11493	-0.12554
-0.18142	-0.21697	-0.21573	-0.22634	-0.19869	-0.20141	-0.21449	-0.21449	-0.23819	-0.31967	-0.20659	-0.22882	-0.16167	-0.16438	-0.21573	-0.20488	-0.17995	-0.18637	-0.17452	-0.21402	-0.23106	-0.22982	-0.24957	-0.25352	-0.22192	-0.25081	-0.24291	-0.22045	-0.21526	-0.21526	-0.17429	-0.17947	-0.21897	-0.21378	-0.21502	-0.24243	-0.2491	-0.25281	-0.32762	-0.29455	-0.24862	-0.24196	-0.23259	-0.21531	-0.25629	-0.28122	-0.28641	-0.29679	-0.38097	-0.35604
-0.42524	-0.40425	-0.4082	-0.40697	-0.38993	-0.34129	-0.34672	-0.36151	-0.34819	-0.3272	-0.29041	-0.30769	-0.28399	-0.28275	-0.28028	-0.29065	-0.29879	-0.30669	-0.3173	-0.28175	-0.30026	-0.31359	-0.31235	-0.31235	-0.3242	-0.3005	-0.29802	-0.30592	-0.28099	-0.28494	-0.29431	-0.27456	-0.2916	-0.26937	-0.21407	-0.22197	-0.23754	-0.26	-0.26147	-0.27332	-0.28122	-0.27851	-0.27727	-0.28517	-0.29826	-0.31282	-0.32467	-0.30221	-0.27456	-0.24691
[truncated: 1,150 more columns]
