# Supplementary material for: Sensory integration of a light touch reference in human standing balance
Source: PLoS One. 2018 Jun 6;13(6):e0197316. doi: 10.1371/journal.pone.0197316 (PMC5991370; doi:10.1371/journal.pone.0197316)
Supplement: S1 Dataset — Each file provides the time traces of the whole body center of mass or the stimulus for one individual experimental trial of one subject. Each row contains one of the eleven cycle repetitions recorded within each trial and used for analysis. (ZIP) [file pone.0197316.s001.zip › csv_data/com_angle_subj6_height1_ampl2.csv]

0.0095702	0.042407	0.041169	-0.0035173	0.030557	0.054257	0.092518	0.058206	0.11474	0.10955	0.085619	0.085619	0.089569	0.094757	0.10266	0.10908	0.093282	0.10908	0.097232	0.10761	0.10737	0.10094	0.10737	0.11898	0.12046	0.13773	0.12712	0.11651	0.10342	0.14934	0.15848	0.16638	0.16514	0.17552	0.19256	0.19379	0.22121	0.25552	0.24096	0.22197	0.26937	0.26271	0.25605	0.2689	0.2363	0.26371	0.25186	0.24272	0.26223	0.23854
0.17439	0.15045	0.17144	0.17539	0.20404	0.23022	0.23664	0.25244	0.24849	0.25344	0.25444	0.25987	0.26234	0.27914	0.29052	0.29299	0.27696	0.27991	0.27177	0.28733	0.35548	0.35153	0.34363	0.32365	0.2723	0.31032	0.34169	0.36244	0.41107	0.44686	0.41897	0.43972	0.44267	0.44391	0.46095	0.50711	0.48217	0.4412	0.39651	0.34416	0.33774	0.35749	0.34192	0.35648	0.35377	0.35253	0.38685	0.38561	0.40807	0.41102
0.15564	0.13194	0.09368	0.11614	0.13589	0.15564	0.16873	0.13194	0.12404	0.13194	0.12404	0.16354	0.12923	0.13194	0.14898	0.17268	0.16873	0.17392	0.1949	0.17639	0.18158	0.14208	0.12504	0.11443	0.11419	0.11567	0.12062	0.14951	0.16012	0.18234	0.16259	0.18211	0.18877	0.23098	0.21642	0.21076	0.22508	0.20386	0.21447	0.21571	0.20781	0.23941	0.23274	0.23669	0.21152	0.23003	0.23003	0.24583	0.26953	0.24831
0.080647	0.055947	0.05571	0.04781	0.030772	0.056947	0.05176	0.062371	0.084596	0.089784	0.085834	0.077698	0.09326	0.08831	0.06856	0.061898	0.08041	0.061898	0.045862	0.078699	0.086598	0.090548	0.079936	0.11154	0.11549	0.1103	0.13252	0.15204	0.15722	0.18464	0.16612	0.16612	0.1765	0.2002	0.18045	0.18564	0.19082	0.16712	0.18292	0.217	0.19601	0.17874	0.14861	0.11701	0.14861	0.14466	0.16541	0.18021	0.16465	0.18169
0.096791	0.10221	0.074566	0.093078	0.08789	0.11035	0.13405	0.11183	0.12244	0.10416	0.062189	0.039964	0.050576	0.071563	0.073037	0.056	0.061188	0.06785	0.07575	0.073274	0.066849	0.080173	0.050048	0.056237	0.069324	0.040437	-0.0069613	-0.023998	0.02735	-0.047698	0.018212	0.0313	0.040437	0.074749	0.065611	0.057711	0.036724	0.039437	0.023637	0.038199	0.053998	0.01055	0.021162	0.031773	0.031773	0.022636	0.04386	0.00041121	0.00041121	-0.030951
0.34396	0.36642	0.38074	0.37037	0.38098	0.38493	0.35457	0.39654	0.41506	0.40863	0.40863	0.39012	0.39926	0.41358	0.41753	0.40297	0.43581	0.43976	0.42519	0.40544	0.41977	0.42767	0.40916	0.39065	0.39583	0.41287	0.42077	0.45361	0.4588	0.45732	0.44671	0.4598	0.46499	0.46475	0.46227	0.50449	0.50425	0.48869	0.4993	0.4519	0.45856	0.44129	0.43091	0.44671	0.4677	0.44524	0.45732	0.47707	0.44818	0.42325
0.029879	0.037779	0.019267	0.03878	0.025693	0.065191	0.080991	0.094079	0.093842	0.097555	0.085942	0.09213	0.074856	0.087944	0.082756	0.074856	0.10498	0.11683	0.14967	0.14548	0.12573	0.089946	0.087233	0.089946	0.11217	0.14477	0.15515	0.17071	0.15886	0.15096	0.16157	0.17861	0.15886	0.1601	0.13492	0.17171	0.1927	0.18085	0.19122	0.17024	0.16752	0.20679	0.20012	0.21987	0.21468	0.22901	0.23296	0.27641	0.24976	0.20631
-0.23616	-0.21641	-0.2137	-0.21494	-0.21913	-0.22555	-0.23864	-0.18334	-0.16359	-0.18605	-0.1505	-0.1347	-0.17939	-0.14013	-0.15964	-0.15964	-0.1663	-0.14508	-0.14655	-0.12557	-0.12828	-0.12975	-0.14974	-0.14184	-0.15888	-0.15245	-0.16949	-0.1643	-0.17491	-0.16183	-0.13813	-0.13023	-0.14603	-0.12628	-0.1238	-0.14355	-0.1633	-0.1712	-0.15811	-0.16206	-0.13046	-0.14355	-0.1554	-0.15788	-0.16701	-0.15911	-0.15393	-0.16035	-0.15369	-0.14826
-0.031769	-0.035956	-0.047805	-0.059892	-0.049517	-0.069266	-0.043091	-0.03643	-0.03643	-0.010255	-0.0035925	-0.010255	-0.055178	-0.072215	-0.070977	-0.10529	-0.12751	-0.1248	-0.081116	-0.11395	-0.1031	-0.08188	-0.11324	-0.10263	-0.087832	-0.054995	-0.067845	-0.079458	-0.10835	-0.15279	-0.16565	-0.20662	-0.18935	-0.21428	-0.22961	-0.2269	-0.19925	-0.18073	-0.20815	-0.23703	-0.24346	-0.24989	-0.25631	-0.29605	-0.31161	-0.26669	-0.25065	-0.24646	-0.2477	-0.25041
0.0018318	0.017631	0.06108	0.049467	0.046755	0.011206	-0.015205	-0.031005	-0.034955	-0.042854	-0.046804	-0.038905	-0.051992	-0.067792	-0.044092	-0.023105	-0.00064365	-0.036193	-0.020393	-0.04928	-0.02953	-0.065079	-0.044092	-0.069029	-0.05323	-0.028293	-0.020393	0.0045443	-0.011255	-0.019155	-0.017918	-0.0073055	-0.062604	-0.038905	-0.046804	-0.015205	-0.023105	-0.012493	0.0084941	0.0033063	-0.00064365	-0.02163	0.0060186	-0.02558	-0.095441	-0.065079	-0.10187	-0.090017	-0.090017	-0.12533
-0.25908	-0.2497	-0.26279	-0.28378	-0.26798	-0.24947	-0.23367	-0.25613	-0.24157	-0.26403	-0.24033	-0.227	-0.24133	-0.26503	-0.23343	-0.22677	-0.20702	-0.20183	-0.22948	-0.22553	-0.22801	-0.22677	-0.26232	-0.27145	-0.27269	-0.25418	-0.25294	-0.26603	-0.24504	-0.22924	-0.21616	-0.21221	-0.22134	-0.24109	-0.23838	-0.24357	-0.22777	-0.24233	-0.25813	-0.25937	-0.26603	-0.2764	-0.27245	-0.25666	-0.26455	-0.26579	-0.24999	-0.25913	-0.26432	-0.29073
[truncated: 1,150 more columns]
