# Supplementary material for: Sensory integration of a light touch reference in human standing balance
Source: PLoS One. 2018 Jun 6;13(6):e0197316. doi: 10.1371/journal.pone.0197316 (PMC5991370; doi:10.1371/journal.pone.0197316)
Supplement: S1 Dataset — Each file provides the time traces of the whole body center of mass or the stimulus for one individual experimental trial of one subject. Each row contains one of the eleven cycle repetitions recorded within each trial and used for analysis. (ZIP) [file pone.0197316.s001.zip › csv_data/com_angle_subj6_height1_ampl3.csv]

0.69981	0.69981	0.71413	0.70228	0.74697	0.75092	0.76401	0.74674	0.74921	0.71242	0.72156	0.75835	0.75688	0.7554	0.73936	0.74703	0.73889	0.72061	0.7021	0.73099	0.74655	0.74779	0.77916	0.77002	0.79225	0.76459	0.8041	0.812	0.83299	0.83446	0.81471	0.79348	0.80015	0.78558	0.75274	0.76854	0.78434	0.76459	0.76064	0.75941	0.74237	0.73175	0.74237	0.72385	0.71743	0.70829	0.6705	0.70481	0.70629	0.69591
0.88523	0.87733	0.89313	0.89561	0.92721	0.88895	0.8771	0.83883	0.82946	0.80847	0.786	0.77539	0.81489	0.80304	0.83712	0.84921	0.86625	0.84921	0.85316	0.86625	0.87415	0.85711	0.87167	0.86377	0.87833	0.88623	0.86648	0.89413	0.91389	0.87833	0.87438	0.86896	0.87167	0.86377	0.88228	0.86401	0.87338	0.86029	0.84302	0.83388	0.86424	0.87486	0.83807	0.84202	0.82226	0.83288	0.80694	0.8136	0.7968	0.79804
0.34079	0.35017	0.34522	0.33189	0.32671	0.29906	0.27659	0.26869	0.22524	0.23833	0.26869	0.22129	0.22253	0.27388	0.23981	0.25832	0.26474	0.23586	0.28844	0.27931	0.28202	0.27683	0.28597	0.25956	0.28202	0.27536	0.24523	0.23338	0.24918	0.24128	0.22153	0.20178	0.21758	0.20968	0.22819	0.23733	0.21634	0.20573	0.21906	0.22696	0.18227	0.20349	0.21411	0.21016	0.19188	0.20915	0.20397	0.22	0.2516	0.22
0.11754	0.11483	0.10174	0.11607	0.12916	0.098794	0.077807	0.079044	0.11041	0.11707	0.09337	0.11436	0.12497	0.12497	0.12102	0.10475	0.12178	0.14153	0.14672	0.14377	0.13587	0.12278	0.16105	0.17018	0.166	0.15143	0.16723	0.17761	0.16281	0.1838	0.19836	0.16676	0.16652	0.13074	0.12555	0.1216	0.11618	0.11741	0.1463	0.14359	0.13321	0.15025	0.15025	0.15939	0.15668	0.14359	0.15815	0.16086	0.14506	0.14778
0.2832	0.28715	0.2832	0.30838	0.299	0.27654	0.27778	0.2516	0.26469	0.26469	0.27383	0.26322	0.29482	0.31456	0.2921	0.30643	0.28815	0.29087	0.28173	0.28815	0.27235	0.28568	0.29605	0.28915	0.28668	0.27359	0.23828	0.24765	0.21753	0.2042	0.2121	0.21087	0.2042	0.20568	0.17803	0.14519	0.18617	0.1627	0.1785	0.1864	0.2012	0.21971	0.20539	0.22514	0.18711	0.20562	0.20586	0.19549	0.2071	0.22019
-0.20928	-0.21175	-0.24211	-0.26705	-0.2789	-0.25644	-0.27224	-0.26558	-0.25891	-0.26286	-0.2483	-0.26015	-0.25891	-0.27719	-0.28509	-0.29546	-0.30289	-0.31993	-0.29599	-0.29699	-0.2997	-0.30884	-0.29157	-0.28638	-0.30713	-0.31232	-0.30713	-0.28986	-0.27134	-0.27753	-0.27335	-0.29581	-0.32593	-0.31261	-0.32717	-0.32298	-0.35187	-0.3583	-0.35954	-0.35954	-0.34621	-0.34474	-0.38547	-0.39214	-0.37486	-0.38771	-0.40351	-0.41265	-0.42821	-0.53091
0.027093	0.034993	0.054979	0.049792	0.061642	0.081391	0.10238	0.081391	0.067066	0.051266	0.053978	0.052741	0.070015	0.077915	0.079152	0.059403	0.063353	0.080627	0.06359	0.04779	0.045078	0.070252	0.049264	0.057164	0.083339	0.067539	0.054452	0.071489	0.071489	0.072727	0.056928	0.092477	0.05964	0.045078	0.033228	0.026566	0.038416	0.034466	0.073965	0.067303	0.070015	0.066065	0.1058	0.11246	0.087526	0.02309	0.057164	0.008528	0.0072901	-0.0070352
0.045605	0.073254	0.048318	0.045842	0.04708	0.04708	0.065591	0.089054	0.16658	0.13227	0.11375	0.13079	0.14659	0.15449	0.15178	0.11228	0.11104	0.11228	0.11747	0.10314	0.10585	0.063643	0.02662	0.041182	0.0056329	-0.011405	0.021432	0.035757	0.035757	0.059456	0.095006	0.074019	0.10167	0.12142	0.10686	0.070069	0.050556	0.050556	0.049318	0.050793	0.037705	0.022143	0.018429	0.014479	0.021142	0.07249	0.066065	0.042366	0.03594	0.00039124
-0.4705	-0.50605	-0.51643	-0.50876	-0.47593	-0.48506	-0.49568	-0.50086	-0.55221	-0.49296	-0.49591	-0.48135	-0.49173	-0.49839	-0.4616	-0.49862	-0.50505	-0.54184	-0.52209	-0.4774	-0.45765	-0.47616	-0.50505	-0.48925	-0.509	-0.49715	-0.47492	-0.4379	-0.44456	-0.45246	-0.45889	-0.45889	-0.46013	-0.47174	-0.45446	-0.42829	-0.4715	-0.49791	-0.54237	-0.5515	-0.5357	-0.54089	-0.48288	-0.4824	-0.48488	-0.50068	-0.50044	-0.52391	-0.52119	-0.53281
-0.1135	-0.11892	-0.13077	-0.14139	-0.12164	-0.055725	-0.0414	-0.044112	-0.036449	-0.032736	-0.043348	-0.040636	-0.032736	-0.027549	-0.030497	-0.030261	-0.011986	-0.0067981	0.014189	-0.018885	-0.013934	-0.024782	-0.016646	-0.011458	-0.019358	-0.0037956	0.0013924	0.032754	0.069541	0.072253	0.037942	0.045842	0.072017	0.069304	0.095479	0.12437	0.11647	0.11252	0.098191	0.090291	0.087816	0.066592	0.049555	0.024618	0.033756	0.0048688	0.0088188	0.02338	-0.017356	0.0063433
-0.54337	-0.5446	-0.60757	-0.57868	-0.56807	-0.57721	-0.53104	-0.49154	-0.48759	-0.52833	-0.51253	-0.53081	-0.53081	-0.54784	-0.57131	-0.64117	-0.6476	-0.61328	-0.6012	-0.617	-0.60515	-0.61157	-0.59058	-0.57602	-0.51135	-0.53381	-0.60072	-0.57974	-0.57307	-0.64146	-0.63875	-0.62295	-0.61358	-0.61876	-0.59901	-0.61481	-0.62	-0.60149	-0.58692	-0.61729	-0.63828	-0.64741	-0.61829	-0.61829	-0.62619	-0.63014	-0.63262	-0.66422	-0.67607	-0.67607
[truncated: 1,150 more columns]
