# Supplementary material for: Sensory integration of a light touch reference in human standing balance
Source: PLoS One. 2018 Jun 6;13(6):e0197316. doi: 10.1371/journal.pone.0197316 (PMC5991370; doi:10.1371/journal.pone.0197316)
Supplement: S1 Dataset — Each file provides the time traces of the whole body center of mass or the stimulus for one individual experimental trial of one subject. Each row contains one of the eleven cycle repetitions recorded within each trial and used for analysis. (ZIP) [file pone.0197316.s001.zip › csv_data/com_angle_subj6_height2_ampl1.csv]

0.72587	0.69427	0.73625	0.75476	0.73253	0.74957	0.73253	0.73625	0.76637	0.75205	0.72835	0.7639	0.77056	0.79279	0.80859	0.7955	0.8034	0.77675	0.76095	0.74886	0.76219	0.75971	0.73996	0.75947	0.79355	0.75405	0.72492	0.74196	0.77875	0.83158	1.1777	1.1222	0.89826	0.939	0.98912	0.92049	0.87432	0.87309	0.88099	0.84915	0.83211	0.86247	0.84001	0.8373	0.861	0.86619	0.83977	0.84891	0.85286	0.85952
0.10152	0.1119	0.12646	0.11066	0.13288	0.11856	0.088198	0.10671	0.10919	0.1119	0.092148	0.13955	0.088198	0.10795	0.12375	0.1435	0.15263	0.14078	0.14202	0.14202	0.14597	0.14845	0.18276	0.16277	0.20498	0.20498	0.17857	0.17191	0.16796	0.15216	0.13512	0.185	0.23363	0.22845	0.22573	0.17562	0.15069	0.14279	0.16772	0.17315	0.16772	0.15464	0.17834	0.16525	0.12451	0.14426	0.13636	0.14573	0.11932	0.12994
0.19572	0.2483	0.20757	0.20238	0.17868	0.17992	0.14561	0.17326	0.17054	0.20214	0.21004	0.21918	0.22142	0.21352	0.24759	0.25402	0.26858	0.24217	0.22071	0.25749	0.23751	0.26911	0.26911	0.27306	0.28615	0.27925	0.31061	0.34987	0.36815	0.3484	0.34174	0.33012	0.35235	0.32865	0.3405	0.3089	0.30347	0.28767	0.29557	0.2783	0.23214	0.2556	0.30719	0.28596	0.2398	0.20696	0.27411	0.26892	0.28867	0.28349
0.065316	0.048279	0.05394	0.058891	0.053704	0.050227	0.048989	0.028003	0.040089	0.053413	0.021577	-0.020634	-0.020397	-0.014973	-0.03991	-0.039673	-0.085834	-0.11201	-0.10511	-0.15251	-0.28681	-0.4053	-0.15646	-0.26977	-0.12091	-0.19348	-0.16041	-0.14461	-0.13547	-0.22508	-0.25126	-0.21718	-0.22756	-0.22113	-0.16188	-0.13695	-0.14608	-0.11448	-0.086835	-0.034249	-0.021161	0.027475	-0.031773	-0.15174	-0.16383	-0.10458	-0.16283	-0.15222	-0.13394	-0.097156
0.12249	0.096313	0.088413	0.032114	0.095312	0.073087	0.057288	0.085173	0.065424	0.089123	0.074562	0.086648	0.064186	0.075799	0.087886	0.084173	0.061948	0.067372	0.04886	0.059472	0.072796	0.054521	0.046859	0.090307	0.077457	0.040907	0.057944	0.02882	0.023633	0.031769	0.031769	0.026818	0.0018816	-0.0060182	-0.0094948	0.0035925	0.02458	-0.017158	-0.030245	-0.038145	0.0038293	0.018392	-0.0077834	-0.011733	-0.037908	-0.045808	-0.074458	-0.07717	-0.08112	-0.12038
0.18394	0.17209	0.17357	0.13554	0.12393	0.10023	0.11355	0.075293	0.058256	-0.012842	-0.023217	-0.041729	-0.0074175	0.074293	0.045405	0.032318	0.058493	0.024418	-0.089892	-0.080517	-0.076331	-0.089418	-0.067193	-0.043494	-0.047444	-0.0052328	-0.013133	-0.010183	-0.0022835	0.026366	0.012041	-0.0037584	-0.036832	-0.056581	-0.021032	-0.02227	-0.01042	-0.0091827	-0.01042	0.027841	0.026366	-0.0062334	0.0041413	-0.060294	-0.063007	-0.03017	-0.020558	0.0043783	-0.0084724	-0.0082355
-0.00858	0.012644	-0.00068022	-0.017717	-0.055979	-0.052029	-0.0046302	-0.011292	-0.036229	-0.048079	-0.046841	-0.08634	-0.07054	-0.077202	-0.098189	-0.10609	-0.093002	-0.071778	-0.07054	-0.079678	-0.054741	-0.031041	-0.050791	-0.019192	-0.024616	-0.08634	-0.073253	-0.074727	-0.093002	-0.10756	-0.10756	-0.11423	-0.13274	-0.1157	-0.16434	-0.16039	-0.15767	-0.15372	-0.11423	-0.074727	-0.076201	-0.062877	-0.094477	-0.073489	-0.086814	-0.12089	-0.088051	-0.10928	-0.077676	-0.064589
0.083484	0.099283	0.11903	0.11903	0.091383	0.095333	0.087434	0.088672	-0.036487	-0.012788	-0.016738	-0.014026	0.000536	0.037323	0.05831	0.049173	0.04251	0.063497	0.053123	0.075584	0.071634	0.040035	0.037323	0.041273	0.032135	0.043985	0.063734	0.028185	0.040035	0.097809	0.14792	0.18866	0.21483	0.14645	0.12917	0.11461	0.13312	0.10152	0.10547	0.038323	0.034374	0.025236	-0.0024128	0.00029917	0.00029917	0.018811	0.050647	0.057309	0.044222	0.053596
-0.17648	-0.19104	-0.23449	-0.2451	-0.19523	-0.22806	-0.22411	-0.24263	-0.22683	-0.23473	-0.23744	-0.21769	-0.20189	-0.19523	-0.2125	-0.16781	-0.17053	-0.15744	-0.1562	-0.19841	-0.21297	-0.1799	-0.14977	-0.15767	-0.19594	-0.20384	-0.15125	-0.21445	-0.25271	-0.24481	-0.22111	-0.23296	-0.22901	-0.20284	-0.18998	-0.1453	-0.20431	-0.26503	-0.14925	-0.11889	0.020598	-0.042601	-0.091474	-0.14553	-0.19022	-0.18232	-0.19688	-0.20602	-0.16528	-0.15862
0.012967	0.041854	0.08654	0.11814	0.069266	0.033717	0.052993	0.076692	0.049043	0.091255	0.088305	0.055232	0.03277	0.055232	0.04462	0.06142	0.084646	0.083172	0.11725	0.16565	0.13133	0.095786	0.084937	0.075799	0.012601	0.075562	0.083462	0.078511	0.080987	0.095312	0.10592	0.07285	0.032114	0.009889	0.024451	0.031113	0.042962	0.10097	0.11306	0.15822	0.15427	0.18587	0.11253	-0.0059647	-0.095337	-0.13855	0.021157	0.079641	0.016917	0.038141
-0.07675	-0.054289	-0.074038	-0.077988	-0.060951	-0.067613	-0.08465	-0.07675	-0.089838	-0.072801	-0.060951	-0.074038	-0.079226	-0.070088	-0.074038	-0.097737	-0.091076	-0.096263	-0.091076	-0.073801	-0.092313	-0.044914	-0.040964	-0.029115	-0.043677	-0.039727	-0.079226	-0.095025	-0.097737	-0.10021	-0.17131	-0.15551	-0.19501	-0.14761	-0.19896	-0.16465	-0.14242	-0.15551	-0.15675	-0.18169	-0.16441	-0.15527	-0.14319	-0.15527	-0.15775	-0.18269	-0.24194	-0.24441	-0.24836	-0.19972
[truncated: 1,150 more columns]
