# Supplementary material for: Sensory integration of a light touch reference in human standing balance
Source: PLoS One. 2018 Jun 6;13(6):e0197316. doi: 10.1371/journal.pone.0197316 (PMC5991370; doi:10.1371/journal.pone.0197316)
Supplement: S1 Dataset — Each file provides the time traces of the whole body center of mass or the stimulus for one individual experimental trial of one subject. Each row contains one of the eleven cycle repetitions recorded within each trial and used for analysis. (ZIP) [file pone.0197316.s001.zip › csv_data/com_angle_subj6_height2_ampl2.csv]

0.58775	0.57047	0.54825	0.56676	0.5917	0.57713	0.568	0.58775	0.58775	0.60478	0.59688	0.61663	0.64824	0.66799	0.66799	0.60997	0.64257	0.66356	0.60826	0.59246	0.649	0.65295	0.66604	0.65543	0.65271	0.6263	0.62235	0.6263	0.64605	0.65914	0.66038	0.65371	0.68779	0.6994	0.72582	0.72187	0.70731	0.67447	0.6757	0.68632	0.70878	0.67842	0.67842	0.67965	0.64658	0.64263	0.66238	0.6757	0.69793	0.71102
0.65892	0.6693	0.65226	0.6456	0.67596	0.66659	0.68115	0.69524	0.70338	0.70314	0.69524	0.68486	0.7177	0.72018	0.72808	0.67796	0.64636	0.695	0.70562	0.72265	0.70019	0.67649	0.69229	0.67378	0.69082	0.69353	0.70538	0.68168	0.70933	0.72118	0.72637	0.75673	0.75821	0.7424	0.76216	0.74512	0.69648	0.68734	0.73745	0.74535	0.71646	0.73103	0.72584	0.72189	0.70609	0.64436	0.64584	0.63917	0.61818	0.61176
0.1953	0.20196	0.21652	0.22861	0.23527	0.23527	0.217	0.1775	0.14861	0.14985	0.14195	0.15922	0.16317	0.17255	0.15403	0.14861	0.17897	0.19872	0.21847	0.23427	0.19872	0.20662	0.19082	0.21305	0.1933	0.19477	0.23551	0.24736	0.23798	0.21428	0.20762	0.19577	0.20243	0.21947	0.22466	0.21157	0.20367	0.20762	0.1775	0.20391	0.21971	0.19477	0.22908	0.23451	0.22537	0.20686	0.23993	0.22684	0.20833	0.22956
-0.23773	-0.21279	-0.18762	-0.2007	-0.1691	-0.18095	-0.18614	-0.2007	-0.22193	-0.22835	-0.20713	-0.19923	-0.18095	-0.17948	-0.17948	-0.18095	-0.19947	-0.22588	-0.21155	-0.20908	-0.20118	-0.23944	-0.2461	-0.22659	-0.20707	-0.17447	-0.19794	-0.18237	-0.172	-0.19199	-0.18951	-0.15691	-0.17566	-0.17813	-0.18503	-0.19564	-0.17071	-0.14972	-0.14229	-0.14253	-0.10551	-0.10032	-0.093894	-0.093894	-0.10451	-0.075856	-0.090418	-0.080042	-0.089417	-0.070905
-0.24715	-0.2432	-0.25505	-0.23802	-0.21308	-0.25258	-0.27899	-0.27504	-0.28565	-0.28294	-0.2659	-0.28047	-0.29898	-0.25848	-0.24539	-0.25329	-0.27451	-0.26019	-0.22364	-0.19599	-0.12265	-0.14116	-0.14287	-0.14411	-0.1009	-0.1404	-0.15767	-0.16952	-0.18703	-0.16333	-0.15048	-0.1374	-0.12431	-0.10456	-0.10085	-0.086522	-0.1048	-0.10356	-0.095659	-0.11146	-0.10651	-0.076383	-0.062532	-0.09637	-0.13439	-0.097371	-0.075146	-0.042309	-0.042546	-0.051683
-0.12484	-0.12607	-0.12979	-0.14016	-0.17029	-0.1809	-0.2056	-0.25324	-0.27004	-0.22659	-0.16981	-0.19056	-0.2392	-0.23006	-0.21798	-0.17577	-0.20465	-0.2175	-0.22417	-0.2017	-0.16615	-0.18938	-0.19852	-0.21037	-0.24197	-0.28294	-0.258	-0.24887	-0.26319	-0.2432	-0.25234	-0.28147	-0.2985	-0.31554	-0.32468	-0.33258	-0.32615	-0.3696	-0.35109	-0.34467	-0.36318	-0.34343	-0.31702	-0.33553	-0.34072	-0.31825	-0.32344	-0.33134	-0.35109	-0.34714
-0.070432	-0.10474	-0.075619	-0.077094	-0.068957	-0.07662	-0.079332	-0.055396	-0.09637	-0.10574	-0.12131	-0.089707	-0.098608	-0.11836	-0.1038	-0.098371	-0.11936	-0.08776	-0.05616	-0.046786	0.0045624	-0.0070503	-0.0097628	-0.040124	-0.074198	-0.093948	-0.067536	-0.076674	-0.11741	-0.11099	-0.11222	-0.10161	-0.11594	-0.11989	-0.11989	-0.11841	-0.12507	-0.13026	-0.12236	-0.1473	-0.1473	-0.18285	-0.24457	-0.18951	-0.18804	-0.19051	-0.099663	-0.086575	-0.11027	-0.11422
-0.24712	-0.27206	-0.26416	-0.2575	-0.27725	-0.26145	-0.25997	-0.21924	-0.20344	-0.18492	-0.15209	-0.15209	-0.17184	-0.15851	-0.17036	-0.15061	-0.090127	-0.16518	-0.17579	-0.15061	-0.11235	-0.14666	-0.14148	-0.14	-0.14914	-0.17036	-0.1716	-0.18616	-0.19011	-0.21776	-0.2427	-0.219	-0.19654	-0.21752	-0.22937	-0.2279	-0.24741	-0.221	-0.22719	-0.23238	-0.23904	-0.24299	-0.223	-0.20844	-0.23067	-0.21711	-0.20425	-0.25684	-0.25932	-0.20402
-0.10975	-0.075436	-0.067536	-0.039887	-0.043837	-0.10037	-0.12655	-0.1384	-0.1552	-0.12879	-0.10509	-0.10409	-0.084337	-0.090762	-0.068301	-0.057688	-0.069538	-0.076201	-0.072251	-0.077438	-0.055213	-0.060401	-0.056688	-0.076437	-0.083099	-0.062112	-0.068774	-0.097661	-0.070012	-0.083099	-0.085811	-0.081861	-0.080387	-0.0673	-0.083099	-0.10409	-0.064587	-0.090999	-0.10532	-0.11717	-0.096186	-0.10409	-0.13816	-0.12212	-0.11422	-0.11422	-0.083626	-0.10066	-0.11918	-0.12313
-0.045947	-0.061746	-0.068408	-0.051134	-0.073596	-0.068408	-0.07507	-0.096057	-0.07112	-0.060509	-0.064458	-0.06322	-0.06717	-0.07902	-0.11209	-0.096294	-0.080494	-0.05432	-0.055558	-0.067407	-0.057032	-0.047895	-0.083444	-0.048131	-0.050844	-0.06688	-0.060218	-0.064168	-0.068354	-0.071066	-0.062166	-0.039704	-0.076728	-0.028092	-0.0031542	-0.024378	-0.0075776	0.0017967	-0.012765	0.013409	0.010697	0.0082219	0.018834	0.018834	0.010934	0.016122	0.018597	0.023785	0.013172	0.021072
0.096809	0.12446	0.11261	0.11903	0.10595	0.10866	0.094097	0.066684	0.048173	0.083722	0.10618	0.15358	0.12593	0.101	0.13383	0.14321	0.13531	0.12741	0.11951	0.082721	0.074821	0.10371	0.077533	0.060496	0.066921	0.053834	0.036797	0.0076729	0.03656	0.02076	0.081483	0.086671	0.062971	0.053834	0.10394	0.090857	0.073583	0.073583	0.044696	0.028897	0.036797	0.042221	0.030371	0.039509	0.047409	0.030371	0.030371	0.005671	0.0041967	0.0093842
[truncated: 1,150 more columns]
