# Supplementary material for: Sensory integration of a light touch reference in human standing balance
Source: PLoS One. 2018 Jun 6;13(6):e0197316. doi: 10.1371/journal.pone.0197316 (PMC5991370; doi:10.1371/journal.pone.0197316)
Supplement: S1 Dataset — Each file provides the time traces of the whole body center of mass or the stimulus for one individual experimental trial of one subject. Each row contains one of the eleven cycle repetitions recorded within each trial and used for analysis. (ZIP) [file pone.0197316.s001.zip › csv_data/com_angle_subj6_height2_ampl3.csv]

-0.025484	-0.018822	-0.017585	-0.059558	-0.075122	-0.06056	-0.039336	-0.061561	-0.029962	-0.040574	-0.083786	-0.091685	-0.087735	-0.079836	-0.081073	-0.10082	-0.11933	-0.086261	-0.071936	-0.079836	-0.095635	-0.14698	-0.14551	-0.11267	-0.11391	-0.14156	-0.1665	-0.18501	-0.17587	-0.1507	-0.14551	-0.13342	-0.10035	-0.10701	-0.11862	-0.14109	-0.15689	-0.1359	-0.12405	-0.11862	-0.10901	-0.10506	-0.1142	-0.12063	-0.1073	-0.12705	-0.10064	-0.13471	-0.14509	-0.12634
0.36396	0.36815	0.37481	0.36691	0.37358	0.40394	0.40541	0.37405	0.37529	0.40417	0.38566	0.4027	0.40541	0.38714	0.41207	0.41874	0.41084	0.42664	0.46342	0.45947	0.45824	0.46095	0.46219	0.44639	0.4254	0.40441	0.3938	0.40565	0.38985	0.40689	0.39775	0.38985	0.3701	0.378	0.38737	0.4007	0.38737	0.37947	0.38614	0.35059	0.36786	0.37723	0.39698	0.36538	0.376	0.35501	0.35648	0.36981	0.35796	0.36857
0.22643	0.24199	0.23038	0.25013	0.23556	0.19088	0.20396	0.19878	0.20668	0.18027	0.18964	0.17655	0.20544	0.21605	0.24889	0.24494	0.24346	0.22766	0.23161	0.24618	0.24618	0.24075	0.21287	0.1825	0.16275	0.23904	0.23385	0.21658	0.27854	0.25089	0.26003	0.27707	0.29682	0.31928	0.29682	0.33089	0.31656	0.31656	0.32446	0.31533	0.31804	0.30619	0.30371	0.27088	0.25508	0.24718	0.21829	0.23409	0.18174	0.09608
0.29157	0.28639	0.30737	0.29824	0.32836	0.32836	0.30985	0.32689	0.31751	0.33702	0.3227	0.31975	0.32494	0.31556	0.30371	0.28791	0.3405	0.33384	0.31928	0.34769	0.37681	0.3662	0.37387	0.38471	0.40152	0.38943	0.36449	0.34598	0.34993	0.3682	0.36697	0.37215	0.37068	0.3682	0.38153	0.38919	0.39043	0.39833	0.40375	0.38919	0.37068	0.35364	0.36573	0.33413	0.33537	0.34327	0.3356	0.32128	0.3267	0.32423
-0.098842	-0.11588	-0.13315	-0.13168	-0.13168	-0.15538	-0.19093	-0.15143	-0.15562	-0.15167	-0.12007	-0.10698	-0.11069	-0.10279	-0.13192	-0.11883	-0.12007	-0.12549	-0.12944	-0.11093	-0.092417	-0.078092	-0.080804	-0.051917	-0.099316	-0.11783	-0.10498	-0.12844	-0.1351	-0.1193	-0.098078	-0.056104	-0.013893	-0.021793	-0.037592	-0.052154	-0.048204	-0.061292	-0.079803	-0.10079	-0.15238	-0.15238	-0.090415	-0.11016	-0.098315	-0.11288	-0.14966	-0.1351	-0.10745	-0.1351
-0.11422	-0.11941	-0.12855	-0.11227	-0.11994	-0.10143	-0.13279	-0.1602	-0.13526	-0.16786	-0.16663	-0.15701	-0.20813	-0.19457	-0.19457	-0.21827	-0.22074	-0.23778	-0.2284	-0.26914	-0.31359	-0.27409	-0.2926	-0.33187	-0.33558	-0.38003	-0.42743	-0.41953	-0.40768	-0.39164	-0.38598	-0.38056	-0.40573	-0.38056	-0.38846	-0.41835	-0.44723	-0.44847	-0.4075	-0.44281	-0.4243	-0.40555	-0.42259	-0.41592	-0.41469	-0.39865	-0.3789	-0.36829	-0.35644	-0.37224
0.090677	0.086727	0.059078	0.027716	-0.0051215	-0.010072	-0.022686	0.002251	-0.010836	0.020763	0.0049635	0.047174	0.050123	0.069873	0.07506	0.071347	0.037273	0.026898	0.0031982	0.0019603	-0.0019895	0.024422	0.011335	0.01776	0.0046728	0.0061471	0.019234	0.032558	-0.0096524	-0.0042281	-0.021265	-0.065715	-0.04744	-0.046202	-0.05534	-0.056578	-0.074853	-0.066953	-0.051153	-0.066953	-0.073378	-0.074616	-0.063767	-0.13092	-0.12154	-0.12549	-0.10279	-0.086993	-0.080331	-0.084281
-0.26614	-0.25034	-0.22269	-0.23454	-0.24639	-0.23725	-0.23973	-0.257	-0.25034	-0.24515	-0.23601	-0.23601	-0.21402	-0.22711	-0.2076	-0.18809	-0.20141	-0.20117	-0.21055	-0.20165	-0.20041	-0.1967	-0.16262	-0.17866	-0.18974	-0.19098	-0.11717	-0.076671	-0.088521	-0.079383	-0.072958	-0.067771	-0.0075214	-0.070483	-0.085282	-0.11688	-0.11959	-0.10403	-0.077618	-0.098842	-0.10698	-0.11759	-0.16375	-0.24941	-0.18893	-0.15633	-0.12596	-0.16275	-0.19411	-0.14795
-0.20873	-0.19293	-0.18379	-0.22724	-0.2181	-0.20749	-0.2191	-0.2191	-0.22058	-0.23243	-0.24947	-0.22305	-0.24009	-0.21887	-0.23467	-0.24528	-0.26627	-0.23467	-0.22653	-0.22134	-0.19641	-0.21468	-0.24628	-0.25418	-0.26355	-0.27812	-0.27169	-0.27835	-0.26008	-0.27983	-0.22972	-0.21144	-0.18232	-0.19935	-0.2033	-0.18479	-0.2033	-0.227	-0.25489	-0.25242	-0.23809	-0.23809	-0.23809	-0.22771	-0.24994	-0.26155	-0.28649	-0.29687	-0.28502	-0.28749
-0.24278	-0.25045	-0.23565	-0.24231	-0.24602	-0.23641	-0.25097	-0.28752	-0.26777	-0.27149	-0.27667	-0.30037	-0.30037	-0.28829	-0.32089	-0.32979	-0.33621	-0.34535	-0.35054	-0.38214	-0.44263	-0.41869	-0.48413	-0.5419	-0.50635	-0.42712	-0.45601	-0.53872	-0.48589	-0.48961	-0.48194	-0.49356	-0.49332	-0.4879	-0.50322	-0.51655	-0.54791	-0.53211	-0.54372	-0.54101	-0.59755	-0.60521	-0.56695	-0.58523	-0.63068	-0.61659	-0.67189	-0.63239	-0.644	-0.64524
-0.1414	-0.16115	-0.17966	-0.14558	-0.14311	-0.1404	-0.14063	-0.12212	-0.10632	-0.12755	-0.10927	-0.11175	-0.11693	-0.12212	-0.11198	-0.12383	-0.066059	-0.045072	0.007514	-0.035935	-0.097896	-0.12431	-0.10456	-0.090232	-0.081095	-0.13368	-0.12454	-0.11788	-0.085045	-0.069245	-0.057396	-0.070483	-0.073195	-0.083807	-0.12454	-0.078383	-0.074433	-0.091707	-0.10208	-0.09147	-0.094182	-0.12454	-0.14653	-0.14111	-0.13445	-0.14482	-0.12507	-0.13792	-0.15643	-0.16286
[truncated: 1,150 more columns]
