# Supplementary material for: Sensory integration of a light touch reference in human standing balance
Source: PLoS One. 2018 Jun 6;13(6):e0197316. doi: 10.1371/journal.pone.0197316 (PMC5991370; doi:10.1371/journal.pone.0197316)
Supplement: S1 Dataset — Each file provides the time traces of the whole body center of mass or the stimulus for one individual experimental trial of one subject. Each row contains one of the eleven cycle repetitions recorded within each trial and used for analysis. (ZIP) [file pone.0197316.s001.zip › csv_data/com_angle_subj7_height1_ampl1.csv]

0.23497	0.24756	0.13277	0.13081	0.11698	0.22981	0.17575	0.12314	0.097458	0.07127	0.029797	0.019441	0.043895	0.067345	0.060183	0.0085819	-0.0040103	0.018209	0.073276	0.11771	0.094994	0.072775	0.089063	0.1325	0.18606	0.28064	0.32754	0.32088	0.15298	0.17767	0.10234	0.10234	0.081353	0.071726	0.080121	0.14504	0.18528	0.22429	0.20034	0.1591	0.18305	0.17639	0.13861	0.15047	0.14751	0.072685	0.11096	0.23689	0.23812	0.23538
0.034313	0.014329	-0.034077	0.00073361	-0.063459	-0.11506	-0.04124	-0.039507	-0.06939	-0.058532	-0.063961	0.028382	0.069124	0.071588	0.13824	0.1022	0.17233	0.18912	0.07282	-0.0069309	0.058494	0.0026958	-0.052372	-0.025956	-0.043247	-0.040783	-0.081525	-0.16917	-0.14572	-0.19978	-0.21534	-0.15484	-0.12423	-0.1136	-0.090149	-0.13632	-0.17583	-0.13682	-0.17533	-0.21384	-0.13951	-0.10051	-0.18865	-0.18026	-0.081252	-0.036313	-0.06939	-0.0027335	-0.042974	-0.042974
0.55193	0.51589	0.55467	0.63885	0.6164	0.6075	0.59961	0.63862	0.60134	0.56973	0.63269	0.64086	0.66851	0.63419	0.61864	0.62311	0.54509	0.52287	0.37869	0.37226	0.49499	0.37723	0.29031	0.32143	0.30044	0.22293	0.25651	0.30072	0.27654	0.23753	0.27184	0.28123	0.25454	0.31924	0.32763	0.32148	0.43754	0.42646	0.41163	0.35756	0.38941	0.3462	0.34671	0.36473	0.34374	0.41756	0.38818	0.34547	0.24177	0.26225
-0.13386	-0.092612	-0.00077156	-0.0079344	0.01725	-0.009668	0.019212	-0.0047405	0.03477	-0.028191	0.012049	0.042663	0.055985	0.088332	0.071543	0.0085819	0.059452	0.064882	0.021676	0.0355	0.019441	0.0063465	-0.017834	-0.06177	-0.068933	-0.017606	0.041888	0.088561	0.15499	0.1419	0.090523	0.12707	0.15891	0.15002	0.15298	0.14162	0.17224	0.20285	0.27224	0.19126	0.1757	0.13742	0.11644	0.043348	0.063103	0.1236	0.11767	0.1147	0.063103	0.095451
-0.077238	-0.084401	-0.099457	-0.12537	-0.17871	-0.17697	-0.18783	-0.16511	-0.12067	-0.19623	-0.20093	-0.17054	-0.15918	-0.10831	-0.13226	-0.090288	-0.059674	-0.078197	-0.088325	-0.040922	-0.070304	-0.072038	-0.14932	-0.11524	-0.14536	-0.13769	-0.172	-0.20015	-0.14015	-0.1256	-0.16215	-0.15498	-0.16931	-0.19326	-0.1819	-0.15895	-0.20809	-0.17871	-0.11994	-0.091793	-0.048587	-0.0090767	0.010679	0.0089448	-0.15005	-0.17154	-0.16388	-0.096219	-0.0038757	0.10402
0.26358	0.20235	0.072228	0.12533	0.12903	0.25495	0.22927	0.22803	0.25792	0.24952	0.17027	0.093489	0.10312	-0.000588	0.047317	0.079163	0.15964	0.13916	0.085824	0.10015	0.12657	0.10804	0.053477	0.0060732	0.063605	0.024095	0.019897	0.014468	0.047546	0.012734	0.057674	0.025828	-0.0087542	-0.072947	-0.075913	-0.040873	0.025053	0.093945	-0.027049	-0.0505	-0.018654	0.013191	0.10084	0.16726	0.19592	0.20901	0.14678	0.14801	0.087513	0.03468
0.17283	0.10936	0.11949	0.13208	0.06739	0.06739	0.12615	0.12739	0.09554	0.158	0.15677	0.082948	0.11356	0.095039	0.098004	0.06739	0.13628	0.070356	0.15257	0.15134	0.19158	0.18738	0.13701	0.16416	0.18515	0.18711	0.17032	0.1491	0.18218	0.12985	0.1444	0.11032	0.16685	0.12958	0.064152	0.075512	0.0034258	0.0083535	-0.026458	0.024413	0.067619	-0.028921	-0.031385	-0.03978	-0.14348	-0.097312	-0.028921	0.036503	0.035271	-0.036814
-0.27379	-0.35477	-0.39132	-0.44835	-0.39798	-0.40565	-0.43206	-0.36194	-0.39675	-0.48243	-0.45725	-0.45182	-0.40095	-0.3649	-0.34341	-0.21995	-0.24441	-0.24441	-0.3133	-0.30491	-0.33972	-0.33675	-0.35774	-0.38242	-0.3597	-0.34168	-0.33625	-0.3597	-0.40884	-0.58514	-0.43699	-0.40341	-0.27872	-0.28711	-0.28762	-0.28219	-0.31034	-0.31823	-0.32959	-0.416	-0.42193	-0.43649	-0.42983	-0.4239	-0.39451	-0.45871	-0.43279	-0.4671	-0.4202	-0.39451
-0.18633	-0.19003	-0.20212	-0.21521	-0.20558	-0.13792	-0.20631	-0.22903	-0.22903	-0.24706	-0.35199	-0.43001	-0.43841	-0.42038	-0.47742	-0.35149	-0.36878	-0.33397	-0.26138	-0.22903	-0.27448	-0.28853	-0.33174	-0.3347	-0.36112	-0.33347	-0.26558	-0.22114	-0.25769	-0.24039	-0.26312	-0.28534	-0.23916	-0.30682	-0.31645	-0.25942	-0.17054	-0.17794	-0.14609	-0.19769	-0.22954	-0.25276	-0.27201	-0.2414	-0.23893	-0.20782	-0.30733	-0.2456	-0.20239	-0.19226
0.084771	0.092664	0.031437	0.035133	-0.044116	-0.011769	-0.062138	-0.023129	0.061321	0.0949	0.12971	0.11465	0.14157	0.17565	0.1522	0.12825	0.13788	0.13491	0.1601	0.092938	0.093166	0.062051	0.10106	0.04996	0.043299	0.045763	0.086505	0.099097	0.10229	0.11315	0.11192	0.1361	0.094125	0.038829	0.01661	-0.05721	-0.14659	-0.097952	0.021309	0.022541	0.0022838	0.029703	-0.0098067	0.032897	0.1366	0.11981	0.089927	0.16845	0.15832	0.16817
-0.047628	-0.10466	-0.042929	0.00027681	0.033354	0.061504	0.067435	0.029659	0.03632	0.058539	0.11137	0.1731	0.1642	0.19952	0.20002	0.15508	0.15804	0.18989	0.16001	0.14322	0.096544	0.080986	0.076287	0.024686	0.20221	0.29282	0.28096	0.26047	0.22269	0.17826	0.17999	0.1674	0.17876	0.17702	0.19924	0.17283	0.09481	0.061231	0.057764	0.0553	0.13332	0.16443	0.19678	0.14171	0.18369	0.20714	0.15011	0.10813	0.14714	0.19158
[truncated: 1,150 more columns]
