# Supplementary material for: Sensory integration of a light touch reference in human standing balance
Source: PLoS One. 2018 Jun 6;13(6):e0197316. doi: 10.1371/journal.pone.0197316 (PMC5991370; doi:10.1371/journal.pone.0197316)
Supplement: S1 Dataset — Each file provides the time traces of the whole body center of mass or the stimulus for one individual experimental trial of one subject. Each row contains one of the eleven cycle repetitions recorded within each trial and used for analysis. (ZIP) [file pone.0197316.s001.zip › csv_data/com_angle_subj7_height1_ampl2.csv]

0.3118	0.37576	0.35897	0.3728	0.41527	0.40022	0.33826	0.3284	0.34519	0.20024	0.14987	0.14987	0.19778	0.1731	0.064694	0.092844	0.12766	0.20024	0.16123	0.21334	0.32001	0.3842	0.281	0.36568	0.33753	0.31951	0.30395	0.2632	0.22593	0.15508	0.14668	0.19235	0.22963	0.28716	0.28246	0.32046	0.30244	0.25011	0.24591	0.28889	0.27703	0.25481	0.31408	0.35975	0.3363	0.34715	0.31973	0.40665	0.47801	0.44046
0.3858	0.42134	0.40159	0.39543	0.35642	0.34629	0.33246	0.19272	0.14285	0.24185	0.32284	0.33716	0.42901	0.24185	0.28086	0.2779	0.3211	0.34159	0.32407	0.31741	0.32284	0.33963	0.25025	0.26827	0.31321	0.35815	0.35692	0.3431	0.3947	0.3863	0.39766	0.38334	0.37248	0.37125	0.33397	0.33151	0.37841	0.32088	0.28483	0.28606	0.29273	0.28533	0.31298	0.32484	0.40633	0.37202	0.37448	0.2977	0.31449	0.34857
0.060676	0.055475	0.089055	0.067338	0.05625	0.043658	-0.047954	-0.16375	-0.11931	-0.070675	-0.11808	-0.14746	-0.11092	-0.10375	-0.12524	-0.10968	-0.13907	-0.086734	-0.026009	-0.037369	0.015464	-0.0042915	-0.023043	-0.048228	-0.092437	-0.047269	0.0013662	-0.016655	-0.044304	-0.0089908	0.017426	0.041378	-0.027514	-0.020351	-0.088741	-0.10676	-0.11689	-0.020853	0.14508	0.099412	0.06533	0.072493	0.0594	-0.0060253	-0.050965	-0.10133	-0.073184	-0.020351	0.063597	0.066562
0.09882	0.11018	0.074137	0.12277	0.14203	0.1277	0.1793	0.13856	0.078563	0.0047436	0.00054624	0.070168	0.05931	0.10005	0.10005	0.083262	0.091657	0.12054	-0.011042	0.05858	0.019069	0.016606	-0.022905	-0.15722	-0.081668	0.046718	0.065971	0.086456	0.15138	0.13336	0.13705	0.12793	0.006204	-0.0076202	0.027191	0.058306	0.098547	0.19632	0.18249	0.20225	0.20348	0.12373	0.15485	0.10694	0.098547	0.057805	0.067431	0.063507	0.0047436	-0.0048831
-0.24204	-0.19956	-0.22648	-0.16028	-0.19089	-0.16941	-0.15855	-0.17337	-0.15832	-0.16795	-0.21115	-0.21289	-0.22844	-0.18943	-0.21165	-0.2398	-0.27635	-0.24993	-0.24377	-0.20969	-0.15586	-0.11808	-0.18697	-0.10649	-0.14947	-0.20107	-0.19614	-0.11023	-0.067024	0.0016395	0.0016395	-0.18254	-0.17292	-0.13145	-0.067252	-0.037871	-0.10083	-0.039604	-0.062325	-0.028746	-0.056394	-0.13441	-0.22133	-0.16603	-0.1522	-0.15763	-0.14677	-0.083312	-0.12355	-0.11219
-0.081121	-0.27297	-0.25002	-0.19445	-0.13149	-0.10384	-0.10631	-0.13989	-0.12237	-0.10977	-0.14632	-0.15841	-0.17027	-0.1846	-0.1157	-0.15941	-0.16781	-0.12437	-0.12068	-0.1945	-0.18464	-0.22292	-0.1955	-0.18437	-0.17474	-0.14043	-0.20932	-0.16981	-0.12784	-0.16069	-0.13377	-0.11922	-0.13354	-0.11132	-0.14367	-0.13404	-0.11182	-0.12195	-0.12319	-0.13455	-0.084177	-0.084177	-0.025413	0.044711	-0.016517	-0.071585	-0.068619	-0.088374	-0.0098554	-0.0039244
-0.072906	-0.037365	-0.033167	0.031025	0.024364	0.031527	0.0063427	-0.0050176	-0.039829	-0.030202	0.02733	-0.021807	-0.093163	-0.084038	0.029292	-0.022309	-0.027738	-0.055386	-0.071674	-0.096859	-0.062048	-0.11292	-0.11219	-0.11096	-0.16429	-0.14823	-0.16329	-0.089467	-0.058854	-0.14107	-0.051189	-0.038597	-0.043023	-0.079567	-0.070442	-0.15685	-0.17241	-0.13464	-0.13044	-0.11415	-0.085498	-0.038597	-0.043524	0.012274	0.014737	-0.041562	-0.086	-0.070442	-0.13217	-0.12674
0.064058	0.071951	0.027012	0.04923	0.045535	0.02578	0.0072565	-0.053971	-0.10904	-0.081391	-0.099914	-0.024132	-0.042154	-0.032756	-0.10238	-0.08682	-0.034489	-0.090287	-0.02363	0.0057513	0.01588	0.021811	0.090703	0.073411	0.0037891	-0.0028719	-0.031022	-0.010035	0.018617	0.047497	0.034403	0.092665	0.019347	0.05539	0.012914	-0.050549	-0.022399	-0.0043773	0.055847	0.032898	-0.033257	-0.10338	-0.10411	-0.05867	-0.069529	-0.042611	0.03787	0.0060246	0.0089901	0.056895
0.44142	0.45698	0.42687	0.35798	0.34119	0.44019	0.44736	0.38736	0.37057	0.28885	0.12146	0.13058	0.2138	0.28169	0.27822	0.28735	0.2686	0.36268	0.32221	0.27553	0.31135	0.36245	0.36195	0.36368	0.47948	0.42837	0.378	0.40543	0.37705	0.42541	0.37874	0.43453	0.42764	0.46273	0.44594	0.45507	0.35483	0.29483	0.25582	0.27977	0.17657	0.21585	0.26896	0.29068	0.18154	0.13711	0.12698	0.13291	0.11909	0.23465
0.070128	0.084454	0.07656	0.095814	0.094354	0.085229	0.031894	-0.01008	0.010907	0.052151	-0.0024151	-0.017973	0.0042462	-0.0019134	0.02797	0.047725	0.068941	0.22721	0.1882	0.12451	0.15266	0.077107	0.00032202	-0.011769	-0.02979	-0.051279	-0.15129	-0.10584	-0.079429	-0.12387	-0.19029	-0.1777	-0.18956	-0.11278	-0.091792	-0.072037	-0.087093	-0.085861	-0.00017986	0.0015539	0.050691	0.033399	0.012412	0.048455	0.011181	-0.015738	-0.039188	-0.031295	-0.11648	-0.22561
-0.10571	-0.081758	-0.051874	-0.059037	-0.12373	-0.07756	-0.072131	-0.11064	-0.048179	0.042932	0.002692	0.012318	0.01355	0.017246	-0.0049728	-0.046216	-0.058809	0.015513	-0.021032	-0.0198	-0.027967	-0.072404	-0.055615	0.0071178	0.021444	0.010083	0.013049	-0.055342	-0.074367	-0.088921	-0.10521	-0.051874	-0.096814	-0.11137	-0.13851	-0.12099	-0.11137	-0.17333	-0.14987	-0.26293	-0.33972	-0.35897	-0.29551	-0.31476	-0.32389	-0.32539	-0.36217	-0.33871	-0.28365	-0.34807
[truncated: 1,150 more columns]
