# Supplementary material for: Sensory integration of a light touch reference in human standing balance
Source: PLoS One. 2018 Jun 6;13(6):e0197316. doi: 10.1371/journal.pone.0197316 (PMC5991370; doi:10.1371/journal.pone.0197316)
Supplement: S1 Dataset — Each file provides the time traces of the whole body center of mass or the stimulus for one individual experimental trial of one subject. Each row contains one of the eleven cycle repetitions recorded within each trial and used for analysis. (ZIP) [file pone.0197316.s001.zip › csv_data/com_angle_subj7_height1_ampl3.csv]

0.33589	0.50798	0.53613	0.3754	0.30824	0.35441	0.28009	0.18478	0.17812	0.23884	0.21366	0.2445	0.2956	0.29414	0.33461	0.25363	0.26969	0.23017	0.18993	0.16055	0.10822	0.13883	0.097362	0.11858	0.06278	0.0069817	0.010677	0.13067	0.17511	0.17511	0.1872	0.21954	0.19486	0.18473	0.21462	0.37535	0.31659	0.19486	0.13017	0.079798	0.072406	0.056849	0.084999	0.060544	0.082033	0.062278	0.081531	0.11091	0.14696	0.15216
0.046994	-0.012272	0.056119	0.086002	0.019574	0.042294	0.043526	0.0069817	-0.038688	-0.020667	0.02847	0.10402	0.14969	0.1455	0.14673	0.089196	0.12597	0.13683	0.093622	0.069669	0.061275	0.11684	0.073638	0.16598	0.14572	0.15412	0.16794	0.16968	0.057579	0.076604	0.095857	0.16844	0.19363	0.16844	0.14326	0.086231	0.10895	0.098823	0.051419	0.043025	0.036592	0.025232	-0.01031	-0.058215	-0.03303	-0.047356	-0.10142	-0.10388	-0.11648	-0.062412
-0.03303	-0.045623	-0.098455	-0.16315	-0.085863	0.056347	0.053381	-0.01177	-0.095991	-0.13673	-0.086365	-0.058215	-0.07797	-0.025137	0.017338	-0.046124	-0.062914	-0.046626	-0.028604	0.022495	0.086186	0.092847	0.056804	0.12296	0.12296	0.14714	0.12962	0.12246	0.17036	0.19012	0.17753	0.17232	0.158	0.18145	0.27429	0.33799	0.13231	0.11675	0.17429	0.089836	0.047132	0.073549	0.083677	0.015788	0.071085	0.044669	0.064424	0.11653	0.066659	0.048136
0.032623	0.029657	0.058538	0.092117	0.077791	0.091615	0.11853	0.11014	0.094581	0.016062	0.0059333	-0.044937	-0.091109	-0.0521	-0.055065	0.0036981	0.037779	0.022221	0.03308	0.020488	-0.024452	0.059496	0.060728	0.13751	0.13405	0.084909	0.086369	0.078248	0.15257	0.1627	0.18911	0.14344	0.099006	0.10124	0.14372	0.1215	0.099508	0.12246	0.081715	0.13382	0.14048	0.15111	0.025688	0.043208	-0.028147	0.065929	0.012595	-0.059993	-0.014552	0.017065
0.20736	0.1491	0.13231	0.12711	0.072044	0.076241	0.18957	0.20339	0.14586	0.13081	0.11945	0.16808	0.060912	0.063375	0.07177	0.049551	0.014238	0.075466	0.14313	0.10485	0.035225	0.025097	0.080895	0.053247	0.029021	0.027789	0.059635	0.057901	0.049005	0.066296	0.061597	0.070493	0.088286	0.12606	0.20162	0.1152	0.059406	0.15125	0.13619	0.1757	0.23743	0.15622	0.090795	0.078933	0.097456	0.12734	0.12291	0.13377	0.10143	0.018481
-0.26065	-0.21817	-0.21174	-0.18532	-0.1804	-0.14732	-0.13053	-0.054976	-0.095216	-0.089285	-0.060405	-0.004607	-0.074731	-0.072039	-0.070305	-0.11228	-0.11524	-0.10019	-0.12118	-0.10366	-0.11921	-0.14043	-0.16415	-0.2439	-0.30317	-0.23478	-0.15799	-0.16443	-0.18984	-0.22985	-0.12368	-0.086911	-0.074319	-0.037273	-0.072083	-0.084676	-0.14047	-0.12419	-0.12765	-0.12099	-0.1605	-0.16173	-0.1642	-0.11433	-0.17063	-0.161	-0.16347	-0.14002	-0.13285	-0.11064
-0.11159	-0.12122	-0.10493	-0.12295	-0.09777	-0.11086	-0.10543	-0.14198	-0.21283	-0.22862	-0.17702	-0.11752	-0.16297	-0.14444	-0.098271	-0.12519	-0.053834	-0.0046967	0.048638	0.062963	-0.018521	-0.055796	-0.019251	0.0024662	-0.083946	-0.042473	-0.026186	-0.017289	-0.048405	2.3586e-06	-0.041972	-0.12295	-0.14641	-0.1585	-0.13354	-0.14736	-0.1955	-0.195	-0.15179	-0.15101	-0.16361	-0.26585	-0.25572	-0.2372	-0.23127	-0.22634	-0.26558	-0.26631	-0.28063	-0.35742
0.77788	0.74553	0.68726	0.67344	0.66751	0.73517	0.71541	0.69739	0.6848	0.70109	0.72208	0.66751	0.67344	0.69616	0.6764	0.73148	0.70013	0.67668	0.67371	0.6258	0.63913	0.53222	0.42236	0.49052	0.45078	0.45005	0.47031	0.55672	0.55079	0.69178	0.69894	0.75917	0.79152	0.66609	0.69721	0.62411	0.55869	0.63251	0.68585	0.66906	0.61029	0.55129	0.5429	0.52342	0.57821	0.62489	0.57082	0.56763	0.5664	0.50024
0.21626	0.26143	0.29748	0.33945	0.32736	0.30268	0.28119	0.31354	0.32982	0.33945	0.43773	0.42983	0.44539	0.55279	0.46291	0.38193	0.41081	0.38635	0.37299	0.2409	0.23278	0.30437	0.28808	0.33201	0.2967	0.28041	0.28931	0.30313	0.29524	0.2587	0.28265	0.26709	0.22019	0.27129	0.29647	0.28981	0.23698	0.255	0.21426	0.1429	0.19031	0.21672	0.23894	0.31326	0.31203	0.38339	0.42486	0.45771	0.42117	0.37549
0.26609	0.27918	0.30683	0.23251	0.24387	0.27325	0.31892	0.50484	0.43942	0.44065	0.38731	0.42806	0.49152	0.49572	0.47596	0.52706	0.44731	0.4036	0.42879	0.44854	0.47003	0.49102	0.534	0.4693	0.46214	0.4651	0.38412	0.37622	0.31153	0.12561	0.13054	0.12561	0.12018	0.16809	0.15896	0.22909	0.27403	0.33452	0.27726	0.30395	0.29036	0.2795	0.35382	0.26568	0.27261	0.2425	0.2472	0.25806	0.29387	0.32549
0.1658	0.1611	0.14062	0.11051	0.12556	0.16703	0.13469	0.14481	0.15864	0.15618	0.19518	0.19468	0.22406	0.25815	0.25126	0.28014	0.35446	0.25372	0.15964	0.16804	0.15618	0.20481	0.2774	0.2732	0.24802	0.21863	0.20677	0.15567	0.12036	0.14924	0.16133	0.20084	0.1517	0.087512	0.14924	0.26846	0.3181	0.30427	0.23515	0.25194	0.23688	0.18652	0.18182	0.22995	0.2534	0.26773	0.23885	0.24971	0.22279	0.26773
[truncated: 1,150 more columns]
