# Supplementary material for: Sensory integration of a light touch reference in human standing balance
Source: PLoS One. 2018 Jun 6;13(6):e0197316. doi: 10.1371/journal.pone.0197316 (PMC5991370; doi:10.1371/journal.pone.0197316)
Supplement: S1 Dataset — Each file provides the time traces of the whole body center of mass or the stimulus for one individual experimental trial of one subject. Each row contains one of the eleven cycle repetitions recorded within each trial and used for analysis. (ZIP) [file pone.0197316.s001.zip › csv_data/com_angle_subj7_height2_ampl1.csv]

-0.36082	-0.36725	-0.35046	-0.37341	-0.36501	-0.34699	-0.31391	-0.34996	-0.29959	-0.31884	-0.30205	-0.28773	-0.31464	-0.28157	-0.30132	-0.24625	-0.24009	-0.14282	-0.15665	-0.15195	-0.15911	-0.20702	-0.2285	-0.18849	-0.18429	-0.23047	-0.24256	-0.24602	-0.25912	-0.2327	-0.25072	-0.23444	-0.19123	-0.18407	-0.20752	-0.24406	-0.24059	-0.23517	-0.26281	-0.19689	-0.26528	-0.28626	-0.29589	-0.35169	-0.35539	-0.30082	-0.27983	-0.2697	-0.26674	-0.29909
-0.45567	-0.39937	-0.38308	-0.45691	-0.49642	-0.48259	-0.48976	-0.48729	-0.45791	-0.45791	-0.45002	-0.44632	-0.43939	-0.44481	-0.54556	-0.54086	-0.47493	-0.44185	-0.44555	-0.48209	-0.47	-0.48976	-0.53173	-0.64507	-0.6468	-0.62285	-0.61199	-0.57298	-0.57421	-0.58977	-0.63768	-0.60756	-0.60756	-0.58361	-0.5962	-0.56262	-0.57152	-0.5404	-0.49003	-0.32979	-0.32213	-0.39522	-0.3814	-0.33449	-0.37473	-0.34115	-0.31843	-0.35397	-0.46854	-0.49372
-0.28243	-0.25182	-0.29749	-0.30219	-0.37601	-0.28367	-0.25428	-0.32491	-0.40466	-0.41306	-0.39034	-0.30392	-0.32195	-0.29256	-0.36515	-0.44367	-0.4017	-0.43058	-0.42392	-0.39157	-0.36442	-0.3417	-0.33924	-0.43158	-0.42145	-0.31948	-0.30269	-0.31528	-0.26318	-0.22121	-0.30516	-0.28417	-0.24393	-0.24762	-0.29083	-0.19255	-0.1765	-0.17577	-0.22317	-0.21824	-0.26368	-0.24739	-0.19579	-0.16221	-0.06864	-0.08073	-0.08073	-0.21628	-0.24443	-0.29233
0.29152	0.36881	0.3893	0.42634	0.3856	0.29969	0.23426	0.26191	0.31155	0.21401	0.22783	0.25598	0.30932	0.29129	0.29672	0.25055	0.22067	0.20388	0.2224	0.21401	0.25844	0.25721	0.24412	0.22486	0.19968	0.23869	0.23449	0.25301	0.26511	0.31201	0.3288	0.36411	0.36534	0.29275	0.33103	0.42634	0.40832	0.38314	0.27104	0.25301	0.1619	0.032514	0.079918	0.070291	0.18905	0.10017	0.095977	0.040179	0.10857	0.15524
0.080325	0.083291	0.13713	0.19169	0.11787	0.10232	0.17417	0.21861	0.20675	0.13836	0.11664	0.13539	0.15638	0.19192	0.082789	0.096111	0.13635	0.083519	0.11883	0.084249	0.13882	0.064996	0.01043	0.0069625	0.042275	0.081786	0.045241	0.064996	0.064266	-0.029811	-0.059192	-0.18808	-0.16536	-0.050798	-0.01772	0.03315	0.022292	0.061802	0.06057	0.0047721	0.03169	0.024527	0.0089695	0.017364	0.098347	0.10601	0.10601	0.12504	0.079367	0.070972
0.43679	0.45778	0.40321	0.4153	0.35654	0.33678	0.34742	0.37926	0.37753	0.42073	0.38049	0.40691	0.44295	0.44542	0.39925	0.4274	0.43579	0.46814	0.47653	0.43159	0.45135	0.53776	0.61505	0.51185	0.54543	0.56099	0.48297	0.4326	0.50272	0.54643	0.57285	0.5358	0.56099	0.53284	0.47804	0.40545	0.41754	0.42297	0.3726	0.37557	0.32396	0.3121	0.24421	0.14941	0.18668	0.23408	0.37607	0.30768	0.43707	0.45682
0.38971	0.43241	0.42206	0.41316	0.43118	0.49661	0.41909	0.32725	0.28057	0.28897	0.25069	0.2907	0.42155	0.42279	0.4571	0.43857	0.37858	0.33487	0.33364	0.35289	0.31707	0.35015	0.31607	0.30795	0.30079	0.30325	0.33313	0.37337	0.42078	0.38177	0.45016	0.48621	0.50126	0.46595	0.47434	0.59434	0.48744	0.38916	0.36817	0.37237	0.38446	0.38446	0.44619	0.42744	0.42867	0.3783	0.38496	0.44076	0.40472	0.36224
0.44847	0.42822	0.40303	0.38378	0.40723	0.4581	0.43538	0.33587	0.29216	0.13736	0.22254	0.25192	0.22624	0.33044	0.3371	0.3966	0.41143	0.47192	0.42872	0.46723	0.49884	0.47243	0.48452	0.42698	0.32031	0.37488	0.35512	0.33587	0.35563	0.44797	0.49045	0.43588	0.42009	0.42082	0.4065	0.39491	0.28404	0.29837	0.31169	0.30749	0.26378	0.28477	0.30279	0.34527	0.34107	0.36156	0.34477	0.35736	0.32798	0.25416
0.10446	0.056328	0.069422	0.053134	0.089679	0.082516	0.096842	0.055598	0.041774	0.0514	0.054366	0.061529	0.082516	0.040542	0.084249	0.030687	0.014627	0.0062325	0.041272	0.053134	0.10004	0.067688	0.092142	0.092644	0.082516	0.054366	0.058563	0.045469	0.065224	0.0514	0.073619	0.12695	0.15387	0.18325	0.15857	0.059065	0.085983	0.061529	0.012392	0.053134	0.09561	0.10154	0.062031	0.08945	0.027721	0.019828	0.099579	0.16254	0.095381	0.070197
0.089038	0.062622	0.098893	-0.024793	-0.0633	0.013987	-0.002301	-0.034648	-0.058601	-0.041081	-0.06403	-0.047971	-0.082052	-0.17193	-0.18279	-0.12352	-0.091678	-0.032915	0.031278	-0.003533	0.0060938	0.038441	0.053497	0.064355	0.076446	0.077176	-0.038617	-0.086522	-0.051711	-0.049978	-0.019364	-0.02306	0.073481	0.074712	0.072979	0.12139	0.092004	0.080643	0.10409	0.097433	0.026077	0.013485	0.063854	0.0080557	-0.02306	0.0040867	0.043597	0.03397	0.036434	0.046563
0.12755	0.088035	0.098665	0.088537	0.11719	0.094969	0.15027	0.19644	0.19101	0.18261	0.10829	0.12458	0.11445	0.16829	0.13051	0.13891	0.14484	0.18558	0.1046	0.1525	0.090543	0.097935	0.11719	0.12631	0.16163	0.11126	0.093236	0.0021248	-0.01763	-0.021828	-0.001571	0.0080557	0.065086	0.089038	0.079411	0.0446	0.037437	0.087305	0.067048	0.080872	0.10013	0.069512	0.098163	0.11495	0.18581	0.20803	0.16432	0.16085	0.1238	0.1374
[truncated: 1,150 more columns]
