# Supplementary material for: Sensory integration of a light touch reference in human standing balance
Source: PLoS One. 2018 Jun 6;13(6):e0197316. doi: 10.1371/journal.pone.0197316 (PMC5991370; doi:10.1371/journal.pone.0197316)
Supplement: S1 Dataset — Each file provides the time traces of the whole body center of mass or the stimulus for one individual experimental trial of one subject. Each row contains one of the eleven cycle repetitions recorded within each trial and used for analysis. (ZIP) [file pone.0197316.s001.zip › csv_data/com_angle_subj7_height2_ampl2.csv]

-0.41989	-0.42163	-0.44138	-0.37003	-0.39891	-0.46187	-0.49248	-0.40904	-0.38558	-0.29201	-0.29447	-0.26755	-0.28854	-0.32089	-0.32335	-0.33768	-0.37523	-0.33868	-0.374	-0.33325	-0.32536	-0.3192	-0.32239	-0.30314	-0.32759	-0.31053	-0.32363	-0.38239	-0.37942	-0.36387	-0.37226	-0.38289	-0.38759	-0.3745	-0.39599	-0.45055	-0.40069	-0.34959	-0.41428	-0.38143	-0.35574	-0.31204	-0.2686	-0.24588	-0.27896	-0.26267	-0.28909	-0.28316	-0.2686	-0.22663
-0.28676	-0.25911	-0.24182	-0.22206	-0.28379	-0.26034	-0.29269	-0.18775	-0.16134	-0.20504	-0.22183	-0.20555	-0.26677	-0.29492	-0.26011	-0.24998	-0.2243	-0.22234	-0.29912	-0.29196	-0.23913	-0.27567	-0.20431	-0.18333	-0.21814	-0.19838	-0.22183	-0.27097	-0.28603	-0.25592	-0.32134	-0.28949	-0.26974	-0.30086	-0.35716	-0.32777	-0.29246	-0.24752	-0.2253	-0.30752	-0.26011	-0.30209	-0.30752	-0.36332	-0.40109	-0.35122	-0.35839	-0.37541	-0.39639	-0.37417
-0.26335	-0.28064	-0.31372	-0.26951	-0.29346	-0.28037	-0.2816	-0.31272	-0.33147	-0.32974	-0.28776	-0.2201	-0.23812	-0.22676	-0.17169	-0.21367	-0.23415	-0.2112	-0.20577	-0.169	-0.1085	-0.098877	-0.15518	-0.2159	-0.17096	-0.18182	-0.14231	-0.15983	-0.27366	-0.23812	-0.2243	-0.17516	-0.13789	-0.21244	-0.23392	-0.22256	-0.22083	-0.20723	-0.19414	-0.17416	-0.1675	-0.22083	-0.27366	-0.30775	-0.28676	-0.20158	-0.19615	-0.28676	-0.26107	-0.21193
0.062089	0.035672	0.096169	0.082847	0.11173	0.11592	0.13988	0.11643	0.12359	0.063092	0.03298	0.038911	0.0082973	0.034714	0.013727	0.043108	0.035946	0.070757	0.087044	0.027049	-0.0040665	-0.041113	-0.10111	-0.047774	-0.0621	0.0075224	-0.059636	-0.040884	-0.042618	0.038365	0.022077	0.082802	0.014412	0.084536	0.12601	0.18354	0.12304	0.13194	0.16921	0.13687	0.0823	-0.04759	0.033392	0.084262	0.099319	0.10105	0.083532	0.040326	0.021803	0.046486
0.044296	0.040098	0.068978	0.068978	0.039596	0.089463	0.12601	0.16155	0.16378	0.21835	0.1907	0.13317	0.13144	0.13513	0.18377	0.23834	0.23537	0.22994	0.1808	0.15315	0.10822	0.1371	0.11488	0.0771	0.091426	0.11364	0.18623	0.18746	0.11191	0.1329	0.10525	0.19043	0.20498	0.19832	0.20079	0.24276	0.23733	0.22474	0.26128	0.27388	0.25289	0.24646	0.22894	0.21584	0.24276	0.17437	0.21881	0.26078	0.25905	0.26325
0.01701	-0.0064404	-0.032857	0.06195	0.071576	0.080473	0.13577	0.15032	0.14982	0.055015	0.086632	0.10566	0.070344	0.077736	0.059714	0.076002	0.061676	0.11451	0.14759	0.10931	0.062133	0.083622	0.05424	0.10338	0.057206	0.089051	0.097446	0.13522	0.17003	0.17373	0.16707	0.18755	0.1678	0.19248	0.19841	0.17569	0.17346	0.17816	0.23149	0.2231	0.25544	0.24408	0.34852	0.32876	0.40555	0.39369	0.31987	0.19047	0.033939	0.009256
-0.08642	-0.05284	-0.0084026	-0.014562	-0.054301	-0.045176	-0.075288	-0.088153	-0.078526	-0.11361	-0.10645	-0.073599	-0.04075	-0.022728	-0.04075	0.023945	0.012584	-0.054574	-0.050878	-0.11384	-0.13483	-0.15335	-0.14322	-0.19409	-0.11014	-0.068671	-0.030393	0.025907	0.025907	0.0014525	-0.0094061	-0.066938	-0.041753	0.00022063	-0.031625	-0.021998	-0.06274	-0.06274	-0.084457	-0.11827	-0.086921	-0.048414	0.0061518	0.066147	-0.042985	-0.0039768	-0.042255	-0.029663	-0.010409	0.05278
-0.066118	-0.11475	-0.10859	-0.050332	3.7072e-05	0.01929	0.023488	0.051638	0.18892	0.16547	0.15411	0.10867	0.043243	0.053371	0.066694	0.11706	0.12719	0.12423	0.15238	0.15311	0.12496	0.14594	-0.053069	-0.10344	-0.090845	-0.045906	-0.13651	-0.12515	-0.1143	-0.041709	-0.078253	-0.09851	-0.035549	-0.052339	-0.06963	-0.051107	0.05506	0.025678	-0.0096345	0.036537	0.059258	0.077781	0.2116	0.31037	0.22223	0.18372	0.19335	0.077051	0.015321	0.078282
0.45181	0.57478	0.50515	0.537	0.52737	0.51898	0.57724	0.59106	0.58267	0.54193	0.51501	0.45204	0.44242	0.4582	0.49151	0.49105	0.48882	0.49178	0.52413	0.49005	0.42239	0.47052	0.41769	0.40386	0.44707	0.49375	0.45177	0.46486	0.50511	0.44214	0.41746	0.46486	0.48955	0.45054	0.42955	0.43968	0.4061	0.43005	0.45697	0.4113	0.42932	0.45081	0.38785	0.44958	0.40934	0.42786	0.54909	0.51847	0.48047	0.48763
0.74725	0.71764	0.73566	0.72973	0.68725	0.70354	0.72799	0.7159	0.6685	0.69122	0.71344	0.67812	0.6685	0.67689	0.65814	0.6695	0.58801	0.64331	0.62898	0.6638	0.72307	0.69172	0.7295	0.71567	0.56086	0.57418	0.58728	0.63049	0.64554	0.70135	0.64627	0.66603	0.6601	0.66676	0.56529	0.52454	0.53467	0.57072	0.60553	0.64577	0.67812	0.71047	0.69665	0.64577	0.66256	0.68428	0.66923	0.6001	0.64801	0.62999
0.11588	0.15315	0.14279	0.08403	0.091923	0.097352	0.071666	0.0069715	0.051911	0.092653	0.10821	0.13216	0.2287	0.19512	0.20229	0.21018	0.21561	0.26301	0.28473	0.26374	0.27533	0.23582	0.2141	0.19239	0.16497	0.13978	0.15534	0.18126	0.16693	0.24545	0.2699	0.31731	0.30248	0.25508	0.28272	0.33729	0.29532	0.27606	0.2642	0.30914	0.32839	0.32246	0.35431	0.32493	0.33998	0.30937	0.29997	0.28268	0.30367	0.32269
[truncated: 1,150 more columns]
