# Supplementary material for: Sensory integration of a light touch reference in human standing balance
Source: PLoS One. 2018 Jun 6;13(6):e0197316. doi: 10.1371/journal.pone.0197316 (PMC5991370; doi:10.1371/journal.pone.0197316)
Supplement: S1 Dataset — Each file provides the time traces of the whole body center of mass or the stimulus for one individual experimental trial of one subject. Each row contains one of the eleven cycle repetitions recorded within each trial and used for analysis. (ZIP) [file pone.0197316.s001.zip › csv_data/com_angle_subj7_height2_ampl3.csv]

-0.58333	-0.62777	-0.59592	-0.51024	-0.48802	-0.50431	-0.53615	-0.5127	-0.45813	-0.48282	-0.4564	-0.42159	-0.39517	-0.41862	-0.41269	-0.42948	-0.46849	-0.50157	-0.53095	-0.70305	-0.64675	-0.5628	-0.54108	-0.50084	-0.59934	-0.59934	-0.59985	-0.5628	-0.54181	-0.59045	-0.65638	-0.67563	-0.63635	-0.57092	-0.56252	-0.60254	-0.60573	-0.56376	-0.56672	-0.56969	-0.56795	-0.5524	-0.60573	-0.665	-0.62303	-0.60747	-0.5956	-0.66696	-0.69808	-0.63982
-0.36588	-0.22266	-0.22563	-0.22613	-0.28736	-0.32094	-0.29155	-0.27796	-0.32139	-0.31053	-0.34165	-0.31523	-0.29329	-0.27303	-0.27007	-0.32536	-0.27153	-0.27326	-0.29301	-0.28781	-0.30634	-0.23005	-0.29598	-0.29128	-0.253	-0.2619	-0.25227	-0.19994	-0.17599	-0.1081	-0.17206	-0.25378	-0.35995	-0.38267	-0.3787	-0.40142	-0.35575	-0.30392	-0.25898	-0.23256	-0.26021	-0.18762	-0.19059	-0.21281	-0.18069	-0.20341	-0.26044	-0.30784	-0.32833	-0.28092
-0.53688	-0.50504	-0.48282	-0.4559	-0.5033	-0.45886	-0.45813	-0.34704	-0.32755	-0.38559	-0.36337	-0.36852	-0.33321	-0.36013	-0.37546	-0.37546	-0.38089	-0.41447	-0.49942	-0.46858	-0.37227	-0.30264	-0.29251	-0.31647	-0.35698	-0.40069	-0.26564	-0.25355	-0.28836	-0.15454	-0.17827	-0.1706	-0.22371	-0.27111	-0.30223	-0.30173	-0.26815	-0.25606	-0.36004	-0.36569	-0.3948	-0.4178	-0.39658	-0.37039	-0.28571	-0.264	-0.37979	-0.38276	-0.49016	-0.50499
-0.12544	-0.14519	-0.16791	-0.17754	-0.15336	-0.16695	-0.18497	-0.086701	-0.060056	-0.032408	-0.097331	-0.18967	-0.30793	-0.18917	-0.18794	-0.097331	-0.045	-0.053395	-0.053395	-0.087978	-0.059828	-0.10527	-0.13392	-0.12083	-0.08305	-0.041577	-0.1201	-0.15641	-0.14825	-0.12356	-0.11813	-0.10504	-0.039615	-0.10084	-0.13985	-0.19072	-0.059142	-0.065073	-0.08533	-0.050519	-0.12187	-0.067308	-0.098424	-0.043858	-0.070776	-0.01078	0.020335	0.052181	0.090459	0.094656
-0.18748	-0.12553	-0.12603	-0.1638	-0.18479	-0.18009	-0.19862	-0.14948	-0.10431	-0.082822	-0.05417	-0.083551	-0.075157	-0.062564	-0.0079982	-0.02529	0.04853	-0.027023	-0.046779	-0.067035	-0.0184	-0.085558	-0.074243	-0.059917	-0.12434	-0.14779	-0.03966	-0.080403	-0.044588	-0.074973	-0.074243	-0.10116	-0.14683	-0.21175	-0.24707	-0.19843	-0.17795	-0.11202	-0.052024	-0.073011	-0.10116	-0.18214	-0.14336	-0.10609	-0.072008	-0.10139	-0.017442	0.0065109	-0.068312	-0.061149
0.1469	0.16565	0.15306	0.21305	0.28984	0.27898	0.18737	0.10045	0.10885	0.11724	0.21205	0.26119	0.31575	0.20835	0.22537	0.20215	0.25252	0.19672	0.19129	0.19006	0.26315	0.29253	0.21994	0.20438	0.24463	0.3419	0.36882	0.32857	0.24043	0.23326	0.25179	0.25772	0.3002	0.3481	0.37379	0.29896	0.33971	0.32588	0.24736	0.21552	0.21725	0.2402	0.21798	0.1286	0.10515	0.20835	0.22688	0.24394	0.23555	0.2543
-0.0090467	0.017871	0.029232	0.0015835	-0.022871	-0.043858	-0.0095484	0.065503	0.10798	0.092421	0.18549	0.17906	0.12376	0.16277	0.11856	0.095342	0.1151	0.12472	0.12965	0.15976	0.24125	0.23901	0.22149	0.20297	0.12764	0.13481	0.15753	0.28049	0.27579	0.18221	0.1948	0.22565	0.19873	0.19873	0.25945	0.31206	0.27305	0.25553	0.3054	0.32538	0.36982	0.36982	0.42612	0.4076	0.46956	0.49127	0.44734	0.46956	0.43324	0.42608
0.38182	0.3507	0.38602	0.4159	0.36206	0.3591	0.33588	0.34007	0.37046	0.37466	0.42156	0.39637	0.39291	0.43438	0.47982	0.50031	0.52846	0.45044	0.44624	0.4055	0.43488	0.42526	0.39341	0.36772	0.40796	0.44474	0.45906	0.46203	0.40399	0.39263	0.49114	0.55041	0.46226	0.42398	0.48868	0.43853	0.40249	0.44027	0.42818	0.46349	0.47681	0.53435	0.51336	0.52718	0.48644	0.46792	0.47385	0.46422	0.44916	0.49114
0.83307	0.71923	0.85949	0.72863	0.74839	0.81382	0.88765	0.89901	0.87555	0.92223	1.002	0.9857	0.94546	0.94473	0.93583	1.0343	0.96695	1	1.0674	0.99853	0.93629	0.9111	0.88468	0.90024	0.89777	0.86419	0.88149	0.90421	0.96668	0.97407	1.0047	0.99926	0.97877	1.0015	0.93975	0.91333	0.89704	0.88322	0.89038	0.83581	0.82198	0.7289	0.80027	0.74323	0.76942	0.78201	0.72151	0.72521	0.69879	0.71631
1.0081	1.0002	1.0296	1.0135	0.99132	1.0676	1.0286	1.0933	1.0698	1.0108	0.9659	0.90416	0.86392	0.86638	0.90047	0.9101	0.95627	0.94491	0.89997	0.87282	0.8469	0.90987	0.9074	0.91753	0.88025	0.87706	0.89335	0.84717	0.87359	0.8568	0.85977	0.85137	0.87409	0.91854	0.93359	0.87409	0.85534	0.84398	0.81459	0.82176	0.73953	0.71239	0.78005	0.87587	0.82577	0.82011	0.86332	0.82627	0.77959	0.7727
0.77563	0.77982	0.81961	0.91812	0.93341	0.87738	0.887	0.89221	0.9038	0.91689	0.94701	0.89859	0.8818	0.90772	0.96823	1.0695	1.0112	1.0161	1.0058	0.96873	0.97466	0.93861	0.85589	0.84749	0.9038	1.0129	0.97147	1.0465	1.0495	1.0243	1.0344	1.0584	0.97566	0.93838	0.91393	0.79762	0.81391	0.89613	0.95121	0.97416	0.90699	0.98502	0.93761	0.98205	0.96722	0.94819	0.93683	0.93706	0.91657	0.96969
[truncated: 1,150 more columns]
