# Supplementary material for: Sensory integration of a light touch reference in human standing balance
Source: PLoS One. 2018 Jun 6;13(6):e0197316. doi: 10.1371/journal.pone.0197316 (PMC5991370; doi:10.1371/journal.pone.0197316)
Supplement: S1 Dataset — Each file provides the time traces of the whole body center of mass or the stimulus for one individual experimental trial of one subject. Each row contains one of the eleven cycle repetitions recorded within each trial and used for analysis. (ZIP) [file pone.0197316.s001.zip › csv_data/com_angle_subj8_height1_ampl1.csv]

0.16285	0.16952	0.16805	0.18141	0.15104	0.13993	0.12102	0.061336	0.080248	0.088403	0.13993	0.18887	0.20778	0.19554	0.19554	0.18739	0.18591	0.14106	0.10324	-0.023165	0.15885	0.16665	0.23745	0.12735	0.13291	0.15069	0.13993	0.19407	0.21185	0.20257	0.16032	0.14696	0.13065	0.16067	0.19069	0.10914	0.11617	0.16918	0.15547	0.11729	0.1284	0.12432	0.11469	0.13473	0.054657	0.095432	0.094305	0.11209	0.14211	0.14731
0.15562	0.1623	0.16603	0.16751	0.19457	0.10079	0.071123	0.083356	0.099666	0.071123	0.10374	0.16898	0.14712	0.10227	0.091511	0.14972	0.13489	0.13749	0.17566	0.16898	0.17826	0.16343	0.18122	0.18269	0.199	0.18417	0.18824	0.18156	0.17784	0.1656	0.16968	0.1519	0.11893	0.16786	0.14894	0.12856	0.13671	0.13671	0.13263	0.17341	0.1938	0.22494	0.12266	0.14599	0.095937	0.089258	0.063317	0.10522	0.095588	0.095588
0.028837	-0.018618	-0.10425	-0.12428	-0.099818	-0.068674	0.0073231	-0.00083191	0.027711	0.041418	0.059204	0.049574	0.025458	0.015827	0.06068	0.02806	0.013226	0.10293	0.14813	0.051748	0.069534	0.042816	0.044291	0.11066	0.042466	0.068407	0.065805	0.086193	0.098775	0.096173	0.10208	0.11691	0.15508	0.17139	0.20549	0.15803	0.19065	0.18137	0.21399	0.16541	0.19951	0.24436	0.21955	0.1884	0.13834	0.13427	0.18207	0.17799	0.20098	0.12871
-0.053996	-0.016949	-0.021027	-0.0025426	-0.038541	-0.015203	-0.050774	0.017767	0.067823	0.067046	0.073647	0.1211	0.17854	0.14774	0.19962	0.13811	0.11364	0.10844	0.13803	0.13205	0.10498	0.10463	0.15764	0.19912	0.24987	0.22871	0.17197	0.22055	0.19981	0.24276	0.28206	0.28129	0.27166	0.23678	0.25492	0.29977	0.30125	0.31348	0.36684	0.37829	0.35713	0.33449	0.33969	0.36008	0.28521	0.2663	0.26742	0.30187	0.22995	0.28851
0.098383	0.062812	0.0083282	0.025415	0.093606	0.10436	0.052832	0.097684	0.086229	0.10514	0.065492	0.038852	0.0366	0.064016	-0.003049	-0.0041751	-0.033495	0.019513	0.059939	0.087006	0.10366	0.10852	0.090384	0.10522	0.050736	0.097064	0.0096117	0.02297	0.024446	-0.016329	-0.078967	-0.065259	-0.039318	-0.031163	-0.040794	-0.10751	-0.028911	-0.045221	-0.06188	-0.10596	-0.097024	-0.17007	-0.25162	-0.24607	-0.28424	-0.27496	-0.2249	-0.19601	-0.1823	-0.14708
0.31321	0.29022	0.3028	0.30688	0.30983	0.31911	0.33725	0.32424	0.29534	0.30645	0.27418	0.24824	0.24303	0.23601	0.29492	0.31305	0.32676	0.38532	0.37014	0.4202	0.43685	0.54695	0.48839	0.3527	0.3946	0.39608	0.32268	0.29822	0.28598	0.35678	0.36493	0.34715	0.34012	0.29934	0.32676	0.26672	0.2734	0.25189	0.34455	0.35643	0.33604	0.28451	0.2656	0.28563	0.25041	0.2367	0.21632	0.19298	0.2282	0.25414
0.0086419	0.0045645	-0.040987	-0.034307	-0.11959	-0.13329	-0.18187	-0.15854	-0.15888	-0.11959	-0.076208	-0.10883	-0.068403	-0.022075	0.055398	-0.016522	-0.020949	-0.048365	-0.015395	-0.0239	-0.019822	-0.031278	-0.0090652	0.027632	0.00056517	-0.043161	-0.055394	-0.075781	-0.011667	-0.014269	-0.0075898	-0.0239	-0.0035122	0.075086	0.068058	-0.013841	0.018779	-0.01089	-0.0082881	-0.031976	-0.056441	-0.083858	-0.077178	-0.11908	-0.1124	-0.1072	-0.068246	-0.064168	-0.063819	-0.095313
-0.069451	-0.07613	-0.10727	-0.056092	-0.046811	-0.038306	-0.069451	-0.060169	-0.092789	-0.072402	-0.099469	-0.062771	-0.12316	-0.13877	-0.13582	-0.13287	-0.11283	-0.093916	-0.088712	-0.1091	-0.15092	-0.097915	-0.13461	-0.079003	-0.087158	-0.065644	-0.069722	-0.06712	-0.089332	-0.099662	-0.076323	-0.060362	-0.11667	-0.1604	-0.19406	-0.18781	-0.17003	-0.16335	-0.14261	-0.13185	-0.14296	-0.20855	-0.22486	-0.2482	-0.13768	-0.12762	-0.10948	-0.14436	-0.14548	-0.14436
-0.23779	-0.24595	-0.2908	-0.29895	-0.27041	-0.36194	-0.36715	-0.32932	-0.31856	-0.34303	-0.35491	-0.35526	-0.32264	-0.2941	-0.31301	-0.3386	-0.336	-0.33635	-0.34451	-0.34008	-0.3282	-0.32412	-0.34	-0.28812	-0.27328	-0.18618	-0.25107	-0.14766	-0.20622	-0.15434	-0.11244	-0.15729	-0.16839	-0.15026	-0.20734	-0.27519	-0.27484	-0.27814	-0.27328	-0.2948	-0.29592	-0.40229	-0.28517	-0.28369	-0.30928	-0.26148	-0.29853	-0.18696	-0.1284	-0.10246
-0.13888	-0.099932	-0.098806	-0.0877	-0.15034	-0.12847	-0.12475	-0.11104	-0.13403	-0.12067	-0.14809	-0.18366	-0.19702	-0.17958	-0.23406	-0.21185	-0.15737	-0.13178	-0.13438	-0.094729	-0.1303	-0.12917	-0.17403	-0.13065	-0.14991	-0.12284	-0.13915	-0.12692	-0.1388	-0.19329	-0.16995	-0.21333	-0.21888	-0.19849	-0.21888	-0.2122	-0.21775	-0.15104	-0.14956	-0.12805	-0.082845	-0.11139	-0.10991	-0.13845	-0.16032	-0.12657	-0.10358	-0.10471	-0.073564	-0.073564
-0.1065	-0.13652	-0.11986	-0.18692	-0.19803	-0.20506	-0.15057	-0.12871	-0.065295	-0.074926	-0.091585	-0.10564	-0.10972	-0.089681	-0.13193	-0.12968	-0.1223	-0.051159	-0.080051	-0.035897	0.026392	-0.0018015	-0.03512	-0.084399	-0.059934	-0.0095286	-0.013606	-0.02246	-0.057682	-0.085447	-0.10288	-0.14548	-0.26078	-0.28117	-0.27969	-0.20074	-0.23336	-0.21115	-0.19744	-0.21523	-0.22894	-0.23414	-0.18894	-0.16855	-0.22711	-0.19076	-0.15962	-0.17333	-0.18556	-0.17333
[truncated: 1,150 more columns]
