# Supplementary material for: Sensory integration of a light touch reference in human standing balance
Source: PLoS One. 2018 Jun 6;13(6):e0197316. doi: 10.1371/journal.pone.0197316 (PMC5991370; doi:10.1371/journal.pone.0197316)
Supplement: S1 Dataset — Each file provides the time traces of the whole body center of mass or the stimulus for one individual experimental trial of one subject. Each row contains one of the eleven cycle repetitions recorded within each trial and used for analysis. (ZIP) [file pone.0197316.s001.zip › csv_data/com_angle_subj8_height1_ampl2.csv]

-0.12345	-0.17273	-0.24535	-0.21386	-0.23685	-0.27389	-0.25758	-0.22869	-0.19122	-0.10819	-0.10819	-0.07557	-0.034446	-0.04928	-0.15122	-0.20943	-0.20795	-0.25428	-0.24465	-0.25688	-0.25801	-0.25619	-0.29956	-0.26356	-0.3577	-0.31579	-0.31397	-0.24873	-0.22834	-0.25133	-0.24543	-0.24022	-0.28213	-0.23397	-0.23657	-0.23657	-0.22399	-0.18399	-0.19918	-0.17289	-0.15103	-0.19033	-0.17739	-0.16776	-0.17627	-0.21331	-0.19813	-0.16143	-0.18998	-0.12621
0.24072	0.26631	0.27144	0.30561	0.26779	0.28592	0.25148	0.24445	0.25521	0.27707	0.25521	0.20966	0.20037	0.18667	0.18406	0.19707	0.18406	0.16333	0.11292	0.099213	0.12108	0.18779	0.10624	0.076224	0.11517	0.14527	0.099292	0.076303	0.094437	0.1215	0.12558	0.1215	0.085933	0.042207	0.019567	0.0099365	0.1215	0.22865	0.1857	0.16713	0.16306	0.10597	0.027023	0.057041	0.055565	0.060769	0.042984	0.1045	0.083332	0.017314
0.061119	0.08003	0.055565	0.033703	-0.022256	0.079681	0.11933	0.11525	0.11933	0.12341	0.15455	0.13564	0.11378	0.098943	0.047411	0.051838	0.10485	0.16861	0.081856	0.14007	0.11187	0.12853	0.16636	0.153	0.20453	0.20713	0.19082	0.1949	0.14077	0.13521	0.18006	0.13001	0.11075	0.14224	0.14892	0.18041	0.16558	0.23195	0.20896	0.21043	0.1615	0.10962	0.082205	0.10147	0.074399	0.16671	0.19265	0.25086	0.26309	0.23047
0.19451	0.18748	0.1893	0.21967	0.20596	0.18818	0.14628	0.18445	0.16554	0.17664	0.21664	0.20293	0.13622	0.16771	0.087559	0.11913	0.15028	0.17249	0.19357	0.19505	0.18802	0.20911	0.21579	0.37256	0.39295	0.36293	0.26246	0.25656	0.20503	0.19687	0.20763	0.2013	0.23097	0.30619	0.33768	0.38922	0.44145	0.45438	0.41473	0.38619	0.38766	0.33578	0.26907	0.29613	0.29431	0.29691	0.33621	0.37291	0.35365	0.35104
0.029433	0.054247	0.065004	0.056849	0.032733	0.039413	0.064227	0.048266	0.044538	0.024151	-0.025556	0.025548	0.068924	0.1123	0.18465	0.14015	0.109	0.094166	0.088614	0.033781	0.032655	0.064498	0.090438	0.088614	0.0671	0.060071	0.086011	0.088614	0.061546	0.055994	0.071177	0.049664	0.012966	-0.01445	0.016694	-0.044818	-0.078564	-0.027032	0.054518	0.08306	0.074905	0.077507	0.044538	0.0086173	-0.11701	-0.15666	-0.10105	-0.15172	-0.11918	-0.12283
0.17362	0.10951	0.010171	-0.030604	-0.095494	-0.11736	-0.12776	-0.023226	-0.080311	-0.019148	-0.043613	-0.057671	-0.055069	-0.056544	0.0057448	0.06283	0.094324	0.092498	-0.001284	0.0031426	-0.026526	0.036112	0.0031426	0.00054113	0.044267	-0.057671	-0.018022	0.025355	0.036461	0.0090451	-0.0083911	-0.0080419	-0.0013623	-0.0083911	-0.015071	-0.0098671	-0.026177	-0.084737	-0.06435	-0.092543	-0.073981	-0.04804	-0.0046632	0.087993	0.16139	0.04314	0.070208	0.071683	0.085042	0.080964
0.27136	0.24767	0.25956	0.23657	0.19362	0.22771	0.23994	0.18476	0.14251	0.10321	0.22294	0.23144	0.24627	0.22519	0.19517	0.16663	0.20333	0.20298	0.19412	0.14484	0.19152	0.17704	0.17148	0.18632	0.1897	0.2368	0.19195	0.16748	0.13226	0.16861	0.15673	0.20418	0.13599	0.13269	0.075604	-0.055225	-0.034838	-0.06338	-0.13382	-0.13643	-0.12975	-0.071535	-0.16454	-0.070409	-0.044818	-0.098951	-0.11266	-0.054099	-0.011849	0.0085388
0.11813	0.17556	0.18667	0.21261	0.14364	0.10399	0.078049	0.11805	0.10842	0.17731	0.161	0.20437	0.25773	0.24845	0.22251	0.26293	0.27369	0.20993	0.20845	0.14616	0.25035	0.20402	0.19622	0.23552	0.23812	0.28705	0.26258	0.29113	0.26258	0.21365	0.18624	0.1184	0.16585	0.16325	0.17401	0.17401	0.25668	0.23629	0.2526	0.22779	0.20593	0.19369	0.18589	0.22371	0.17964	0.16593	0.16445	0.15075	0.11405	0.063992
0.076887	0.071683	0.13137	0.12209	0.086518	0.027608	-0.032429	-0.036855	0.081392	0.073237	0.17813	0.16589	0.084343	0.045393	-0.039108	-0.001284	-0.078756	-0.053942	-0.024274	-0.0027599	0.020579	0.091372	0.10213	0.066558	0.085819	0.13102	0.11914	0.17172	0.15541	0.18065	0.2622	0.24589	0.20919	0.23661	0.17987	0.24884	0.23106	0.17397	0.15653	0.15211	0.17102	0.18325	0.15211	0.16954	0.15879	0.16286	0.09875	0.093197	0.10135	0.07576
-0.030019	-0.028544	-0.025941	-0.03965	-0.099337	-0.097861	-0.065241	-0.02299	-0.041902	-0.046329	-0.069319	-0.065241	-0.091959	-0.28543	-0.22574	-0.070794	-0.10454	-0.067494	-0.087881	-0.10454	-0.061164	-0.044854	-0.043378	-0.070794	-0.021864	0.016737	0.0052026	0.028541	0.052657	-0.022213	-0.057784	-0.052232	-0.033669	-0.035922	-0.079648	-0.097084	-0.084852	-0.10229	-0.11972	-0.2391	-0.21498	-0.24535	-0.12745	-0.16302	-0.10854	-0.081473	-0.062561	-0.14151	-0.16077	-0.23824
0.039762	0.042364	-0.020274	-0.048817	-0.075883	-0.070331	-0.07068	-0.022876	-0.074408	-0.083689	-0.098873	-0.1059	-0.11258	-0.083689	-0.091844	-0.065904	-0.1052	-0.08334	-0.030333	0.020073	0.089391	0.017122	0.12279	0.080886	-0.0010133	-0.024003	-0.033633	0.0004621	0.020501	-0.0098671	0.024578	0.0045397	0.03716	0.039762	0.033082	0.0045397	0.0004621	-0.0050906	0.013822	0.063528	0.026054	0.030132	0.0067927	0.033859	-0.0028382	-0.013595	0.10058	0.14135	0.16954	0.12061
[truncated: 1,150 more columns]
