# Supplementary material for: Sensory integration of a light touch reference in human standing balance
Source: PLoS One. 2018 Jun 6;13(6):e0197316. doi: 10.1371/journal.pone.0197316 (PMC5991370; doi:10.1371/journal.pone.0197316)
Supplement: S1 Dataset — Each file provides the time traces of the whole body center of mass or the stimulus for one individual experimental trial of one subject. Each row contains one of the eleven cycle repetitions recorded within each trial and used for analysis. (ZIP) [file pone.0197316.s001.zip › csv_data/com_angle_subj8_height1_ampl3.csv]

0.16202	0.19464	0.28512	0.29033	0.30924	0.2414	0.25545	0.18874	0.14571	0.11682	0.13573	0.15759	0.1346	0.15464	0.15577	0.20618	0.15429	0.16245	0.128	0.08055	0.099461	0.10614	0.12097	0.16843	0.16027	0.17103	0.17216	0.20148	0.16808	0.15402	0.17363	0.15628	0.12886	0.14925	0.1574	0.13371	0.11333	0.12443	0.10777	0.12521	0.1063	0.10222	0.065522	0.050339	0.024048	0.0073895	0.027428	0.041136	0.035583	0.13752
-0.062548	-0.092217	-0.0025118	-0.0039877	8.9879e-05	-0.036608	-0.086664	-0.062199	-0.0051138	0.076436	0.023079	0.062728	0.079387	0.077135	0.033409	0.015972	0.015972	0.07228	0.074533	0.067854	0.063426	0.098649	0.05232	0.056398	0.029331	0.066029	0.045641	0.060475	0.075659	0.018574	0.010419	0.010419	-0.01257	0.032282	0.026729	0.087891	0.067504	0.034884	0.033409	0.018574	0.063426	0.044165	0.0089437	-0.0047648	0.0033902	0.017099	-0.015521	-0.056296	-0.039986	0.0048661
0.2106	0.19429	0.18128	0.18276	0.16462	0.14016	0.10086	0.15057	0.1713	0.17356	0.22656	0.17503	0.11829	0.11464	0.10206	0.068317	0.085753	0.09651	0.076122	0.058686	0.058686	0.077598	0.057211	0.039425	0.019037	0.025717	0.0027273	-0.015058	-0.016184	0.030144	0.091306	0.16505	0.076472	0.069443	0.065366	0.049056	0.036823	0.083151	0.0802	0.069792	-0.0010005	0.039774	-0.0095051	0.013135	0.062065	0.093209	0.079502	0.12731	0.15142	0.11437
-0.018473	0.043039	-0.00033762	0.02968	0.061174	0.057096	0.0096419	0.014846	-0.018901	0.016671	0.067426	0.08591	0.052164	0.11072	0.065793	0.14664	0.1103	0.13771	0.13476	0.12548	0.13581	0.13321	0.10206	0.12167	0.070919	0.087578	0.087578	0.14354	0.18466	0.18726	0.21581	0.22951	0.18466	0.11977	0.14719	0.091577	0.1668	0.22163	0.19014	0.22571	0.26536	0.28054	0.25165	0.24349	0.25685	0.26241	0.35506	0.21755	0.22831	0.19682
0.24784	0.20151	0.23006	0.18893	0.22971	0.19561	0.23674	0.23561	0.28567	0.29269	0.28376	0.29009	0.31161	0.30233	0.31829	0.26823	0.22901	0.25087	0.28532	0.27196	0.31603	0.30345	0.37164	0.33867	0.34128	0.30345	0.34683	0.31568	0.28341	0.25009	0.28306	0.23378	0.24046	0.23491	0.30015	0.29572	0.23048	0.23604	0.23829	0.31871	0.35281	0.36357	0.29017	0.23456	0.22641	0.16637	0.11822	0.19161	0.18606	0.19126
0.19662	0.22924	0.16808	0.18291	0.1136	0.18066	0.21996	0.19845	0.19324	0.18622	0.14657	0.11169	0.12063	0.071696	0.065016	0.10987	0.12358	0.11915	0.128	0.11169	0.075773	0.067967	0.073521	-0.013932	-0.050978	-0.072492	0.034299	-0.0031747	0.023892	-0.076919	-0.052803	0.031349	0.096938	0.1188	0.11845	0.079929	0.10439	0.05659	-0.001621	-0.010125	0.052513	0.10742	0.085561	0.079658	0.027	0.026651	-0.028182	-0.025231	-0.13567	-0.11528
-0.15679	-0.13233	-0.10118	-0.057458	-0.11419	-0.12052	-0.075672	-0.11645	-0.076798	-0.10282	-0.051634	-0.059789	-0.035674	-0.092759	-0.08243	-0.078003	-0.14029	-0.098041	-0.062819	-0.11878	-0.085459	-0.10957	-0.097342	-0.025074	0.0034684	0.068709	0.13838	0.15989	0.12727	0.15061	0.066456	0.024206	-0.0028614	0.11131	0.081291	0.13135	0.086494	0.085368	0.14358	0.14063	0.16622	0.19364	0.16882	0.18253	0.19181	0.14956	0.096204	0.0484	0.049526	0.00059601
0.15461	0.15201	0.18167	0.12719	0.14203	0.08529	-0.023327	-0.039637	0.0063414	0.017448	-0.048918	-0.070432	0.004089	-0.0025906	0.024477	0.050068	0.10308	0.14272	0.16641	0.20754	0.16676	0.16303	0.19383	0.16641	0.15045	0.10673	0.095619	0.14047	0.12304	0.12711	0.063348	0.090764	0.10855	0.11818	0.13076	0.10074	0.084783	0.059192	0.044009	0.059192	0.0729	0.10769	0.14812	0.16626	0.23557	0.2033	0.19289	0.19367	0.23705	0.28711
0.035818	-0.0008799	-0.052761	-0.036451	-0.066469	-0.084254	-0.086507	0.017255	0.021682	0.054651	0.13655	0.015701	0.038691	0.048671	0.013449	0.019002	0.073834	0.11904	0.14975	0.1357	0.15903	0.20571	0.2209	0.21604	0.19192	0.18967	0.15297	0.13259	0.16373	0.15037	0.17892	0.2275	0.17744	0.21856	0.21561	0.20486	0.17371	0.18594	0.13927	0.15037	0.13927	0.16373	0.13857	0.16008	0.15193	0.11636	0.11488	0.11636	0.15861	0.14117
0.45032	0.4203	0.36322	0.39844	0.38664	0.39366	0.41075	0.35887	0.38221	0.42446	0.4111	0.42481	0.46714	0.5179	0.45308	0.38636	0.4064	0.45794	0.41751	0.4031	0.39235	0.38046	0.38419	0.32858	0.24182	0.16583	0.2066	0.19957	0.23332	0.20998	0.21666	0.20668	0.20633	0.1856	0.22827	0.21084	0.23973	0.23903	0.27165	0.28649	0.26575	0.25985	0.26583	0.30843	0.21022	0.20206	0.20206	0.22132	0.20128	0.21464
0.10591	0.037721	-0.065692	-0.37298	-0.27104	-0.20988	-0.028994	-0.19877	-0.12651	-0.022743	-0.018665	-0.096138	-0.066469	-0.069071	0.028789	0.071389	0.037643	0.023935	0.034691	0.017255	0.039118	0.088049	0.082844	0.14175	0.19849	0.14028	0.15546	0.16509	0.12059	0.1395	0.14766	0.14505	0.12762	0.14983	0.12276	0.057524	-0.010318	-0.0099685	0.041564	0.028981	0.1035	0.10645	0.073834	0.083465	0.086416	0.060475	0.050845	0.095697	0.12537	0.11574
[truncated: 1,150 more columns]
