# Supplementary material for: Sensory integration of a light touch reference in human standing balance
Source: PLoS One. 2018 Jun 6;13(6):e0197316. doi: 10.1371/journal.pone.0197316 (PMC5991370; doi:10.1371/journal.pone.0197316)
Supplement: S1 Dataset — Each file provides the time traces of the whole body center of mass or the stimulus for one individual experimental trial of one subject. Each row contains one of the eleven cycle repetitions recorded within each trial and used for analysis. (ZIP) [file pone.0197316.s001.zip › csv_data/com_angle_subj8_height2_ampl1.csv]

-0.020429	-0.050098	-0.067883	-0.066757	0.0014341	0.02885	0.016618	-0.00081837	-0.14466	-0.15281	-0.070913	-0.082368	-0.11499	-0.10831	-0.14613	-0.041593	0.033626	0.052887	0.0028312	-0.044973	0.047334	0.024694	0.041004	0.10512	0.096963	0.11102	0.10139	0.078051	0.073974	0.049509	-0.065787	-0.056157	-0.0072272	-0.011305	-0.033168	0.00092775	0.003879	-0.016508	-0.028392	-0.012082	-0.0050531	-0.012082	0.0042282	0.061663	0.061663	0.045702	0.041624	0.013781	0.028615	0.025664
-0.15518	-0.11883	-0.11953	-0.10097	-0.10765	-0.1047	-0.1158	-0.13584	-0.2645	-0.25374	-0.19405	-0.26745	-0.29634	-0.21036	-0.20889	-0.11658	-0.074328	-0.10842	-0.12508	-0.11285	-0.15735	-0.18772	-0.14807	-0.13289	-0.15996	-0.11215	-0.16629	-0.19778	-0.24263	-0.23188	-0.24038	-0.21817	-0.18112	-0.062872	-0.12551	-0.13774	-0.15293	-0.094366	-0.06695	-0.085512	-0.055145	-0.058096	0.014173	0.0074931	-0.018447	-0.042563	-0.034757	-0.055145	-0.098522	-0.12446
0.099565	0.054363	0.051761	0.12255	0.09809	0.045082	0.10997	0.07145	0.13001	0.10555	0.14485	0.12706	0.046985	0.050713	0.082207	0.095915	0.044383	-0.027536	-0.14023	-0.07534	0.013239	0.0036082	0.044034	0.058868	0.027374	0.011064	0.014016	0.041083	0.055917	0.0055115	-0.0026435	-0.041943	-0.035263	-0.0052456	-0.021556	-0.025283	-0.02008	0.017744	0.022948	0.064849	0.02555	0.013317	0.014444	-0.031885	-0.033011	-0.061554	-0.037088	-0.024856	-0.019652	-0.031885
0.039528	0.071371	0.18329	0.20333	0.30787	0.1622	0.20298	0.11995	0.13739	0.22562	0.16853	0.17261	0.10589	0.096264	0.1196	0.089935	0.08178	0.13591	0.13331	0.10659	0.17739	0.066168	0.016889	0.083604	0.09141	0.1196	0.099216	0.09774	0.10702	0.11665	0.11518	0.061819	0.0047344	-0.030487	-0.020857	0.023996	0.021044	0.049587	0.041432	0.05514	0.014016	-0.0089734	0.024773	0.037354	-0.030487	-0.033089	-0.086097	-0.069787	-0.0045467	0.020695
0.31082	0.27707	0.29971	0.34899	0.3542	0.33528	0.29303	0.26857	0.23039	0.28635	0.34266	0.3935	0.29303	0.25373	0.22667	0.18477	0.23925	0.29486	0.31377	0.31195	0.34161	0.29676	0.3227	0.31975	0.31862	0.28045	0.30119	0.26709	0.25043	0.19075	0.15405	0.14737	0.18814	0.21556	0.20185	0.18997	0.2467	0.27455	0.25971	0.29529	0.28045	0.31567	0.30864	0.36313	0.3194	0.24861	0.22822	0.22154	0.21746	0.18189
-0.27249	-0.1991	-0.2358	-0.17871	-0.17463	-0.18131	-0.18019	-0.15425	-0.18687	-0.22504	-0.19242	-0.21541	-0.12943	-0.15945	-0.17168	-0.21098	-0.18131	-0.11347	-0.16648	-0.16205	-0.09386	-0.050133	-0.054211	-0.03495	0.012504	-0.048658	-0.10574	-0.10019	-0.078327	-0.075725	-0.080152	-0.12353	-0.10722	-0.11685	-0.064968	-0.041629	-0.11615	-0.045707	-0.057162	-0.021941	-0.034173	-0.051959	-0.083103	-0.097937	-0.070521	-0.050133	-0.031222	-0.096462	-0.041978	-0.056813
0.076732	0.033006	-0.0048177	0.037084	-0.0007401	0.023725	0.035957	0.032229	0.039258	0.048888	-0.027108	0.0099381	-0.0089734	0.0024819	0.021743	0.089506	0.070673	0.11778	0.092187	0.079527	0.1125	0.10989	0.10954	0.1655	0.12213	0.16768	0.18954	0.21843	0.27882	0.29218	0.30146	0.34146	0.29253	0.29288	0.29808	0.30216	0.33513	0.24317	0.23866	0.18973	0.19529	0.15676	0.13673	0.14341	0.11226	0.15564	0.20309	0.17307	0.1827	0.17342
0.15005	0.16193	0.14415	0.12671	0.17937	0.24053	0.21754	0.2257	0.14267	0.13452	0.13747	0.064421	0.068848	0.10294	0.12888	0.16003	0.17521	0.14667	0.16966	0.10885	0.16741	0.18372	0.1622	0.14147	0.16333	0.18519	0.19742	0.21113	0.22076	0.24523	0.23595	0.19595	0.1596	0.14069	0.091759	0.0076074	0.059139	0.1151	0.10434	0.11805	0.13991	0.11137	0.028344	0.086905	0.18069	0.24185	0.20923	0.14104	0.13549	0.1177
0.21801	0.22208	0.28177	0.34181	0.33921	0.31882	0.38406	0.31994	0.33886	0.35889	0.31109	0.29478	0.28402	0.27995	0.2829	0.31404	0.25435	0.28697	0.25808	0.24177	0.16543	0.15727	0.18286	0.17583	0.1551	0.161	0.161	0.18954	0.17956	0.15952	0.14286	0.11727	0.1295	0.24367	0.25886	0.20585	0.18694	0.11207	0.12543	0.092807	0.11467	0.11987	0.11024	0.032771	0.035373	0.049858	0.086206	0.14997	0.15292	0.19405
0.12341	0.068926	0.097469	0.078557	0.12601	0.056694	0.027025	0.038131	0.091139	0.12931	0.062597	0.096692	0.057393	0.097818	0.15898	0.13677	0.12861	0.1123	0.12601	0.17494	0.17234	0.28946	0.29797	0.20236	0.25241	0.20756	0.18605	0.25016	0.19603	0.15265	0.18935	0.15005	0.13782	0.1504	0.1589	0.12003	0.072576	0.067023	0.10892	0.066674	0.063723	0.066325	0.066325	0.05817	0.096343	0.12193	0.13824	0.097469	0.081159	0.088965
0.082363	0.13607	0.1005	0.05452	0.0067161	-0.011419	-0.049592	-0.057398	-0.051495	0.0055897	0.035957	0.041161	0.046714	0.045588	0.069703	0.034132	0.076383	0.052267	-0.0007401	0.057471	0.070053	0.083411	0.057471	0.077858	0.033355	-0.024079	-0.021477	-0.020001	-0.070407	-0.041865	0.012619	-0.0036914	-0.03336	-0.021128	0.012968	0.021472	0.025899	0.019996	0.10302	0.1012	0.062247	0.031103	0.09079	0.09712	0.11673	0.1123	0.067451	0.054869	0.069703	0.12531
[truncated: 1,150 more columns]
