# Supplementary material for: Sensory integration of a light touch reference in human standing balance
Source: PLoS One. 2018 Jun 6;13(6):e0197316. doi: 10.1371/journal.pone.0197316 (PMC5991370; doi:10.1371/journal.pone.0197316)
Supplement: S1 Dataset — Each file provides the time traces of the whole body center of mass or the stimulus for one individual experimental trial of one subject. Each row contains one of the eleven cycle repetitions recorded within each trial and used for analysis. (ZIP) [file pone.0197316.s001.zip › csv_data/com_angle_subj8_height2_ampl2.csv]

-0.25157	-0.25339	-0.22077	-0.14998	-0.1459	-0.16108	-0.1459	-0.13627	-0.15033	-0.14217	-0.088037	-0.048738	-0.058368	-0.088736	-0.12656	-0.13211	-0.13992	-0.2396	-0.20291	-0.20438	-0.17211	-0.19658	-0.18695	-0.19397	-0.25626	-0.26589	-0.37043	-0.41269	-0.26442	-0.24108	-0.24368	-0.1918	-0.22555	-0.25817	-0.28523	-0.31083	-0.3012	-0.31013	-0.29339	-0.16516	-0.19153	-0.12066	-0.09029	-0.15033	-0.10512	-0.12334	-0.10998	-0.096271	-0.064777	-0.038487
0.10477	0.17816	0.14702	0.1151	0.22371	0.18702	0.15327	0.2074	0.18034	0.18441	0.22224	0.21296	0.14251	0.11249	0.19517	0.17591	0.2048	0.17071	0.25338	0.24523	0.2415	0.19257	0.19144	0.18624	0.15544	0.18511	0.19362	0.17245	0.19474	0.20142	0.15137	0.18694	0.26476	0.30736	0.30884	0.31031	0.32254	0.28845	0.30328	0.28957	0.2069	0.23284	0.25323	0.35109	0.39109	0.43334	0.4467	0.47819	0.42406	0.36289
0.26484	0.30674	0.38977	0.41423	0.34752	0.34604	0.34491	0.34752	0.31897	0.30119	0.20185	0.10434	0.13288	0.14364	0.18667	0.25451	0.23672	0.24965	0.19109	0.18962	0.14216	0.16255	0.21591	0.19517	0.21148	0.23074	0.27525	0.2782	0.29191	0.28488	0.286	0.22779	0.23299	0.32383	0.29598	0.30787	0.27377	0.2356	0.21781	0.25338	0.2434	0.25711	0.25824	0.23932	0.26266	0.23932	0.26414	0.26414	0.30752	0.28861
0.24026	0.17797	0.20356	0.22915	0.26733	0.21727	0.25024	0.18205	0.15906	0.088264	0.05712	0.013045	0.025627	0.010792	-0.0029159	-0.0040421	0.056343	0.018947	-0.003344	0.033703	0.0048112	0.0018605	0.02815	0.053741	0.097467	0.12636	0.1523	0.13339	0.18822	0.16748	0.18232	0.13009	0.095215	0.080031	0.058168	0.081507	0.13712	0.14822	0.13859	0.12931	0.10485	0.065973	0.11083	0.048188	0.044888	-0.013323	0.057469	0.11455	0.15568	0.18014
-0.12932	-0.08299	-0.025906	0.0096657	0.035956	0.016267	0.055566	-0.0026452	0.024422	0.046285	0.081856	0.094438	0.12333	0.094787	0.061818	0.027723	0.038479	0.043683	0.059216	0.1215	0.069196	0.05141	0.12073	0.1163	0.20748	0.24045	0.16298	0.19707	0.20966	0.1937	0.15179	0.1681	0.20515	0.15735	0.12915	0.16733	0.16065	0.161	0.16247	0.21731	0.24697	0.22806	0.26624	0.31812	0.32627	0.35334	0.34371	0.31699	0.28142	0.25843
0.17913	0.18061	0.18581	0.23474	0.21843	0.17245	0.19284	0.2114	0.17106	0.19587	0.19622	0.2003	0.19067	0.15214	0.18034	0.18771	0.12395	0.12473	0.11362	0.060962	0.075797	0.0076057	0.026518	-0.041673	-0.057206	0.013936	0.032848	0.037702	-0.025285	-0.050099	-0.086447	-0.050099	-0.089748	-0.033013	-0.081943	-0.12012	-0.10676	-0.025556	-0.074835	-0.052545	-0.024081	0.054518	0.085663	0.082712	0.082362	0.10978	0.060849	0.036384	-0.0058672	-0.037361
0.15273	0.16088	0.15498	0.23393	0.27766	0.27913	0.261	0.13459	0.10753	0.15238	0.19871	0.14648	0.12869	0.13832	0.07976	0.1109	0.09607	0.13277	0.20764	0.21432	0.2577	0.24772	0.16174	0.069082	0.051296	0.039064	0.036112	0.046171	0.11549	0.088072	0.10846	0.10733	0.065083	0.12477	0.14628	0.19964	0.21595	0.25265	0.23044	0.31459	0.21117	0.15522	0.10108	0.03289	0.02326	0.041473	0.092655	0.10419	0.06159	0.027494
0.30336	0.30744	0.2867	0.28826	0.26787	0.26344	0.24783	0.21226	0.26379	0.27455	0.25971	0.22301	0.23152	0.20818	0.23525	0.10104	0.14589	0.11032	0.193	0.20115	0.20931	0.2349	0.18597	0.1956	0.16706	0.18779	0.25746	0.26154	0.26266	0.25746	0.13774	0.18519	0.21816	0.29156	0.32305	0.29008	0.30787	0.33676	0.29043	0.27152	0.25929	0.25113	0.31342	0.30414	0.30561	0.25963	0.27447	0.30449	0.25408	0.26779
0.15785	0.21867	0.15568	0.18457	-0.01445	0.042635	0.031179	-0.0013617	0.023452	0.082362	0.079411	0.057897	0.082013	0.11723	0.17024	0.24919	0.25622	0.17059	0.18803	0.20139	0.16321	0.12096	0.12391	0.083139	0.084615	0.0060161	0.026404	-0.019575	0.00081243	0.028229	0.055644	0.017472	0.039334	0.046014	0.076032	0.080459	0.057469	0.065624	0.073779	0.023723	0.061896	0.089662	0.096612	0.14372	0.18042	0.13451	0.086283	0.088108	0.055139	0.068419
-0.081515	-0.096349	-0.12194	-0.056701	-0.035187	-0.018527	0.014869	0.00038456	0.017821	0.053741	0.027102	-0.017401	-0.037788	-0.018877	-0.012197	-0.031109	-0.040391	-0.048895	-0.068156	-0.065554	-0.1078	-0.25234	-0.13409	-0.2238	-0.096271	-0.059224	-0.064777	-0.067379	-0.052545	-0.10295	-0.15336	-0.17522	-0.20628	-0.25487	-0.20151	-0.21374	-0.22745	-0.1859	-0.14695	-0.1918	-0.22624	-0.23553	-0.19215	-0.16508	-0.1899	-0.19285	-0.21584	-0.25254	-0.19762	-0.13499
-0.21933	-0.10073	-0.11409	-0.11409	-0.13561	-0.097433	-0.063337	-0.11079	-0.10819	-0.13561	-0.14489	-0.14566	-0.16085	-0.16935	-0.20605	-0.22236	-0.15825	-0.16197	-0.10714	-0.026718	-0.054134	-0.020815	0.042948	-0.024893	-0.059338	-0.033398	-0.082328	-0.055261	-0.098638	-0.10272	-0.12085	-0.11235	-0.031145	0.0029506	-0.016311	0.026717	0.026717	0.010835	-0.0066014	-0.03662	-0.079996	-0.10741	-0.13448	-0.09518	-0.094403	-0.0925	-0.069162	-0.12399	-0.089121	-0.12399
[truncated: 1,150 more columns]
