# Supplementary material for: Sensory integration of a light touch reference in human standing balance
Source: PLoS One. 2018 Jun 6;13(6):e0197316. doi: 10.1371/journal.pone.0197316 (PMC5991370; doi:10.1371/journal.pone.0197316)
Supplement: S1 Dataset — Each file provides the time traces of the whole body center of mass or the stimulus for one individual experimental trial of one subject. Each row contains one of the eleven cycle repetitions recorded within each trial and used for analysis. (ZIP) [file pone.0197316.s001.zip › csv_data/com_angle_subj8_height2_ampl3.csv]

-0.098808	-0.053956	-0.012832	0.010157	-0.031744	-0.034695	-0.074343	-0.015434	-0.041374	0.020138	0.044603	-0.00658	0.036797	0.05536	0.10534	0.071242	0.098658	0.057534	-0.030696	-0.020716	-0.013687	-0.043356	-0.041103	-0.061141	-0.061141	-0.064093	-0.072248	-0.062617	-0.032249	0.09823	0.19609	0.19461	0.16087	0.057455	-0.060792	0.034117	0.011127	0.0070497	-0.015163	0.08825	0.050077	0.031593	0.013808	-0.010657	0.0089531	0.012681	-0.011434	-0.02957	-0.01291	-0.040326
0.23671	0.23818	0.17555	0.1863	0.12627	0.16557	0.11256	0.097724	0.11291	0.14293	0.1418	0.075084	0.14588	0.1785	0.15256	0.13477	0.17294	0.20747	0.16079	0.099628	0.12965	0.11741	0.12817	0.11741	0.062581	0.067008	0.12071	0.14188	0.18048	0.18863	0.15081	0.17675	0.075163	0.12669	0.18048	0.15306	0.15306	0.10153	0.015554	0.015205	-0.0077844	-0.011862	-0.0055319	-0.041103	0.0037492	0.015982	-0.0032795	-0.032171	0.016409	0.010157
0.42486	0.41966	0.20355	0.18056	0.25951	0.22281	0.39259	0.34106	0.26358	0.26358	0.30731	0.30506	0.38366	0.38886	0.34661	0.33585	0.31286	0.33143	0.33585	0.28952	0.30063	0.28987	0.23947	0.2124	0.27912	0.3729	0.36179	0.32214	0.34401	0.26766	0.22133	0.20685	0.19314	0.16867	0.11714	0.085648	0.11567	0.11194	0.11602	0.21908	0.25543	0.22428	0.27877	0.32475	0.35329	0.34774	0.34479	0.30436	0.30991	0.34661
0.36832	0.43356	0.40797	0.35608	0.40762	0.40467	0.44024	0.40137	0.44587	0.4522	0.41958	0.46703	0.39624	0.36882	0.34176	0.30288	0.22914	0.10829	0.18133	0.25733	0.29516	0.30184	0.25038	0.28222	0.25186	0.27597	0.24821	0.21932	0.17376	0.21446	0.1611	0.13074	0.14227	0.16639	0.20013	0.15198	0.17722	0.12274	0.13757	0.21912	0.20914	0.20549	0.13287	0.15109	0.081421	0.060684	0.036219	-0.027545	-0.10311	-0.043428
0.27391	0.2517	0.28952	0.29985	0.29395	0.27321	0.23244	0.19652	0.24172	0.211	0.28145	0.26739	0.25368	0.24848	0.27034	0.23772	0.23329	0.23885	0.26817	0.19625	0.13846	0.10879	0.1199	0.06169	0.097261	0.098736	0.082426	-0.037297	0.067592	-0.023239	-0.057335	-0.024366	-0.059937	-0.060984	0.0057309	0.050932	0.088757	0.089106	0.13058	0.12355	0.17543	0.17691	0.19877	0.21691	0.10274	0.12945	0.046428	0.097183	0.11497	0.1613
0.25741	0.21143	0.20215	0.18471	0.20658	0.2418	0.2818	0.32145	0.28545	0.28137	0.22836	0.22428	0.24355	0.22203	0.23539	0.25318	0.2491	0.30098	0.33803	0.31504	0.30983	0.37022	0.36502	0.33465	0.29387	0.30055	0.31313	0.37282	0.39061	0.43399	0.43286	0.45845	0.58781	0.47476	0.43841	0.47919	0.53072	0.47364	0.50886	0.48847	0.47511	0.41655	0.37725	0.33908	0.28572	0.3376	0.33612	0.38878	0.34541	0.35616
0.039014	0.067556	0.048644	0.039014	0.047169	0.069032	0.11093	0.18876	0.19726	0.28254	0.35333	0.29407	0.22736	0.26961	0.19178	0.26145	0.1432	0.13245	0.16472	0.10538	0.077187	0.075711	0.15761	0.1806	0.13427	0.092021	0.044217	0.15171	0.20211	0.22215	0.24141	0.33407	0.26293	0.2244	0.22406	0.15326	0.13843	0.14693	0.13175	0.16697	0.19031	0.2133	0.18406	0.18891	0.14553	0.11812	0.074392	0.067713	0.055131	0.11812
-0.0015259	-0.045252	-0.023738	-0.042651	-0.00039957	-0.0074284	-0.024865	-0.034496	-0.057485	-0.053407	-0.10234	-0.076397	-0.12272	-0.088629	-0.068242	-0.10641	-0.066766	-0.028593	0.048879	0.027017	0.038472	0.0047259	-0.034574	-0.037176	-0.043855	-0.040127	-0.046806	-0.083504	-0.087581	-0.079077	-0.06832	-0.036049	0.028841	0.12965	-0.026768	-0.0089826	-0.018264	-0.064592	-0.081251	-0.12463	-0.13018	-0.081251	-0.10164	-0.099037	-0.046029	-0.021564	-0.046029	-0.014885	-0.059738	-0.070843
0.080722	-0.004905	0.0088033	-0.053835	-0.042729	-0.041603	-0.037525	-0.063465	-0.075349	-0.065718	-0.080553	-0.072747	-0.064243	-0.037952	-0.020516	0.00022042	-0.037603	0.029112	0.0098513	0.0031717	0.024685	0.052102	0.033189	0.023908	0.064683	0.071363	0.093575	0.050547	0.034587	0.05645	0.019403	0.018277	0.03381	0.038665	0.019325	0.0089169	0.0601	0.075284	0.072682	0.11528	0.14122	0.12491	0.092292	0.098972	0.13637	0.12561	0.1041	0.15936	0.1794	0.19943
-0.12198	-0.12459	-0.097169	-0.066453	-0.030453	-0.043463	-0.081636	-0.19658	-0.087617	-0.091345	0.020223	0.058745	0.036882	-0.015776	-0.06323	-0.0536	-0.050299	-0.023233	-0.025834	-0.030689	0.017115	0.019716	0.019716	0.071947	0.024493	0.021891	0.010008	0.041851	0.041074	0.023288	-0.024166	-0.16948	-0.052709	0.060335	-0.025642	0.047325	0.10961	0.09478	0.16817	0.18891	0.18223	0.14441	0.056179	0.16662	0.18146	0.13773	0.14736	0.13218	0.10806	0.12585
0.20176	0.25104	0.26215	0.23178	0.26735	0.29737	0.30145	0.29104	0.26363	0.25877	0.24211	0.24541	0.2606	0.29357	0.2639	0.29019	0.2757	0.27388	0.24273	0.27015	0.27458	0.31795	0.26607	0.2253	0.3098	0.22972	0.28421	0.26269	0.25228	0.25784	0.28048	0.2764	0.2712	0.30199	0.31162	0.28343	0.26044	0.26114	0.25966	0.28378	0.24153	0.26599	0.21819	0.2371	0.18704	0.15035	0.18592	0.13291	0.13551	0.14887
[truncated: 1,150 more columns]
