# Supplementary material for: Sensory integration of a light touch reference in human standing balance
Source: PLoS One. 2018 Jun 6;13(6):e0197316. doi: 10.1371/journal.pone.0197316 (PMC5991370; doi:10.1371/journal.pone.0197316)
Supplement: S1 Dataset — Each file provides the time traces of the whole body center of mass or the stimulus for one individual experimental trial of one subject. Each row contains one of the eleven cycle repetitions recorded within each trial and used for analysis. (ZIP) [file pone.0197316.s001.zip › csv_data/com_trans_subj1_height1_ampl1.csv]

0.0016697	0.0015347	0.00053862	0.0016189	0.0015259	0.0011971	0.0012559	0.0018214	0.0016864	0.0018047	0.0020581	0.0025307	0.0030287	0.0030962	0.0027078	0.0029779	0.0032988	0.0024886	0.0024886	0.0028095	0.0026323	0.003012	0.0028516	0.0029104	0.0033409	0.0029612	0.0030962	0.0028937	0.0025561	0.0019993	0.0021089	0.0022439	0.0016276	0.0022352	0.0027586	0.0027499	0.0034672	0.0029437	0.0030112	0.0028508	0.0028087	0.0028508	0.002792	0.0019818	0.0019985	0.0021081	0.0025132	0.0028762	0.0024965	0.0016443
0.0034386	0.0030081	0.0030081	0.0024259	0.001835	0.0019446	0.0018771	0.001379	0.0014799	0.0018008	0.002113	0.0023997	0.0022559	0.0016483	0.0017413	0.0016062	0.0012178	0.00092234	0.00071107	0.00052521	0.000221	3.5147e-05	-0.00022618	0.00016222	0.00019637	0.00066024	0.00048311	-0.00031038	-7.447e-05	0.0003473	0.0004315	0.00028851	0.00015348	0.00053316	0.00018686	-0.00017613	-0.00040409	-0.00099504	-0.00051371	-0.00065669	-0.00086796	-0.0017623	-0.0017377	-0.0012564	-0.00092752	-0.00069083	-0.00042077	-0.00082586	-0.00070751	-0.00074962
0.0011773	0.0014473	0.0026205	0.0028485	0.0027555	0.0032535	0.0021566	0.0025283	0.0025283	0.0020978	0.0023679	0.0029255	0.0029342	0.002858	0.0031955	0.0037865	0.0041074	0.0039978	0.0041161	0.0031542	0.0029517	0.0027237	0.0026395	0.0030454	0.0033409	0.0033504	0.0030795	0.0035521	0.0037467	0.003367	0.0035783	0.0032574	0.0031224	0.0032495	0.00395	0.0045069	0.004684	0.0046673	0.0043297	0.0045323	0.0047856	0.0060938	0.0059588	0.0056212	0.0053933	0.0053766	0.0050136	0.0054187	0.0057563	0.0058913
0.0045625	0.0050351	0.0041828	0.0044696	0.0042925	0.0046046	0.0037944	0.0030264	0.0029843	0.0032543	0.0031026	0.0034569	0.0033472	0.0039803	0.0033472	0.0033306	0.0035585	0.0034402	0.0033385	0.0027984	0.0026292	0.0018612	0.0027476	0.0024775	0.0030176	0.0032623	0.0033973	0.0032702	0.0028397	0.0025863	0.0033377	0.0032194	0.0038358	0.0034474	0.0040129	0.0041646	0.0043163	0.003329	0.0031011	0.0033878	0.003835	0.0036658	0.0025435	0.0021805	0.0013703	0.002113	0.0025689	0.0025689	0.0028048	0.0026444
0.0025704	0.0023679	0.0029668	0.0029835	0.0028318	0.0038191	0.0033719	0.0040049	0.0029247	0.002275	0.00241	0.0029334	0.0033806	0.0026967	0.0029668	0.002688	0.0033632	0.0035236	0.0032114	0.0027388	0.0025109	0.0030256	0.0028651	0.0025951	0.0013457	0.00061175	0.00081429	0.001827	0.0027555	0.0025442	0.0021304	0.0022146	0.0031011	0.0031431	0.0022821	0.0023409	0.002113	0.0020542	0.0023242	0.0018937	0.0025435	0.0021297	0.0016229	0.0015387	0.0015133	0.0011082	0.0013195	0.00061892	0.00086356	0.00085482
0.00018608	-0.00026984	-0.0001515	-0.00010939	-0.00043028	0.0001011	-7.6028e-05	-0.00067493	-0.00038819	-0.00020233	4.2318e-05	-0.00013481	-0.00026984	-0.00025316	-0.00034609	0.00086917	0.00060785	0.00063327	0.0004053	0.00037116	0.00093669	0.00097879	0.0011392	0.00032906	-0.00043901	-0.00040487	-0.00067493	-0.00031194	-0.00025316	-0.00031194	-0.0005399	2.5636e-05	0.00013524	-0.00024442	-0.00031194	-0.00075913	-0.0015018	-0.00096167	-0.00078454	-0.0001515	0.00020276	0.00013524	0.00011856	0.00038862	0.00094542	0.0004895	0.00064995	0.0004895	0.00093669	0.00059912
0.0010471	0.00086122	0.00069204	-0.00015227	-0.0010053	-2.6755e-05	0.00010827	-0.00017847	-0.00076146	-0.00029681	0.00023457	-9.4269e-05	0.00014164	-1.0856e-05	-0.00018798	0.0002592	4.793e-05	-0.00067805	-0.00034047	-6.1678e-05	-0.00038257	-0.00082976	-0.00042467	-0.00070346	-0.0016066	-0.0014969	-0.0018178	-0.0016828	-0.0019696	-0.0024588	-0.0026868	-0.0017249	-0.0025097	-0.0012944	-0.0011085	-0.001269	-0.00083849	-0.0013024	-0.0011927	-0.0015724	-0.0011673	-0.00033174	0.00022506	-0.00027296	-0.00036589	-0.00011251	-0.00074556	-0.00031505	-0.0005597	-0.0005597
0.0011423	0.0014378	0.0016316	0.0016991	0.0017079	0.002383	0.0016825	0.0014291	0.0015387	0.0013107	0.00044974	0.00098985	0.00066897	0.00026389	0.00011216	0.00042433	0.00050852	0.00037349	0.00053394	0.00019637	0.00068566	0.0008461	0.0008461	0.0012933	0.0011837	0.00066024	0.0011749	0.0006094	0.00067692	0.00055857	0.00055857	0.00035603	0.0011662	0.00093825	0.0013267	0.00077781	0.00030521	0.00046565	0.00048233	0.00010266	-0.00027701	-3.2367e-05	0.00054984	0.00067614	0.00024564	0.00054111	0.00070155	0.00092078	0.0009041	0.00083658
-0.00060897	-0.0010482	-0.0025081	-0.001242	-0.0011324	-0.0010307	-4.3437e-05	-0.00041439	-0.00029604	-0.00083615	-0.00072654	-0.0011316	-0.00027936	0.00043789	0.00022662	0.00018452	0.00023535	0.00010032	7.4909e-05	-0.00021184	0.00016783	0.00037038	0.00027745	0.00075005	0.00050541	3.2805e-05	-0.00026266	-0.00071858	-0.00060024	-0.00080278	-0.00053272	-0.00045648	-3.4709e-05	4.9488e-05	0.00029414	-6.8858e-05	-0.00017847	-0.0002293	-0.00036433	-0.00016178	-0.00064311	-0.00045726	0.0002854	0.00064839	0.0003696	7.4125e-05	-0.00036511	-0.0002134	-0.0010148	-0.00087108
-0.0030077	-0.0030077	-0.0024509	-0.0023413	-0.0029656	-0.00213	-0.0018854	-0.0015057	-0.0012356	-0.0013198	-0.0014294	-0.0011681	-0.0012102	-0.0012269	-0.00095683	-0.00068678	-0.00048423	-5.3734e-05	-0.00074556	-0.00024754	-0.00078766	-0.00079639	-0.00048423	-0.00026501	-0.00037462	-0.00092347	-0.00091474	-0.00088932	-0.0011506	-0.0014882	-0.00191	-0.0014882	-0.0016908	-0.0011673	-0.00061849	-0.00027218	-0.00032301	-0.00045804	-0.00060179	-0.00039925	-0.00046677	-0.00061053	-0.0010156	-0.0012436	-0.00094811	-0.00025628	-0.00072888	-0.00096479	-0.00031505	-0.00093937
-0.0021737	-0.0017432	-0.0023762	-0.0022412	-0.0021316	-0.0021061	-0.0024691	-0.0028321	-0.002427	-0.0024945	-0.002292	-0.0023675	-0.0025787	-0.0025787	-0.0020895	-0.0025708	-0.0021236	-0.0016844	-0.0015072	-0.0011021	-0.0016423	-0.0013468	-0.0015327	-0.0016256	-0.0011021	-0.00081541	-0.0011951	-0.0014318	-0.0020394	-0.0013476	-0.0013396	-0.001643	-0.0012967	-0.0013476	-0.0015501	-0.00087498	-0.0015501	-0.0011029	-0.00085829	-0.0013309	-0.0012888	-0.00076536	-0.001373	-0.00080746	-0.00053662	-0.0013635	-0.0018107	-0.0019878	-0.0023929	-0.0027305
[truncated: 1,150 more columns]
