# Supplementary material for: Sensory integration of a light touch reference in human standing balance
Source: PLoS One. 2018 Jun 6;13(6):e0197316. doi: 10.1371/journal.pone.0197316 (PMC5991370; doi:10.1371/journal.pone.0197316)
Supplement: S1 Dataset — Each file provides the time traces of the whole body center of mass or the stimulus for one individual experimental trial of one subject. Each row contains one of the eleven cycle repetitions recorded within each trial and used for analysis. (ZIP) [file pone.0197316.s001.zip › csv_data/com_trans_subj1_height1_ampl2.csv]

-0.001928	-0.0015904	-0.0014554	-0.0010082	-0.0012107	-0.0012949	-0.0022235	-0.0024173	-0.0022989	-0.0026278	-0.0023744	-0.001708	-0.0014466	-0.0012695	-0.0016659	-0.0010582	-0.001708	-0.00095658	-0.00073735	-0.00046729	-0.0010916	-0.00084697	-5.3475e-05	-0.00047524	-0.00016308	-2.8054e-05	-0.00020519	-7.0158e-05	-0.00061027	-0.00076199	-0.0013275	-0.0012092	-0.00066906	-0.00064364	-0.00021314	0.00016653	0.00090919	0.00023405	-0.00019646	0.00014111	0.00012443	0.0013143	0.0014493	4.0234e-05	0.00020068	0.00055494	0.00031029	1.4823e-05	0.00036112	0.00074953
-0.0050422	-0.0055148	-0.005236	-0.0042741	-0.0047126	-0.0046451	-0.0046872	-0.0052948	-0.0058095	-0.0060875	-0.0057754	-0.0053187	-0.0051836	-0.0045339	-0.0049477	-0.0045927	-0.0046682	-0.0048111	-0.0049041	-0.0046761	-0.0034354	-0.002271	-0.0016546	-0.0020256	-0.0024466	-0.0026404	-0.0034339	-0.0028683	-0.001661	-0.0015681	-0.0024204	-0.0020908	-0.0022004	-0.0014323	-0.00052841	-2.1668e-05	-0.00069681	-0.0013632	-0.0014728	-0.0010169	-0.0013037	-0.0011432	-0.00039182	-3.6793e-05	-7.8886e-05	0.00012366	-0.00010431	-7.0158e-05	0.00016653	0.00016653
0.0048734	0.0050084	0.0051943	0.0050846	0.0048313	0.0048567	0.004755	0.0054048	0.0050759	0.0052364	0.0051855	0.0051514	0.0046367	0.0051601	0.0048734	0.0050505	0.0052109	0.0046962	0.0050505	0.0048225	0.0041474	0.0047042	0.004392	0.0045946	0.0051347	0.0053372	0.0056748	0.0048813	0.0047296	0.0044508	0.0045692	0.0044762	0.0043579	0.0039441	0.0031593	0.0032689	0.0029401	0.0032268	0.0032943	0.0025517	0.0032522	0.004172	0.0048726	0.0052268	0.0053365	0.0041212	0.0046359	0.0044667	0.0048551	0.0047542
0.0029203	0.0026502	0.0029457	0.0032579	0.0034517	0.0031395	0.0023039	0.0020593	0.002211	0.0020926	0.0025653	0.001983	0.0022444	0.0023031	0.0029616	0.003628	0.0025057	0.0025645	0.0018218	0.0025224	0.0027503	0.0027336	0.0028687	0.0028687	0.0025899	0.0025224	0.0022944	0.0019989	0.002767	0.002767	0.0030538	0.003265	0.003763	0.0035605	0.0031975	0.0027924	0.0030371	0.0035772	0.0033492	0.0037289	0.0037964	0.003408	0.0025557	0.0022182	0.00028566	0.0010958	0.0020156	0.0017289	0.0019481	0.0021761
0.0035685	0.003543	0.0034501	0.0036947	0.0035685	0.0029267	0.0025049	0.0022603	0.0019735	0.0021006	0.0025391	0.0028258	0.0026066	0.0029275	0.0030204	0.003358	0.003856	0.003848	0.0037209	0.0035438	0.0036455	0.003578	0.0029537	0.0032912	0.0028694	0.0027511	0.0024389	0.0023381	0.0026844	0.0024143	0.0030815	0.0029886	0.0034111	0.0040521	0.0037566	0.0040521	0.0036804	0.0034779	0.0037058	0.0038075	0.0035462	0.0036899	0.0041967	0.0050323	0.0044079	0.0047797	0.0052689	0.0055136	0.0051419	0.0048718
-0.0026999	-0.002557	-0.0030717	-0.0034005	-0.0035697	-0.0027087	-0.0026833	-0.0026833	-0.0027508	-0.0028604	-0.0029112	-0.0034513	-0.0028096	-0.002472	-0.0025816	-0.0029192	-0.0028262	-0.0030288	-0.0029104	-0.0032901	-0.0031297	-0.0025475	-0.0029359	-0.0030455	-0.0022941	-0.0018636	-0.0023195	-0.0018723	-0.0015093	-0.0021591	-0.0019565	-0.0019057	-0.0020407	-0.0015006	-0.0010868	-0.00072378	-0.00070632	-0.00054588	-0.00025041	0.000138	-0.00054588	-0.00011538	0.00020551	0.00045016	0.0003485	0.00023889	0.00068607	-0.00056256	-0.00031792	0.00029845
0.00014751	0.00028254	0.00062011	0.00052719	0.00077182	0.00089812	0.00046763	-6.4546e-05	-0.00054588	-0.00040212	0.00015468	0.00013005	0.00021425	-0.00023294	-0.00074764	-9.7911e-05	-0.00066344	-0.00067218	-0.00064676	-0.0009335	-0.0017437	-0.00046963	-0.00088345	-0.0007651	-0.00015747	0.00020551	-0.00015747	-0.0011956	-0.00061339	-0.00036874	-0.00088345	-0.00084135	-0.0002083	-0.00025041	-0.00049504	-0.00070632	-0.00058798	-0.00030123	-0.00014079	-0.00061339	-3.1171e-05	-0.00018289	-0.00041085	-0.00093428	-0.00036874	-3.1171e-05	-0.0005546	-0.00032665	-0.00032665	-0.00059671
-0.0019907	-0.0016364	-0.0021598	-0.0019319	-0.0033671	-0.0027595	-0.0028183	-0.0023878	-0.002109	-0.0020161	-0.0025983	-0.0027834	-0.0024037	-0.0018215	-0.0017285	-0.0013147	-0.00074047	-0.00063086	-0.00063086	-0.00099384	-0.0013314	-0.0014243	-0.0011456	-0.00094301	-0.00087549	-0.0012297	-0.0011789	-0.0017445	-0.0024196	-0.0022504	-0.0015078	-0.0020479	-0.0017778	-0.00094223	-0.00055383	-5.5807e-05	0.00015546	-0.00061261	-0.00038465	1.1707e-05	0.00034928	0.00077105	4.5072e-05	2.9688e-06	-0.00057924	-0.00036001	-0.00049504	0.00014674	-0.00057924	5.3801e-05
-0.0020009	-0.0020097	-0.0018834	-0.0022797	-0.0027269	-0.002263	-0.0023139	-0.002576	-0.002846	-0.0029215	-0.0039517	-0.0035299	-0.0031161	-0.0029644	-0.0029811	-0.0030573	-0.0032853	-0.0028802	-0.0025513	-0.0030406	-0.0032686	-0.0031844	-0.003522	-0.0041042	-0.0035132	-0.0033536	-0.0030922	-0.0032861	-0.0029906	-0.0029064	-0.0031002	-0.0032694	-0.0032694	-0.0032948	-0.0036999	-0.0039445	-0.0038857	-0.0033877	-0.0037086	-0.0036911	-0.0035815	-0.0041216	-0.0038095	-0.0036236	-0.004012	-0.0036236	-0.0038516	-0.0038262	-0.0041383	-0.0040708
0.00021425	0.00039137	-0.00021626	-0.00011538	-0.00078178	-0.00030918	0.00036596	0.00034928	0.00070353	0.0008894	0.00039137	0.0012437	0.0016321	0.0015558	0.0017417	0.001362	0.0010244	0.00077978	0.00045889	0.00048431	0.00096564	0.0012945	0.0018179	0.002586	0.002949	0.0031015	0.0030848	0.0019283	0.001439	0.0019537	0.0022659	0.0017766	0.0025359	0.0029243	0.0030848	0.0029664	0.0032452	0.0033294	0.0028401	0.0021316	0.0027226	0.0027393	0.0023254	0.002165	0.0032119	0.0035327	0.003887	0.0040141	0.003609	0.0035248
0.003551	0.0036947	0.0037535	0.0032134	0.0034835	0.0038798	0.0034581	0.0033651	0.0041078	0.0035423	0.0035423	0.004327	0.0045041	0.0038544	0.0040061	0.0039807	0.0033056	0.0030863	0.0033564	0.0025716	0.0023437	0.0025121	0.0024279	0.0023516	0.0028496	0.0032039	0.0034994	0.0038957	0.003246	0.0031277	0.0032627	0.0032627	0.0032119	0.0037607	0.0032206	0.0028576	0.0033048	0.0031864	0.0029585	0.0032285	0.0036336	0.0036416	0.0033374	0.0031181	0.0029498	0.0032031	0.0024605	0.0027051	0.0028822	0.0032111
[truncated: 1,150 more columns]
