# Supplementary material for: Sensory integration of a light touch reference in human standing balance
Source: PLoS One. 2018 Jun 6;13(6):e0197316. doi: 10.1371/journal.pone.0197316 (PMC5991370; doi:10.1371/journal.pone.0197316)
Supplement: S1 Dataset — Each file provides the time traces of the whole body center of mass or the stimulus for one individual experimental trial of one subject. Each row contains one of the eleven cycle repetitions recorded within each trial and used for analysis. (ZIP) [file pone.0197316.s001.zip › csv_data/com_trans_subj1_height1_ampl3.csv]

0.0060081	0.0060335	0.0051725	0.0046832	0.0034425	0.0042781	0.0046411	0.0041518	0.0041351	0.0046498	0.0041859	0.0041351	0.0047848	0.0047594	0.0050041	0.0049874	0.0048524	0.0049199	0.0049874	0.0046331	0.0051732	0.0053591	0.0043464	0.0046165	0.005317	0.0051653	0.0047261	0.005545	0.0055704	0.0059	0.0056975	0.0053345	0.0059508	0.0058325	0.0054528	0.0052757	0.0048031	0.0052844	0.0050739	0.0050906	0.0045759	0.0046013	0.0048714	0.0053948	0.004973	0.0053019	0.0056395	0.0050064	0.0055211	0.0053861
0.005556	0.0047967	0.0047038	0.0057419	0.0056911	0.0056744	0.0056744	0.0058348	0.0063583	0.0067467	0.0068396	0.0066625	0.0065441	0.0067721	0.0066879	0.0068737	0.0066966	0.0070938	0.0071787	0.0070858	0.0076934	0.007803	0.0072121	0.0073384	0.0076339	0.0077355	0.0079468	0.0082423	0.0072296	0.0071199	0.0071199	0.0081581	0.0074829	0.0080318	0.0083439	0.0079897	0.0077784	0.0076601	0.0075759	0.0077196	0.0074662	0.007753	0.0076934	0.0076005	0.0075584	0.0070437	0.007162	0.0074575	0.0080143	0.0092129
-0.00069241	-0.00070909	-0.00070909	-0.00052323	-0.00080997	-0.0011563	-0.0018314	-0.0014938	-0.0015359	-0.00063284	-0.00090289	-0.00091085	-0.00044698	-0.00090289	-0.00043029	-0.00022775	0.00020275	0.00037193	-0.00049703	-0.00048035	-0.00025239	5.9766e-05	-0.00034532	-0.00095295	-0.0012484	-0.0012397	-0.00080918	-0.0011213	-0.0012985	-0.0010705	-0.0010284	-0.0011126	-0.00030244	-0.00044543	-0.00055582	-0.0005304	9.3915e-05	-0.00020951	0.00059271	0.00027182	-0.00026829	-0.00063128	-0.0011547	-0.0014081	-0.0015431	-0.00069085	-0.00028576	-0.00020155	-0.00017614	-0.00015946
-0.0013406	-0.001501	-0.001501	-0.0017965	-0.0016273	-0.0014669	-0.0016861	-0.0013231	-0.0016353	-0.00093471	-0.00023414	-0.00031834	4.4642e-05	0.00054266	0.00088897	0.0028898	0.0010081	0.00088179	-0.00024927	-3.0043e-05	0.0004346	0.0015315	0.0017928	0.0018183	0.0016411	0.0017595	0.00078886	0.0010843	0.0016753	0.0024013	0.002182	0.0020891	0.0018103	0.0019708	0.0019708	0.0018611	0.0013885	0.0011439	0.0012789	0.001684	0.0017936	0.0017682	0.0012281	0.0010256	0.00078091	0.0010931	0.0014727	0.0016245	0.0011519	-0.00039304
0.0026125	0.0022495	0.0017769	0.0019628	0.0018953	0.0015998	0.0023004	0.0024187	0.0020136	0.0016506	0.0016252	0.0019628	0.00241	0.0021145	0.0027221	0.0026292	0.0028318	0.0029414	0.0031018	0.0028063	0.002916	0.0025276	0.00219	0.0028651	0.0031773	0.0027047	0.0030677	0.0029326	0.0034728	0.0028818	0.0025863	0.0017595	0.0020041	0.0013711	0.0010248	0.0010756	0.0010081	0.0012948	0.00088974	0.0010415	0.00063559	0.00072852	-9.0387e-05	0.00094775	0.00097316	0.0015808	0.0015808	0.00096443	0.00092233	0.0010407
-0.0019339	-0.0017313	-0.0019084	-0.001976	-0.0019251	-0.0019084	-0.0020014	-0.0014613	-0.0011658	-0.0012079	-0.0013596	-0.0018997	-0.0018576	-0.0019251	-0.0023215	-0.0019752	-0.0017893	-0.0022707	-0.0024645	-0.0012659	-0.00096246	-0.0012071	-0.001663	-0.0015701	-0.0012492	-0.00061615	-0.0012659	-0.0011396	-0.00093704	-0.00091163	-0.0015026	-0.0013	-0.0010721	-0.0014351	-0.0014605	-0.00078533	-0.00078533	-0.00074324	-0.00066698	-0.00086953	-0.00096246	-0.0010554	-0.00078533	0.00017655	-0.00062489	-0.00046444	-0.0010387	-0.0010554	-0.0016122	-0.0012492
0.003568	0.0031375	0.0034076	0.0033234	0.0027157	0.0032813	0.0038635	0.0040494	0.0039143	0.0028682	0.0034759	0.0038897	0.0039739	0.0039906	0.0033742	0.0032479	0.002649	0.0025394	0.0026236	0.002151	0.0025053	0.002792	0.0031971	0.0031296	0.002657	0.0024711	0.0031463	0.0029183	0.0028087	0.0031883	0.0032392	0.0036189	0.0035513	0.0034838	0.0033234	0.0032559	0.003433	0.0034076	0.0029604	0.0033655	0.0023694	0.0024203	0.002344	0.0017785	0.0012551	0.0012297	0.0014322	0.0022511	0.0025378	0.00285
-0.0010713	-0.0012572	-0.00085207	-0.0013668	-0.00055659	-0.00028653	-0.00048035	-0.000362	-0.00049703	-0.0004462	-0.0008767	-6.6525e-05	9.3915e-05	-0.00031117	0.00010264	-6.575e-05	-0.00059791	-5.7796e-05	0.0008453	0.00091282	0.00079526	-0.00035249	-0.00079968	-0.00078221	-0.00064719	-0.0010777	-0.00063846	-0.00053757	0.00050929	0.00073725	0.00030675	0.00053471	0.00049261	0.00099063	0.000603	0.0001725	0.00072135	0.00028289	2.9517e-05	0.00032499	0.00018123	9.7032e-05	0.00059504	0.00092467	0.0018278	0.001684	0.0018866	0.0019962	0.00241	0.0022583
-0.00042873	-0.0012055	-0.0010538	-0.00098632	-0.0016361	-0.0011634	-0.0011555	5.9766e-05	-0.0010292	-0.0011984	-0.0013334	-0.00084412	-0.00032068	-0.0010888	-0.00086953	-0.0006503	-0.00069241	-0.0011991	-0.0016463	-0.001663	-0.0019164	-0.00097119	-0.0012667	-0.0019251	-0.0018409	-0.0013937	-0.0021364	-0.0015963	-0.0016892	-0.0016217	-0.0016725	-0.0011324	-0.0011157	-0.0010482	-0.0014199	-0.00093065	-0.00078689	-0.00098148	-0.0013691	-0.0018417	-0.0016813	-0.0014279	-0.0010315	-0.001192	-0.0013524	-0.0014708	-0.0017829	-0.0013778	-0.0022388	-0.0018338
0.00075394	0.00073725	0.00021382	0.00041636	5.3371e-05	0.0002305	0.00021382	-0.00014917	-0.00078221	-0.00021669	-0.00010707	0.00032343	0.00077062	0.00056808	0.00050056	0.0011924	0.00081272	0.00071979	0.00016299	-0.00033502	0.00025591	0.0001884	0.00020509	7.0063e-05	0.00058476	0.0002305	5.3371e-05	0.0003568	0.00082067	0.00022972	0.00049978	0.00032265	4.3868e-05	7.8007e-05	0.00045768	0.00041558	0.00027182	0.00030597	7.8007e-05	0.00041558	0.00057603	0.00090486	0.00098907	0.00030519	-0.0015685	-0.0012055	-0.0011889	-0.0014168	-0.0018219	-0.00092753
0.0012432	0.0010915	0.0010828	0.002163	0.002889	0.0033703	0.0027881	0.0030669	0.0027714	0.0024759	0.0020454	0.00202	0.0019271	0.0019946	0.0014712	0.0016062	0.0011503	0.0012178	0.00093106	0.0020113	0.00153	0.0017492	0.0018421	0.0015554	0.0016483	0.0022559	0.002163	0.0017071	0.0024918	0.0026944	0.0028461	0.0031916	0.0034021	0.0021702	0.0020264	0.0022631	0.0017317	0.0016976	0.0015038	0.00038144	0.0011916	0.00082862	0.0016896	0.001588	0.0017651	0.0010558	0.0014188	0.0019756	0.0017564	0.0012583
[truncated: 1,150 more columns]
