# Supplementary material for: Sensory integration of a light touch reference in human standing balance
Source: PLoS One. 2018 Jun 6;13(6):e0197316. doi: 10.1371/journal.pone.0197316 (PMC5991370; doi:10.1371/journal.pone.0197316)
Supplement: S1 Dataset — Each file provides the time traces of the whole body center of mass or the stimulus for one individual experimental trial of one subject. Each row contains one of the eleven cycle repetitions recorded within each trial and used for analysis. (ZIP) [file pone.0197316.s001.zip › csv_data/com_trans_subj1_height2_ampl1.csv]

-0.0011052	-0.0011052	-0.0015103	-0.0015357	-0.0017971	-0.0026072	-0.0021346	-0.0018646	-0.0016199	-0.0018646	-0.0020584	-0.0012649	-0.00099485	-0.00096944	-0.00098612	-0.0011974	-0.00037849	-0.00016721	0.00012826	0.0016303	0.00036417	-0.00021804	0.00011953	-3.2178e-05	3.5338e-05	-0.00057229	0.00080341	0.00071048	0.00084551	0.000415	0.00071048	0.001141	0.00075258	0.00057545	0.00089633	0.00046584	0.00060086	-2.3449e-05	-0.00015848	-0.00090114	-0.00057229	-0.00039517	-0.00059771	0.00011953	0.00084473	0.0010306	0.00081136	0.00073589	0.00033081	-9.9692e-05
-0.0012593	-0.0011664	-0.0011243	-0.00083752	-0.0008963	-0.00073586	-0.0017319	-0.001276	-0.0014364	-0.0012506	-0.00044833	-0.00076923	-0.00013618	-0.00048248	-0.00079465	-0.00082801	-0.0013594	-0.001334	-0.0010385	-0.0012244	-0.0012411	-0.00075971	-0.00089474	-0.00071762	-0.001114	-0.0013252	-0.00093684	-0.00099563	-0.00056512	-6.711e-05	-0.00048965	0.00039676	0.00010129	0.00016881	0.00033798	0.0003634	0.00065887	0.00037213	0.00097103	0.0012578	0.0015111	0.0017812	0.00059135	0.00052384	-0.00020214	-0.00013462	-9.2521e-05	0.0003634	0.0010131	0.00092892
0.0020092	0.001832	0.0021108	0.0028789	0.0017987	0.0015373	0.00098054	0.0011156	0.0013777	0.00091303	0.00060882	0.00086219	0.00011953	-0.00050478	0.0011577	0.00045711	0.00027125	0.00016163	0.0012252	0.0012673	0.00067633	0.001056	0.00081136	0.0015707	0.0015961	0.0014778	0.0015874	0.0016716	0.0017899	0.0022879	0.0021696	0.0023221	0.0024063	0.0027272	0.0024992	0.0022713	0.0019591	0.0018749	0.0025501	0.0018241	0.0017311	0.0014698	0.0013261	0.0019337	0.0018408	0.0024651	0.0015199	0.0015453	0.00096307	0.00096307
-0.0023308	-0.001774	-0.0014452	-0.0017406	-0.001268	-0.0004237	0.001087	0.0012642	0.0015088	0.00090117	0.0016271	0.0019139	0.0028591	0.0021252	0.0016359	0.0011633	0.00089322	0.00041267	0.00049687	0.001037	0.00066604	0.00061521	0.00067399	0.00075024	0.00053101	0.00072561	0.0002951	0.00013466	-0.0010131	-0.00076845	4.1723e-05	-0.00048171	-5.1202e-05	-0.00049839	-0.00011872	0.00039598	0.0010036	0.0022022	0.0030124	0.0034683	0.0047177	0.004473	0.0022284	0.0019329	0.00057467	0.00089556	0.0013594	0.0011315	0.0012752	0.00097103
-0.0004014	0.00020623	2.0367e-05	-0.0002751	-0.00061268	-0.00039345	0.00023959	-0.00030052	-0.00036804	-0.00043555	-0.00073102	-0.00066351	-0.00043555	-0.0011274	-0.0012624	-0.0012283	-0.00026637	4.5787e-05	-0.001009	-0.00078108	-0.00058726	-0.00024096	-0.0009582	-0.0013887	-0.0020639	-0.0017938	-0.0020805	-0.0011774	-0.0006119	0.00055331	7.9926e-05	0.00021496	-5.5103e-05	-0.00018139	-0.0005698	-0.00058648	-0.00063731	-0.0002656	0.00029994	0.0001228	2.115e-05	-0.00041731	-0.00055234	-0.0011854	-0.0011346	-0.00064527	-0.00067069	-0.00013057	-0.00053566	-0.0017509
1.3414e-06	0.00043185	0.00023803	-0.00022661	0.00020388	6.8856e-05	-0.00033623	0.00016975	0.00021184	-0.00056419	-0.00042916	-0.00034496	-0.00068253	-0.00047126	-0.00040375	1.008e-05	0.00016179	0.00022058	0.00015306	0.00042312	0.00020388	0.00023726	0.0003135	0.0011324	0.0010649	0.00041517	0.00019594	0.00052478	0.00017847	2.6762e-05	0.00048268	0.0014954	0.0012674	0.00023803	0.00050809	0.00011173	0.00016257	0.00012047	0.0002134	0.00032302	0.00023882	-4.7922e-05	0.00044136	0.00046677	-3.124e-05	0.00046677	0.0001713	0.00023882	0.00073683	0.00080435
0.0025803	0.0027995	0.0023269	0.002369	0.0020569	0.0025549	0.0027995	0.0023269	0.002732	0.002732	0.0023857	0.0030609	0.0030188	0.0023182	0.0017527	0.0019131	0.0019894	0.0017026	0.0015422	0.0012213	0.0016518	0.0010863	0.0015168	0.0016939	0.0016685	0.0015501	0.0012292	0.0014906	0.0012626	0.0004016	0.0010092	0.0014397	0.0016423	0.0014985	0.00083132	0.0012451	0.0016502	0.0018273	0.0019457	0.0019036	0.0014898	0.0020974	0.0020553	0.0013547	0.0014898	0.0014556	0.0015398	0.00078845	0.0011768	0.0013373
0.0045652	0.0046494	0.0043118	0.0038901	0.0035946	0.0039322	0.0033412	0.0037042	0.0034596	0.004118	0.00362	0.0035525	0.0039488	0.0041514	0.0035016	0.0037717	0.004261	0.0039401	0.0046153	0.0044381	0.0042951	0.003848	0.0035104	0.003848	0.0029703	0.0027677	0.0032657	0.0033333	0.0034008	0.0036287	0.0041943	0.005207	0.004616	0.0047344	0.0049369	0.0043126	0.0036796	0.0034349	0.0031649	0.0035366	0.0029965	0.002971	0.0034182	0.002971	0.0034603	0.0033761	0.0031482	0.0028527	0.0028527	0.0026923
6.636e-05	-0.0002037	2.4266e-05	-0.00022038	-0.00012745	0.00016802	0.00069146	0.00021886	0.00053975	0.00032925	0.00031178	0.00014261	0.00014261	0.00058979	0.0012816	0.0017542	0.0016867	0.0020497	0.0015517	0.0015771	0.0016025	0.001763	0.0010791	0.0003531	0.00021807	0.00028559	0.00118	0.0012816	0.0022443	0.0023364	0.0023277	0.0033992	0.0027241	0.0021077	0.0019473	0.0015676	0.00090117	0.00067322	0.0014413	0.0018972	0.0024627	0.0020831	0.0020743	0.0020998	0.0016017	0.0020576	0.002311	0.0018551	0.0020322	0.0017368
-0.0060717	-0.0046706	-0.0044259	-0.0038683	-0.0040034	-0.004696	-0.005194	-0.0057762	-0.0060796	-0.0061892	-0.0060375	-0.0059279	-0.0062989	-0.006553	-0.00619	-0.0058858	-0.0060463	-0.0058771	-0.0058517	-0.0058596	-0.005885	-0.0055896	-0.005615	-0.0053958	-0.0055308	-0.0051003	-0.00548	-0.0050749	-0.003024	-0.0040367	-0.0036738	-0.0030995	-0.002939	-0.0036483	-0.0040788	-0.0041964	-0.0037913	-0.0040693	-0.0049049	-0.0042631	-0.0040177	-0.0037985	-0.0036801	-0.0039502	-0.0034689	-0.0037222	-0.0043052	-0.0044061	-0.0048533	-0.0045157
-0.00058726	-0.001457	-0.0010098	-0.00075644	-0.0005118	-0.00044428	-0.001457	-0.0009002	-0.00061346	-0.00095103	-0.00066429	-0.00076517	-0.0010606	-0.00095103	-0.0010185	-0.00092561	-0.00099313	-0.00097644	-0.00070638	8.7107e-05	0.00062722	0.0001713	0.0001713	0.00086313	-0.00017501	0.00023008	-0.00053799	-0.0010106	-0.00094308	-0.00085888	-0.00047048	-0.00087556	-0.00067302	-0.0004959	-0.00065634	-0.00080009	-0.00049667	-0.00036164	-0.00017578	-0.00065711	-0.0008422	-0.00081678	-0.00053877	-0.00092717	-0.00069922	-0.00040375	-0.00042043	-0.00055546	-0.00096054	-0.00087635
[truncated: 1,150 more columns]
