# Supplementary material for: Sensory integration of a light touch reference in human standing balance
Source: PLoS One. 2018 Jun 6;13(6):e0197316. doi: 10.1371/journal.pone.0197316 (PMC5991370; doi:10.1371/journal.pone.0197316)
Supplement: S1 Dataset — Each file provides the time traces of the whole body center of mass or the stimulus for one individual experimental trial of one subject. Each row contains one of the eleven cycle repetitions recorded within each trial and used for analysis. (ZIP) [file pone.0197316.s001.zip › csv_data/com_trans_subj1_height2_ampl2.csv]

0.0017216	0.0024134	0.0025064	0.0021434	0.0014682	0.00052304	0.00064934	2.5025e-05	-0.00015211	-0.00032924	0.00014336	0.00010127	0.0007089	0.0012998	0.0012998	0.0012998	0.0013253	0.00085266	-0.00012591	-0.00020216	0.00031254	8.4585e-05	-0.00022758	8.4585e-05	0.00038005	0.00038005	0.00057387	0.0010465	0.00084393	0.00037133	0.00010127	0.0006247	0.00075973	0.00053177	0.0015699	0.00075973	0.00069222	0.00029586	0.00081056	0.0005826	0.0005826	0.00075973	0.00048967	0.00026171	0.00069222	0.00012668	9.2539e-05	0.00026966	0.00044679	0.00055563
0.0035953	0.0032578	0.0022959	0.0011315	0.0013761	0.0017979	0.0016795	0.002473	0.0026501	0.0036629	0.0035532	0.0036462	0.003832	0.0041442	0.0035874	0.002693	0.001689	0.0021108	0.0022712	0.0022125	0.0023904	0.0024833	0.0021624	0.0021203	0.0020107	0.0023229	0.0019432	0.0020957	0.002357	0.0018343	0.0016572	0.0014126	0.00072074	0.0013959	0.0018518	0.0026199	0.0021727	0.0013117	0.0017168	0.0015222	0.0014293	0.0007708	-0.00074789	-0.00047784	-0.0011283	-0.0028924	-0.0025716	-0.0036772	-0.0020735	-0.002099
0.0011171	0.00091456	7.8972e-05	0.00061909	0.00042527	0.00055157	0.00049279	0.0006024	0.00082163	0.00082163	0.00093124	0.00083832	0.00053411	0.00022195	0.00015443	0.0011838	0.00047455	0.00022913	0.00090427	0.00016161	-0.00030304	-0.00022679	-0.00024347	-0.0001426	-0.00012591	0.00039752	0.00052382	-1.6295e-05	-0.00031177	2.5799e-05	-0.00018547	-0.00013464	0.00021961	0.00046425	0.00019419	-7.5865e-05	0.00084393	0.00056514	-9.1247e-06	-0.0003467	-0.0012919	-0.0021783	-0.0018828	-0.001554	-0.0014357	-0.00096306	-0.0011831	-0.0011997	-0.00079466	-0.00082881
0.0022029	0.0019329	0.0015278	0.0015024	0.001747	0.0020592	0.0021267	0.0019829	0.0025318	0.0022276	0.002118	0.0017216	0.001755	0.0017637	0.0014849	0.0014937	0.0018987	0.0011815	0.0011902	0.00092812	0.0012911	0.0014261	0.00049763	-0.00031255	-8.4593e-05	-0.00038006	0.00076768	0.00056514	0.00098691	0.0014762	0.0012149	0.00093608	0.00086856	1.6286e-05	0.00069143	0.00084314	0.00081773	0.00088525	0.0011807	0.00089397	0.0010036	0.00093608	0.0010965	0.0001259	0.00037054	-0.0001783	-0.00033874	-0.00041421	7.5072e-05	0.00027762
-0.0056619	-0.0039995	-0.0049447	-0.0058899	-0.006295	-0.0063625	-0.0051727	-0.0040082	-0.0041012	-0.003924	-0.0043799	-0.0049201	-0.0047429	-0.004422	-0.0041012	-0.0040082	-0.0045992	-0.0043712	-0.0040336	-0.0038311	-0.0039828	-0.0040503	-0.0042529	-0.0039995	-0.0038224	-0.0033498	-0.0035523	-0.0037294	-0.0038557	-0.0041933	-0.0042775	-0.0048264	-0.0038724	-0.0037374	-0.003619	-0.003619	-0.0031631	-0.0035428	-0.0036524	-0.0040067	-0.0032553	-0.0040655	-0.0034912	-0.0035674	-0.0037867	-0.0041497	-0.004403	-0.004631	-0.0042767	-0.0036945
-9.4106e-05	0.00048811	0.00084237	0.00036977	0.00055563	3.2195e-05	0.00021806	0.00044601	0.00026015	0.00012512	-0.00061754	-0.00077798	-0.00072715	0.0003364	0.00020137	9.1755e-05	4.0923e-05	0.0008511	0.00059772	0.00034435	0.00038645	0.00013307	-0.00036494	0.00032689	8.2242e-05	-0.00021323	-0.0001203	-0.00072793	-0.00070251	-0.00037368	-7.8198e-05	-0.00053412	-0.00017986	4.8093e-05	-0.00090584	-0.00093999	-0.00075413	-0.001218	-0.0014205	-0.0027033	-0.0017494	-0.00082959	-0.0010575	2.2682e-05	-0.00058495	-0.00092252	-0.00032362	-0.00032362	-0.00079622	-0.00066119
-0.00035777	1.3169e-05	7.273e-05	-0.00024815	-0.00039113	-0.00061036	-0.00048328	-0.00045787	-9.488e-05	-0.00031411	-0.00029742	-5.2787e-05	-4.4048e-05	-5.2787e-05	0.0005048	0.00035308	-9.9088e-06	-0.00038957	-0.00061754	-0.00032206	-0.00061754	0.00020137	-4.3274e-05	0.00053099	0.0005564	0.001334	0.0012498	0.0013086	0.0010965	0.0010965	0.0026922	0.00092812	0.00026966	0.00090271	0.00059851	0.0012824	0.0018225	0.00094481	0.00092812	-9.3322e-05	0.00032845	0.00062392	0.00051431	0.00082646	0.00031177	0.00022757	-0.00013543	0.00015132	0.00048889	-7.6639e-05
0.0024294	0.0020497	0.0018138	0.0022443	0.0024889	0.0024381	0.0021847	0.0028178	0.0028599	0.0024714	0.0017796	0.0019568	0.0020918	0.0020664	0.0015683	0.0019734	0.0012895	0.0017455	0.0015683	0.0010028	0.0014921	0.0018718	0.0021672	0.0019647	0.0018551	0.0019901	0.0021506	0.0016525	0.0016359	0.0022181	0.0026065	0.002674	0.0028853	0.0026573	0.0030791	0.002902	0.0028344	0.0029274	0.0031045	0.0032228	0.0032904	0.0028599	0.0034	0.0028686	0.0031386	0.0034341	0.0041259	0.0040838	0.0039321	0.0038734
0.0029702	0.002025	0.0021347	0.0024301	0.0028606	0.0023372	0.0032411	0.0033594	0.0032331	0.0040854	0.0044738	0.0044404	0.0044492	0.0059178	0.0049893	0.0046771	0.0046009	0.0047446	0.0049472	0.0059853	0.005724	0.0052347	0.0055048	0.0052768	0.0049051	0.0047446	0.0056144	0.005083	0.0049813	0.0055135	0.0055302	0.005353	0.0061807	0.0062228	0.0061132	0.0057756	0.0055731	0.0054801	0.0063578	0.0062736	0.0065524	0.006527	0.0060965	0.0056914	0.0053538	0.0052863	0.005666	0.0048558	0.0055985	0.0062903
-0.0014776	-0.0014856	-0.0018906	-0.0019415	-0.0017389	-0.0018573	-0.002237	-0.002009	-0.0021273	-0.0023132	-0.0024482	-0.0023894	-0.002229	-0.0023807	-0.0015705	-0.0014776	-0.0018493	-0.0025586	-0.0021114	-0.0021281	-0.0025078	-0.0022544	-0.002094	-0.0020685	-0.0026341	-0.0019756	-0.0017985	-0.001731	-0.0025666	-0.0029971	-0.0034022	-0.0032504	-0.0038835	-0.003681	-0.0039431	-0.0036476	-0.0030399	-0.0030399	-0.0032846	-0.0024069	-0.0028287	-0.0036134	-0.0028962	-0.0030654	-0.0032004	-0.0025673	-0.0024998	-0.0027191	-0.002812	-0.002947
0.0077097	0.007836	0.008106	0.0080973	0.007025	0.0069233	0.0065349	0.0073364	0.0072347	0.0071585	0.0060274	0.0058161	0.0052085	0.0050401	0.0055127	0.005361	0.0057232	0.0058582	0.0056978	0.0056898	0.0057065	0.0049885	0.0050727	0.005562	0.0052832	0.0051228	0.0045405	0.0043126	0.0046335	0.0047264	0.0050131	0.0048527	0.0043547	0.0046247	0.0047598	0.0044897	0.0045231	0.0049703	0.0051307	0.0052149	0.0050966	0.0050711	0.0049194	0.0047336	0.0049028	0.0048432	0.0045223	0.0046319	0.0040918	0.0040918
[truncated: 1,150 more columns]
