# Supplementary material for: Sensory integration of a light touch reference in human standing balance
Source: PLoS One. 2018 Jun 6;13(6):e0197316. doi: 10.1371/journal.pone.0197316 (PMC5991370; doi:10.1371/journal.pone.0197316)
Supplement: S1 Dataset — Each file provides the time traces of the whole body center of mass or the stimulus for one individual experimental trial of one subject. Each row contains one of the eleven cycle repetitions recorded within each trial and used for analysis. (ZIP) [file pone.0197316.s001.zip › csv_data/com_trans_subj1_height2_ampl3.csv]

0.00034938	0.00059403	-3.0289e-05	-0.0012289	-0.0010009	-0.0010684	-0.0013806	-0.001271	-0.0014481	-0.00072212	-0.0006546	-0.0004608	-0.0011359	-0.00068875	-0.00066334	-0.00096676	-0.00078963	-0.0014394	-0.0013043	-0.0017261	-0.0016419	-0.00068002	-0.00040996	-0.00023283	-0.00027494	-0.00039328	-0.00024156	-0.00083251	-0.00087461	-0.00094213	-0.00087461	-0.00079041	-0.00090876	-0.0011701	-0.001128	-0.0020565	-0.002124	-0.0019556	-0.0018714	-0.0014918	-0.0015593	-0.0016268	-0.0016014	-0.0014242	-0.0013821	-0.0020152	-0.0025807	-0.0030787	-0.0032392	-0.0029524
-0.00022488	-0.00034322	-0.0007229	-0.0006387	0.00026441	-3.1073e-05	-0.00049572	-5.6484e-05	0.00034065	7.932e-05	-0.00020742	3.7226e-05	0.00018098	0.00062818	0.00070442	0.00033269	0.00059403	-5.5709e-05	0.00089823	0.0003748	0.00033269	0.00046772	4.5954e-05	-0.00034245	-0.00015659	0.00074652	0.00083072	0.00083072	0.00083072	0.0011516	0.0013542	0.0014217	0.00099116	9.6786e-05	0.00054398	0.00031601	0.00051856	0.00096575	0.00073778	0.00069569	0.00051856	0.0002064	0.00065359	0.00071315	0.00093237	0.0013629	0.0011349	0.0014892	0.00092364	0.00092364
0.006941	0.006578	0.0067806	0.0063667	0.0066201	0.0064343	0.0066622	0.0070165	0.0063413	0.0061134	0.0056829	0.005725	0.0057925	0.0055645	0.0058934	0.0058839	0.0053183	0.0052675	0.004829	0.0043731	0.004702	0.004609	0.0051404	0.0052079	0.0051404	0.0046424	0.0048449	0.0049291	0.0043549	0.0049712	0.0049037	0.0047433	0.004262	0.0042365	0.0035781	0.0030125	0.0043287	0.0037632	0.0036615	0.003737	0.0030364	0.0026059	0.0031206	0.0032636	0.0038378	0.0035257	0.0027322	0.0028418	0.0024955	0.0018966
0.00259	0.0025225	0.0026575	0.0035606	0.0036281	0.0033414	0.0037044	0.0045821	0.0048942	0.0050126	0.0047004	0.0043374	0.0042445	0.0041516	0.004177	0.0041603	0.0037806	0.0036456	0.0031897	0.0027425	0.0028187	0.0026241	0.0026241	0.0029871	0.0031055	0.0030546	0.0032572	0.0034597	0.0035614	0.0032659	0.0036964	0.003173	0.0029871	0.0036114	0.0036535	0.0035439	0.0037465	0.0031643	0.0025987	0.0026662	0.0023962	0.0011976	0.0019148	0.0019148	0.0023032	0.0027758	0.0025733	0.0020586	0.0026829	0.0030205
0.0036209	0.0039585	0.0037393	0.002617	0.0021865	0.0019585	0.0024986	0.0031317	0.0024732	0.0029966	0.0027099	0.0028028	0.0031324	0.0037909	0.003555	0.0030991	0.0032341	0.0035717	0.0028878	0.0034787	0.0037996	0.0051166	0.0050069	0.0049394	0.0046948	0.0042643	0.0046781	0.0051173	0.0057003	0.0050252	0.0061984	0.0066376	0.0066042	0.0066805	0.0066217	0.0057774	0.0054732	0.0051777	0.0049585	0.004933	0.0056336	0.0058616	0.0052627	0.0055581	0.0060307	0.0060982	0.0063262	0.0065288	0.0063008	0.006022
0.0026241	0.0023874	0.0031976	0.0029609	0.0029697	0.0029776	0.0023533	0.001779	0.0015598	0.0019395	0.0026313	0.0022095	0.0018466	0.00237	0.0017624	0.0019141	0.0021166	0.0022683	0.001922	0.0016686	0.0013644	0.0019562	0.001922	0.0014995	0.0016599	0.0013898	0.00058841	0.0009514	0.00082432	0.00043592	0.00063846	0.001204	0.00089184	0.0013136	0.0011111	0.0012882	0.00064641	0.00052807	0.00052807	0.00079813	0.00051934	0.0003168	0.00026674	-8.829e-05	0.00016508	0.00084023	0.00074729	0.00097526	0.0010936	0.00082354
0.0031324	0.0031579	0.0032675	0.0026177	0.0021197	0.0027607	0.0029379	0.0031825	0.0031317	0.0032413	0.0029625	0.0034351	0.0031904	0.0025574	0.0022619	0.001806	0.0022111	0.0017298	0.0017131	0.0020086	0.0018735	0.0017385	0.0018314	0.0017385	0.0021015	0.001941	0.001443	0.0012572	0.0019323	0.0017806	0.0015272	0.0015693	0.00093627	0.0013326	0.0015098	0.0015519	0.00092754	0.0011047	0.0016194	0.001366	0.0009355	0.0010705	0.00058919	0.00042875	0.00047958	-0.00019635	-0.00022971	6.1938e-06	-8.6732e-05	0.00034377
-0.00096832	-0.0011033	-0.0011375	-0.0013488	-0.0016276	-0.002016	-0.0021851	-0.0023877	-0.0025902	-0.0023289	-0.0019492	-0.0025402	-0.0025314	-0.0023122	-0.0024052	-0.0027681	-0.0025656	-0.0026331	-0.0028865	-0.0032241	-0.0028865	-0.0031399	-0.0035195	-0.0031144	-0.0028698	-0.0028364	-0.002313	-0.0024901	-0.002676	-0.0023805	-0.0023805	-0.0030302	-0.0037221	-0.0030215	-0.0030469	-0.0024814	-0.0029373	-0.002363	-0.0023376	-0.0025148	-0.0023797	-0.0019826	-0.0021089	-0.003012	-0.0027674	-0.0024973	-0.00324	-0.002657	-0.0025052	-0.0028007
-0.0025974	-0.002344	-0.0028333	-0.0026895	-0.0029763	-0.0032043	-0.0026562	-0.002344	-0.0024957	-0.0018373	-0.0019382	-0.0017777	-0.0012463	-0.00090876	-0.001989	-0.0015752	-0.0012543	-0.0013472	-0.0014989	-0.00089129	-0.00088257	-0.00064587	-0.00013039	0.0001905	0.0013637	0.00086564	0.00017381	4.7513e-05	0.00020001	0.00058046	0.0014923	0.0017203	0.0016186	0.0014923	0.00094344	0.0010793	0.0011635	0.0016194	0.0021682	0.0020673	0.002312	0.0030721	0.0038569	0.0042119	0.003115	0.0028624	0.0025836	0.0028711	0.0033183	0.0033771
-0.00077373	-0.0011026	-0.0011447	-0.0011026	-0.0011868	-0.0012877	-0.00085714	-0.00038454	0.00027392	0.00015557	0.0015734	0.00029933	0.00077193	0.0003168	4.6739e-05	0.00037636	0.00046928	0.0004526	0.00037713	0.00078222	0.00074012	0.0013986	0.001061	0.001559	0.0028593	0.0032389	0.0045217	0.0026988	0.0019228	0.0014756	0.0013493	0.001358	0.0016956	0.0023374	0.0020927	0.0019665	0.00303	0.0031055	0.0030888	0.0027854	0.0028187	0.0028354	0.0030634	0.0028267	0.0034764	0.0032484	0.0027083	0.0031555	0.0031301	0.0033326
-0.0025815	-0.0023114	-0.0020501	-0.0019572	-0.0025902	-0.0026156	-0.0027086	-0.0028269	-0.0028778	-0.0022701	-0.0037554	-0.0038817	-0.003097	-0.002599	-0.0032995	-0.0035275	-0.0035696	-0.0038651	-0.0034179	-0.0035529	-0.0037467	-0.0038651	-0.00373	-0.0026077	-0.0034687	-0.0034012	-0.0031986	-0.0027006	-0.0025823	-0.0029111	-0.0031812	-0.0038396	-0.004101	-0.0032733	-0.0029524	-0.0032058	-0.0034338	-0.0030374	-0.0026744	-0.0030716	-0.004008	-0.0042781	-0.0036029	-0.0033416	-0.003004	-0.0026665	-0.0029532	-0.0033583	-0.002784	-0.003375
[truncated: 1,150 more columns]
