# Supplementary material for: Sensory integration of a light touch reference in human standing balance
Source: PLoS One. 2018 Jun 6;13(6):e0197316. doi: 10.1371/journal.pone.0197316 (PMC5991370; doi:10.1371/journal.pone.0197316)
Supplement: S1 Dataset — Each file provides the time traces of the whole body center of mass or the stimulus for one individual experimental trial of one subject. Each row contains one of the eleven cycle repetitions recorded within each trial and used for analysis. (ZIP) [file pone.0197316.s001.zip › csv_data/com_trans_subj2_height1_ampl1.csv]

-0.0053476	-0.0056032	-0.0041871	-0.0025674	-0.0025598	-0.0024005	-0.0024526	-0.0023562	-0.0027006	-0.0038274	-0.0036422	-0.0025154	-0.0021817	-0.0023929	-0.0022261	-0.0022965	-0.0021296	-0.0023853	-0.0018403	-0.0016811	-0.0021924	-0.002889	-0.0031707	-0.00472	-0.0048348	-0.0031631	-0.0044935	-0.0041414	-0.0043342	-0.0043526	-0.005383	-0.0044935	-0.0039561	-0.0040189	-0.003852	-0.0036408	-0.0034219	-0.003307	-0.0033514	-0.0039592	-0.0036699	-0.0033698	-0.002217	-0.0019981	-0.0011194	-0.00064483	0.00055236	-0.00054076	-0.0015007	-9.2204e-05
-0.00027884	0.00070708	-0.00056054	-0.00022681	-0.00013036	-0.00094179	-0.00089738	-0.0011607	-0.00027121	-0.00044883	0.00032582	-0.00025595	-0.001127	-0.0010566	-0.0015312	-0.00079331	-0.00062645	-0.0012786	-0.0011454	-0.00068924	-1.1027e-05	0.00018186	0.0011678	0.0029544	0.00073449	0.0028028	0.0015459	0.0021353	0.0021093	0.0007789	0.0013423	0.0007605	0.00090135	0.00038237	0.00059364	0.00047881	0.00085695	0.00064568	1.1872e-05	0.0004528	0.0010866	0.0010162	0.00014509	0.00033033	0.00063805	0.00033033	-0.0003739	-0.00089287	9.3049e-05	0.00063041
0.0018918	0.0016361	0.0016361	0.0018214	0.0010467	0.00022765	0.00057977	0.00055374	0.00022001	0.00022001	0.00059815	-0.00022091	-0.0001765	0.00066858	0.00034247	0.00013121	0.00086146	0.00069459	0.00062417	0.0010727	0.001829	0.0021367	0.0020219	0.0021887	0.0025929	0.0018366	0.0017402	0.0023556	0.0030414	0.0028746	0.0024704	0.0022148	0.0023372	0.0024337	0.0028378	0.0039646	0.003983	0.0049245	0.004035	0.0039386	0.0038942	0.0019927	0.0025821	0.0023265	0.0022821	0.002256	0.0027046	0.002801	0.0026342	0.0019743
-0.00061535	3.6846e-05	0.00032929	-0.00029688	-0.0004301	-0.0013456	-0.0011083	-0.0015048	-0.0016013	-0.0025168	-0.0017789	-0.0010486	-0.0017452	-0.0020713	-0.002301	-0.0027235	-0.0028828	-0.0028123	-0.0020377	-0.0016856	-0.0013442	-0.0018188	-0.002523	-0.0021189	-0.0015999	-0.0019964	-0.0022705	-0.0018847	-0.0013397	-0.00067987	-0.00073191	-1.6649e-06	-0.00041657	-0.00062783	-0.00054978	-0.00059419	-0.0011055	-0.00070138	-0.00016401	-0.001424	-0.00052688	-0.00049323	2.5743e-05	0.00020024	-1.1027e-05	3.3374e-05	0.00025228	0.0002783	-0.00070763	-0.0016491
-0.00030625	4.5861e-05	-0.00030625	-0.00037668	-0.00023583	-0.000121	-0.00031388	-0.00099973	-0.001289	-0.00032915	-0.00022195	-0.00064448	-0.0004072	7.7069e-06	-0.0005817	-0.0014712	-0.0010042	-0.0012675	-0.00070416	-0.00084501	-0.00094908	-0.0017681	-0.0020575	-0.0021539	-0.0024356	-0.0017053	-0.0015201	-0.0018354	-0.0022764	-0.0018094	-0.0021171	-0.0025136	-0.0040002	-0.004115	-0.0031995	-0.003596	-0.0038333	-0.0037185	-0.0037705	-0.0037965	-0.002855	-0.0028626	-0.0029147	-0.0038822	-0.00323	-0.0023222	-0.0025855	-0.0025855	-0.0028748	-0.0032085
0.0015078	0.0010148	0.0018155	0.0007775	-0.00026046	-0.00011961	6.5641e-05	0.00062903	0.0012628	0.0012108	0.00092147	0.00073622	0.0012476	0.0012032	0.0016517	0.0010363	0.00015757	0.00014994	0.0005985	0.00033519	-0.00034302	-0.0004915	-0.00017304	-0.00078082	-0.0012294	-0.00011024	0.00066441	0.00054958	0.00038272	0.0016947	0.0010349	0.00076085	0.0012798	0.0015355	0.00076085	-0.00036592	-0.00011024	5.6617e-05	-0.00048074	-0.00046236	-0.00092931	-0.00032151	-0.00095532	-0.00011024	0.00097212	0.00087568	0.0009461	0.0013242	0.001191	0.00023112
0.00014266	-0.00035031	-0.00050955	-0.00035031	-0.00044675	-0.00037633	0.00046875	0.00044273	0.00033866	0.00022382	0.00025748	0.00039069	9.0618e-05	-7.6252e-05	0.00030189	0.00030189	0.00046875	1.8104e-06	0.0016659	0.0015955	0.00096171	0.00075044	0.00063562	0.00068002	0.00079485	0.0010582	0.0011362	-0.00015743	-0.00066878	0.00024672	0.00055444	-0.00016818	-0.00030902	-0.0018063	-0.001076	-0.0012429	-0.0013838	-0.0012873	-0.0014022	-0.0013761	-0.00092757	-0.00023409	-4.1216e-05	-0.00032291	0.00033692	-0.00046375	-0.00094145	-0.00070416	-0.00098586	-0.00081899
0.00073483	0.001113	0.0020101	0.0013579	0.0017881	0.0020881	0.0018064	0.0014803	0.0010134	0.0012323	0.0008618	0.0010883	0.00089545	0.0012292	0.0016333	0.0019747	0.0020007	0.0029866	0.0024049	0.003302	0.0036433	0.0037734	0.0043628	0.0046185	0.0045373	0.0046705	0.0044853	0.0043781	0.0058233	0.0060086	0.00556	0.0053227	0.0047149	0.0041256	0.0043368	0.0039143	0.0041883	0.0042695	0.0045068	0.0049554	0.0043843	0.0039802	0.0043951	0.0039833	0.0038425	0.0044503	0.0045314	0.0040125	0.0040308	0.0035486
-0.0015416	-0.0015416	-0.0014788	-0.00098586	-0.00061535	-0.000649	-0.0023208	-0.0028581	-0.003103	-0.0028474	-0.0026621	-0.0021432	-0.0018094	-0.0018171	-0.0017282	-0.0021324	-0.0024141	-0.002062	-0.0017359	-0.0019732	-0.0019104	-0.001621	-0.0013317	-0.0022472	-0.0022028	-0.0038225	-0.0044564	-0.0053014	-0.0046232	-0.0045008	-0.002829	-0.0032515	-0.0030663	-0.0022916	-0.0017987	-0.0016578	-0.0019655	-0.0018951	-0.00079436	-4.5719e-05	-0.0012873	-0.00023097	-0.0010056	-9.0126e-05	0.00044724	-4.5719e-05	-0.0011281	-0.0023513	-0.0020436	-0.0018583
-0.0017862	-0.0022791	-0.0022791	-0.0028869	-0.0028609	-0.0021643	-0.0023052	-0.0020679	-0.0021123	-0.0026052	-0.0021567	-0.0025272	-0.0021307	-0.0031794	-0.0040428	-0.0034871	-0.0040505	-0.0038392	-0.0030569	-0.0023711	-0.0019929	-0.0029789	-0.0030493	-0.0035683	-0.0034014	-0.0036387	-0.0046506	-0.0058034	-0.0053288	-0.0049507	-0.0068705	-0.0064924	-0.006967	-0.0068965	-0.0070114	-0.0063592	-0.0056549	-0.0053993	-0.0056105	-0.0052844	-0.0047027	-0.0039724	-0.0036984	-0.0033723	-0.0029941	-0.0043842	-0.0049032	-0.0045067	-0.0050073	-0.0047072
-0.0025192	-0.0019818	-0.0024488	-0.0025452	-0.0022819	-0.0023447	-0.0015548	-0.00076487	-0.00048318	-1.9358e-05	0.0001475	0.00011073	0.0012084	0.0008899	0.0012313	0.00057907	0.00060508	0.0014026	0.0015143	0.0013107	0.0019338	0.0023195	0.0025124	0.0017301	0.0020531	0.0014193	0.0017346	0.0020423	0.0022536	0.0025246	0.002699	0.0035073	0.0037002	0.0036007	0.0037675	0.0038563	0.0038119	0.003345	0.0035119	0.003916	0.004409	0.0048575	0.004409	0.0045758	0.0041533	0.0040385	0.0035899	0.0032454	0.0042053	0.0042314
[truncated: 1,150 more columns]
