# Supplementary material for: Sensory integration of a light touch reference in human standing balance
Source: PLoS One. 2018 Jun 6;13(6):e0197316. doi: 10.1371/journal.pone.0197316 (PMC5991370; doi:10.1371/journal.pone.0197316)
Supplement: S1 Dataset — Each file provides the time traces of the whole body center of mass or the stimulus for one individual experimental trial of one subject. Each row contains one of the eleven cycle repetitions recorded within each trial and used for analysis. (ZIP) [file pone.0197316.s001.zip › csv_data/com_trans_subj2_height1_ampl2.csv]

-0.0043925	-0.0045962	-0.0054152	-0.0067716	-0.006568	-0.006516	-0.0067012	-0.0068788	-0.0068788	-0.0073902	-0.0078387	-0.0056924	-0.0060629	-0.005351	-0.0057475	-0.0051245	-0.0046867	-0.0047387	-0.0047203	-0.004976	-0.0054874	-0.005146	-0.0051644	-0.0043668	-0.0048369	-0.0048889	-0.0053559	-0.0043883	-0.00484	-0.0045063	-0.00375	-0.0042614	-0.0044022	-0.0043318	-0.0045982	-0.0043793	-0.0044161	-0.0033261	-0.0034777	-0.0034961	-0.0035773	-0.0031991	-0.0026021	-0.0026389	-0.0013928	-0.0011111	0.0016691	-0.00085851	-0.0025778	-0.00020945
0.016454	0.01619	0.015197	0.015056	0.015038	0.016164	0.016605	0.015805	0.015067	0.014637	0.01447	0.014963	0.014118	0.013609	0.014032	0.013487	0.013401	0.012663	0.012074	0.011036	0.011143	0.011566	0.011339	0.010212	0.010353	0.01016	0.010382	0.010857	0.0098191	0.0095742	0.0095925	0.0099003	0.010271	0.009911	0.0092588	0.0096814	0.0090399	0.0093216	0.0076575	0.0088026	0.0086021	0.0083128	0.0086833	0.0090982	0.0083496	0.0078934	0.0071891	0.0072596	0.0070667	0.0069519
0.00052358	0.00014545	-0.00041031	0.00034596	0.00034596	-0.00063996	-5.0554e-05	0.00064604	0.00093537	0.00032758	1.9869e-05	0.00070571	0.00066893	0.00049132	0.00067657	0.00055099	0.00048056	0.0011144	0.00071786	0.00063668	0.00030295	0.00046981	0.0013149	0.0031719	0.0037873	0.0033724	0.0032056	0.006497	0.0064114	0.0061817	0.0076422	0.006964	0.0070237	0.0078948	0.0084581	0.0084918	0.00791	0.0080693	0.007936	0.0085147	0.0092189	0.0085407	0.0078625	0.007492	0.0077921	0.0081518	0.008011	0.0083187	0.0084855	0.0089341
-0.0024796	-0.0011936	-0.0020724	-0.0027842	-0.0037702	-0.0029251	-0.0035589	-0.0025806	-0.0028363	-0.0030475	-0.0027735	-0.003689	-0.0030996	-0.0033813	-0.0033292	-0.0034257	-0.0042524	-0.0041559	-0.0047193	-0.0045785	-0.0049306	-0.0058017	-0.0056424	-0.0062242	-0.0056761	-0.0059318	-0.0057573	-0.0064355	-0.0062762	-0.0060834	-0.005546	-0.0057909	-0.0060986	-0.0052199	-0.005053	-0.0056348	-0.005027	-0.0045861	-0.0048525	-0.0040258	-0.0038406	-0.0037518	-0.0033216	-0.0036997	-0.0034548	-0.0030843	-0.0024581	-0.0027138	-0.0026954	-0.0022208
-0.00051058	-0.0004509	-0.001322	-0.0016741	-0.000777	-0.00089182	-0.00127	-0.00088419	-0.0014216	-0.00056885	0.00013538	-2.3846e-05	0.00015064	-0.00079087	-0.00021223	0.00019956	0.00048126	0.00074456	0.00092669	0.00095271	0.0011012	0.0020871	0.0026658	0.0027806	0.0031327	0.0018911	0.001591	0.0024253	0.0012986	0.0022554	0.0025554	0.0025034	0.0022737	0.0028708	0.0032489	0.0036898	0.0038123	0.0037342	0.0035566	0.0034862	0.0041169	0.0041169	0.0043021	0.0046282	0.0049176	0.0049804	0.0044874	0.0035015	0.0038092	0.0036239
0.0024899	0.0032905	0.0030349	0.0031421	0.0026491	0.0029308	0.0027195	0.0021301	0.0020597	0.0018484	0.0024118	0.0024562	0.001778	0.0018928	0.0011886	0.0021745	0.0026491	0.0023674	0.0029308	0.0026751	0.0032829	0.0030196	0.0029752	0.0023598	0.0020337	0.0025711	0.0028083	0.003609	0.0036794	0.0036534	0.0036794	0.0038203	0.0029752	0.0027899	0.0029308	0.0023414	0.003116	0.0028344	0.0019005	0.0022082	0.0017076	0.0020153	0.0021638	0.0025603	0.0026567	0.0022082	0.0022786	0.0030272	0.0034054	0.0031497
-0.00054734	0.00025333	0.0012653	0.0013173	0.00055028	0.0015806	0.0028635	0.0021853	0.0018255	0.0014887	0.0013662	0.0014627	0.001233	0.00052878	0.0001843	0.00054404	0.0017045	0.0010002	0.0010446	0.00077821	0.00088228	0.0015681	0.001787	0.0018391	0.0018651	0.0017503	0.0013874	0.0016247	0.0011057	0.001421	0.0017992	0.0016736	0.0014883	0.0015144	0.0014592	0.0019001	0.0016965	0.0017149	0.0020562	0.0014484	0.0020455	0.0022047	0.0021343	0.0027237	0.0032871	0.004273	0.0053554	0.0058743	0.0051777	0.0040694
-0.002856	-0.0029525	-0.0043165	-0.0042017	-0.0048171	-0.0050804	-0.0049288	-0.0048508	-0.0041098	-0.0042874	-0.0038909	-0.004295	-0.0047176	-0.0056515	-0.0056515	-0.004762	-0.0053774	-0.0053774	-0.0057035	-0.0063817	-0.0048248	-0.005036	-0.0044282	-0.0054142	-0.0048952	-0.0047207	-0.0054249	-0.0054509	-0.0055994	-0.0050544	-0.0067262	-0.0064705	-0.005555	-0.0061888	-0.0052993	-0.0053958	-0.0050329	-0.004814	-0.0048921	-0.0045032	-0.0048109	-0.0055044	-0.006005	-0.0069465	-0.0066388	-0.0064979	-0.0068577	-0.0068913	-0.0068393	-0.0069357
0.0064086	0.0054303	0.005167	0.0048409	0.0054227	0.0061529	0.0059417	0.0063382	0.0068051	0.0072981	0.0067867	0.0069352	0.0066535	0.006802	0.0064239	0.0061866	0.0058161	0.0045377	0.0051899	0.0062799	0.0052159	0.0064207	0.0080037	0.0083895	0.008293	0.0082302	0.0076377	0.0083787	0.0078674	0.0077525	0.0067222	0.0060256	0.0068155	0.0067527	0.0072717	0.0066455	0.0058157	0.0046293	0.0052187	0.0060454	0.0064128	0.0078916	0.008726	0.0094042	0.0090857	0.0095679	0.010254	0.0093566	0.0092342	0.0089969
-0.0070599	-0.0065853	-0.0064445	-0.007334	-0.0075452	-0.0071303	-0.00627	-0.0059623	-0.0048723	-0.0052948	-0.004583	-0.0046718	-0.0045125	-0.00409	-0.0044605	-0.0026815	-0.0021626	-0.0020585	-0.0016283	-0.0021764	-0.0021581	-0.0023065	-0.0018764	-0.0015242	-0.0014018	-0.0016498	-0.0025393	-0.0024245	-0.0024321	-0.0032772	-0.0032068	-0.0032772	-0.0031884	-0.0028883	-0.0036109	-0.0032664	-0.0038482	-0.0041299	-0.003689	-0.0034777	-0.0031516	-0.0040931	-0.0043932	-0.004534	-0.0044636	-0.0039002	-0.0034073	-0.0032924	-0.0031332	-0.0025514
0.0005666	0.0007855	0.0014422	0.00083441	0.0011681	0.00088645	0.00081603	0.001632	0.0021218	0.0023591	0.0027816	0.0025964	0.0030265	0.0044426	0.0047059	0.0049509	0.0044732	0.0057668	0.0043139	0.0045589	0.0034474	0.0035362	0.0035545	0.0039403	0.0039847	0.0035698	0.0044225	0.0047823	0.0052048	0.0054758	0.0061432	0.0052981	0.0061692	0.0063881	0.0066438	0.0061172	0.006088	0.0056135	0.0059472	0.0054206	0.0063958	0.0060773	0.0044683	0.0059732	0.0059472	0.0053394	0.006529	0.0069959	0.0077445	0.0080783
[truncated: 1,150 more columns]
