# Supplementary material for: Sensory integration of a light touch reference in human standing balance
Source: PLoS One. 2018 Jun 6;13(6):e0197316. doi: 10.1371/journal.pone.0197316 (PMC5991370; doi:10.1371/journal.pone.0197316)
Supplement: S1 Dataset — Each file provides the time traces of the whole body center of mass or the stimulus for one individual experimental trial of one subject. Each row contains one of the eleven cycle repetitions recorded within each trial and used for analysis. (ZIP) [file pone.0197316.s001.zip › csv_data/com_trans_subj2_height1_ampl3.csv]

-0.00021572	-0.00026776	0.0001364	0.00037369	-0.00067503	-0.0012828	-0.0011864	-0.00061536	-0.00080061	-0.00095984	-0.00062611	0.00015618	0.0007716	0.000816	0.0010793	0.0018172	0.0025474	0.0023438	0.0040156	0.0039268	0.0023147	0.00263	0.0018477	0.0021891	0.0026636	0.0023712	0.0029499	0.0034428	0.0033984	0.0037398	0.0044072	0.0044072	0.0060086	0.0061234	0.0056457	0.0065581	0.005961	0.0057834	0.005687	0.0052017	0.0076113	0.0084488	0.0088605	0.0079006	0.0077078	0.0071	0.0074597	0.0074857	0.0078302	0.0079266
0.0012309	0.00075633	0.0011605	0.0013901	0.0005971	6.3139e-08	-4.4347e-05	-0.0011787	-0.0001668	-0.00065213	-0.000274	-0.00038882	-0.0010226	-0.00042247	-0.00056332	0.0007487	0.00044862	0.00058946	6.3139e-08	0.00049302	-0.00035205	-0.00039646	3.3715e-05	5.9729e-05	-0.00088178	-0.00073331	-0.00045162	-5.5093e-05	0.00062311	0.00095685	0.0015279	0.00084965	0.00049753	0.00047915	0.00062	0.0012431	0.0016288	0.0014956	0.0016288	0.0026147	0.0020253	0.0026408	0.0022182	0.0032118	0.0040385	0.0038532	0.0033266	0.0029561	0.0027708	0.0027969
-0.0018642	-0.0020755	-0.0015458	-0.0016162	-0.001731	-0.0012197	-0.0015718	-0.0014049	-0.0014386	-0.0011125	-0.0013942	-0.0014906	-0.0016054	-0.0013758	-0.0027291	-0.0030812	-0.0033109	-0.0026066	-0.0028439	-0.0024918	-0.0032221	-0.0033889	-0.0026587	-0.0027811	-0.0028699	-0.0026066	-0.0030032	-0.0036814	-0.0032144	-0.0025362	-0.0013758	-0.0014309	-0.0015014	-0.002302	-0.0026358	-0.002573	-0.002795	-0.0026909	-0.0028762	-0.0021199	-0.0021903	-0.0016561	-0.0023419	-0.0023496	-0.0018674	-0.0015964	-0.0017817	-0.001203	-0.001229	-0.00088768
0.00095129	-0.00042803	-0.0002244	-0.00045405	-8.3552e-05	-0.00063618	-0.0010663	-0.0017598	-0.0015302	-0.0012745	-0.0017675	-0.0023017	-0.0018348	-0.0026139	-0.0030288	-0.0030885	-0.0037376	-0.0050236	-0.0054798	-0.0046423	-0.004702	-0.0057583	-0.0049729	-0.0060997	-0.0056328	-0.0068927	-0.0062221	-0.0057261	-0.0066339	-0.0068192	-0.0072494	-0.0075571	-0.0061226	-0.0061118	-0.0067609	-0.0069722	-0.0063307	-0.0062863	-0.0056969	-0.0053188	-0.0058301	-0.0055224	-0.0063155	-0.0068345	-0.0061226	-0.0065451	-0.0065007	-0.0064303	-0.0055929	-0.0058225
0.011097	0.010719	0.010763	0.010033	0.010174	0.010237	0.009955	0.010641	0.01073	0.011197	0.011638	0.01044	0.010574	0.011111	0.010707	0.010003	0.0098357	0.0099245	0.010013	0.0098465	0.010295	0.010173	0.0096015	0.0094423	0.010076	0.010358	0.0091606	0.0094943	0.0099613	0.0088085	0.0086493	0.008983	0.008983	0.0087273	0.0088498	0.009035	0.0097209	0.010047	0.0099245	0.0090611	0.0090427	0.009606	0.0094836	0.010336	0.011515	0.010581	0.0089095	0.0084869	0.0087686	0.0090503
-0.0028484	-0.0054097	-0.0047575	-0.0058919	-0.0051877	-0.0045018	-0.0041757	-0.0048876	-0.0055918	-0.0047911	-0.0050024	-0.0040165	-0.0037792	-0.0032602	-0.0031086	-0.0022819	-0.0020707	-0.0029418	-0.0023707	-0.0022299	-0.002582	-0.0019222	-0.0018962	-0.0017553	-0.0015624	-0.0018625	-0.0016988	-0.0012242	-0.0011538	-0.00021225	2.5037e-05	-8.2154e-05	-3.7757e-05	-0.00051233	-0.00029343	-0.00038223	0.00026996	-0.00031181	-0.00025978	0.00047047	0.00079656	0.00016276	-0.00025978	-0.0006119	0.0005853	0.00014437	0.0002592	-4.8513e-05	-0.00021537	0.00018115
0.0046483	0.0041814	0.0034144	0.0018911	0.0027178	0.0030699	0.0023733	0.0019768	0.0020656	0.0012021	0.0017471	0.0030591	0.0032	0.0021957	0.0017547	0.001966	0.0026779	0.0025186	0.0032933	0.0036974	0.0037939	0.0038903	0.0043542	0.0039944	0.0037984	0.0044659	0.0039805	0.0044367	0.004726	0.0044443	0.0042851	0.0043372	0.0048822	0.004827	0.0053873	0.0056506	0.0055434	0.0053061	0.0058847	0.006148	0.0050549	0.0053519	0.0048589	0.0046889	0.005586	0.0052155	0.0045082	0.0036784	0.0036079	0.0041422
-0.0035093	-0.0023565	-0.0023642	-0.0024606	-0.0027867	-0.0034573	-0.002675	-0.0037573	-0.0037497	-0.0036089	-0.0040498	-0.0036824	-0.0038937	-0.0036488	-0.0039825	-0.0037115	-0.0038004	-0.0035891	-0.0042857	-0.0043745	-0.0043929	-0.0045001	-0.0032064	-0.0035769	-0.0030212	-0.0022941	-0.00202	-0.0020384	-0.0022757	-0.001942	-0.002242	-0.0028131	-0.0026646	-0.0028758	-0.0025681	-0.0031315	-0.0026202	-0.0021088	-0.0015822	-0.0007739	-0.0012148	-0.00044781	-0.0011857	-0.00047382	-0.00095604	-0.0019864	-0.0022497	-0.0015638	-0.0018899	-0.0022237
0.003371	0.0032149	0.002996	0.0021984	0.00090481	0.00037819	-0.00053731	-0.0015676	-0.0011527	-0.0012752	-0.0017498	0.0005742	0.0021603	0.0013443	0.0016444	0.00037681	-0.00086167	-0.00066567	-0.0020894	-0.0012183	-0.0019041	-0.0022195	-0.002368	-0.0021643	-0.0020755	-0.00057824	-0.0018795	-0.0013605	-0.0013054	-0.0016315	-0.0026434	-0.0023173	-0.0030292	-0.002403	-0.0033261	-0.0030261	-0.0033338	-0.0033338	-0.0036491	-0.0048279	-0.0053361	-0.0053545	-0.0048248	-0.0047988	-0.0054586	-0.0046916	-0.005307	-0.0061934	-0.0089138	-0.009344
0.009571	0.0090704	0.010012	0.0099599	0.0091669	0.0098711	0.0096338	0.0097042	0.0098267	0.01039	0.010153	0.0097042	0.0090996	0.0094149	0.010242	0.0089816	0.0082437	0.0089036	0.0095374	0.0092296	0.0092557	0.0093261	0.0092036	0.0084734	0.0081213	0.0091516	0.0083325	0.0087735	0.0089327	0.01013	0.0098742	0.0099002	0.0093813	0.0097778	0.0095925	0.0092848	0.008625	0.008651	0.0082469	0.008354	0.0073941	0.0076682	0.0078902	0.0083051	0.0072151	0.0054101	0.0046983	0.0054209	0.0056582	0.0056322
-0.0022406	-0.0016773	-0.0011583	-0.0018625	-0.0015104	-0.0014139	-0.00089497	-0.00012032	-0.0012471	-0.0011246	0.00011384	0.00012148	-0.00029343	-0.00099003	-0.0015534	-0.0016759	-0.0014018	-0.0010084	-0.0010084	-0.00055222	-0.00047417	-4.4001e-05	0.00057142	0.0011945	0.0015466	0.0014654	0.0017103	0.0021665	0.0035826	0.0035458	0.0029901	0.0025936	0.0025828	0.0036392	0.0051073	0.0049037	0.0055451	0.0054011	0.0049005	0.0048898	0.0059905	0.00562	0.005398	0.0055465	0.0060471	0.005773	0.0056766	0.00624	0.0055801	0.0060731
[truncated: 1,150 more columns]
