# Supplementary material for: Sensory integration of a light touch reference in human standing balance
Source: PLoS One. 2018 Jun 6;13(6):e0197316. doi: 10.1371/journal.pone.0197316 (PMC5991370; doi:10.1371/journal.pone.0197316)
Supplement: S1 Dataset — Each file provides the time traces of the whole body center of mass or the stimulus for one individual experimental trial of one subject. Each row contains one of the eleven cycle repetitions recorded within each trial and used for analysis. (ZIP) [file pone.0197316.s001.zip › csv_data/com_trans_subj2_height2_ampl1.csv]

0.0068241	0.0069206	0.0068762	0.0071579	0.0065761	0.0062684	0.0059163	0.0054677	0.0052381	0.0052641	0.0037408	0.0022359	0.0042154	0.0017766	0.0022435	0.0042598	0.0046379	0.0040041	0.0045935	0.0039857	0.0045415	0.0045047	0.0045644	0.0035524	0.0036749	0.0029446	0.0026262	0.0039014	0.0040606	0.0039351	0.0029752	0.0032645	0.0039136	0.0035094	0.0042733	0.0045106	0.0039548	0.0048183	0.0044998	0.0042702	0.0043038	0.0039961	0.0040665	0.0048856	0.0048596	0.0048856	0.0048412	0.0058271	0.0058011	0.0059496
0.0043777	0.0049151	0.0037103	0.0044925	0.004811	0.0057525	0.0052336	0.004785	0.0046886	0.0040287	0.0038175	0.0043548	0.0048662	0.0046473	0.0035205	0.0036017	0.0034608	0.0035833	0.0025193	0.0017003	0.0021412	0.0024489	0.0018779	0.0016819	0.00206	0.0016298	0.0011889	0.0014966	0.0014002	0.0001846	0.0013634	8.8166e-05	-0.001031	-0.00020429	-0.0001859	-0.00045996	-1.9039e-05	-0.00034513	-0.00050436	-0.00031148	-0.00017063	0.000578	0.00046318	0.00010342	-0.00029309	-0.00052275	-0.0011566	-0.0021609	-0.001501	-0.0016419
0.0052301	0.0047815	0.0049224	0.0051444	0.0050924	0.0043101	0.0047326	0.006063	0.0064335	0.0059145	0.0056436	0.0045245	0.003909	0.0037606	0.0028635	0.0015958	0.0025818	0.0026706	0.0027594	0.0027778	0.0030411	0.0024777	0.0030855	0.0033228	0.0031559	0.0036045	0.0043271	0.0038525	0.0040194	0.0035784	0.0032784	0.0039566	0.0044051	0.0035601	0.0033488	0.0035157	0.004027	0.00452	0.0046945	0.0043867	0.0050206	0.0044128	0.0042979	0.0045092	0.004324	0.0045873	0.0043316	0.0043836	0.0045061	0.004725
0.0030411	0.0029967	0.0033151	0.0037377	0.0030518	0.0034744	0.0031667	0.0034928	0.0038449	0.0035555	0.0030886	0.0030442	0.0031774	0.0021991	0.0010647	0.0028513	0.0037408	0.0029141	0.0026768	0.0024916	0.0015945	0.0022022	0.0024655	0.0025804	0.0031698	0.0032662	0.0031698	0.003381	0.0034255	0.0030029	0.002536	0.0017429	0.0022435	0.0026844	0.00264	0.0017506	0.0027105	0.0028513	0.0038633	0.0042414	0.0042046	0.0045567	0.004223	0.003704	0.0039413	0.0045307	0.0038709	0.004223	0.0048124	0.0051645
-0.0013567	-0.00096021	-0.0014348	-0.0015756	-0.0015572	-0.001346	-0.0017425	-0.0017685	-0.0015833	-0.0012051	-0.00091581	-0.0010567	-0.0012051	-0.0017869	-0.0015572	-0.0008086	-0.00021158	-7.836e-05	0.00072231	0.00046664	-0.0003264	-0.00038919	0.00032267	0.00035945	0.00038546	0.00059673	0.00038546	0.0007636	0.00024461	0.00050792	0.00088605	0.00064877	0.0017832	0.0025838	0.0036662	0.0028732	0.0035406	0.0031257	0.0014723	0.0022286	0.0019729	0.0021658	0.00257	0.0023771	0.0027368	0.0030262	0.0034043	0.0033599	0.0034119	0.0035528
-0.0004891	0.0014016	0.0010571	0.0016725	0.0015761	0.0022175	0.0021991	0.0015729	0.001158	0.0021332	0.0029263	0.0031712	0.0042275	0.0068484	0.0064779	0.0049623	0.0050327	0.004777	0.0055593	0.0055669	0.0055822	0.006242	0.0071131	0.0069723	0.0061164	0.0057827	0.005994	0.0057047	0.005942	0.0062757	0.0063981	0.0067686	0.0073841	0.0076214	0.0074361	0.0079107	0.0077698	0.0076734	0.0077882	0.0091263	0.0080959	0.0077362	0.0077102	0.0079919	0.0077622	0.0084144	0.0084848	0.0080363	0.0081771	0.0079398
-0.0079557	-0.0075148	-0.007674	-0.0078669	-0.0078409	-0.0074964	-0.0071703	-0.0077337	-0.0081486	-0.0082266	-0.0081746	-0.0088972	-0.0088008	-0.0078593	-0.0075959	-0.0077368	-0.0076143	-0.0067356	-0.0072914	-0.0075026	-0.0068872	-0.0067019	-0.0069836	-0.0072393	-0.006431	-0.0067051	-0.0068459	-0.0065566	-0.0061524	-0.0056518	-0.0054666	-0.0040949	-0.0043246	-0.0049324	-0.004669	-0.0053917	-0.0054284	-0.0051467	-0.0059398	-0.0052616	-0.0052616	-0.0050947	-0.0050319	-0.0050503	-0.0044349	-0.0043017	-0.0050059	-0.0051467	-0.0051023	-0.0049355
-0.014316	-0.014379	-0.014457	-0.013497	-0.013912	-0.013964	-0.012845	-0.012537	-0.012211	-0.012178	-0.012678	-0.012749	-0.011789	-0.011377	-0.011633	-0.012011	-0.011966	-0.011544	-0.011447	-0.011307	-0.011036	-0.011095	-0.01114	-0.011914	-0.01151	-0.012426	-0.011933	-0.011362	-0.011951	-0.011784	-0.011829	-0.012225	-0.012217	-0.012692	-0.013229	-0.012577	-0.01168	-0.011839	-0.012032	-0.011725	-0.011398	-0.011636	-0.011187	-0.011206	-0.011346	-0.01148	-0.010645	-0.010319	-0.010838	-0.010575
-0.0017866	-0.0016901	-0.0021907	-0.002402	-0.0012492	-0.0014421	-0.0018722	-0.0024433	-0.001713	-0.0012721	-0.0012828	-0.0012828	-0.0019427	-0.0021799	-0.0027249	-0.0027954	-0.0025321	-0.0032363	-0.0031919	-0.0032363	-0.0031138	-0.0027357	-0.002454	-0.0023576	-0.0024984	-0.0036956	-0.0039145	-0.0041702	-0.0040554	-0.0058159	-0.0047596	-0.0034736	-0.0021095	-0.002999	-0.0021983	-0.0023132	-0.0030694	-0.0023836	-0.0026653	-0.0021723	-0.0013456	4.4449e-05	6.2832e-05	-0.00018209	-0.00034895	-0.001194	-0.00058624	-0.0021983	-0.0019947	-0.0014313
-0.0041854	-0.0048897	-0.0044855	-0.004337	-0.0043003	-0.0039221	-0.0043447	-0.0039742	-0.0036221	-0.003466	-0.0044411	-0.0039482	-0.0038073	-0.0041074	-0.0045299	-0.0044151	-0.0045299	-0.0050749	-0.0053306	-0.0052158	-0.0043707	-0.0039665	-0.0035256	-0.00357	-0.0040814	-0.0052342	-0.0050489	-0.0050749	-0.0055419	-0.0050229	-0.0046708	-0.004882	-0.0055082	-0.0063717	-0.006609	-0.0061236	-0.0057455	-0.005571	-0.0050337	-0.0054378	-0.0049112	-0.0041365	-0.003195	-0.0032134	-0.0040325	-0.0042437	-0.0036987	-0.0038396	-0.0031537	-0.0031277
-0.0041823	-0.003893	-0.0035777	-0.0037001	-0.003867	-0.0047565	-0.0053122	-0.0048116	-0.0052342	-0.0050673	-0.0048408	-0.0046479	-0.0045514	-0.0042621	-0.0045102	-0.0045546	-0.0039239	-0.0042316	-0.0035902	-0.003953	-0.0045684	-0.005043	-0.0057472	-0.0054655	-0.0051058	-0.0048057	-0.0045684	-0.0043312	-0.0046128	-0.0042975	-0.0042899	-0.0038857	-0.0040893	-0.0047232	-0.004345	-0.0037924	-0.0035444	-0.0038704	-0.0036959	-0.0039776	-0.0032918	-0.0028432	-0.0029581	-0.0031173	-0.0030653	-0.0031173	-0.0035842	-0.0038215	-0.0032398	-0.0029137
[truncated: 1,150 more columns]
