# Supplementary material for: Sensory integration of a light touch reference in human standing balance
Source: PLoS One. 2018 Jun 6;13(6):e0197316. doi: 10.1371/journal.pone.0197316 (PMC5991370; doi:10.1371/journal.pone.0197316)
Supplement: S1 Dataset — Each file provides the time traces of the whole body center of mass or the stimulus for one individual experimental trial of one subject. Each row contains one of the eleven cycle repetitions recorded within each trial and used for analysis. (ZIP) [file pone.0197316.s001.zip › csv_data/com_trans_subj2_height2_ampl2.csv]

0.003279	0.0029529	0.0029637	0.0023667	0.0020222	0.0018033	0.0012843	0.00099498	0.00064286	0.00022032	0.00063522	0.0008909	-0.00023587	-0.0003507	0.00046836	0.00032752	0.0003459	0.00060158	0.00031989	-3.2228e-05	0.0011833	0.0010869	0.00061233	-0.00026952	-0.00072571	-0.0006813	-0.000418	5.658e-05	0.00056793	0.0010349	0.00075317	0.00051589	0.000868	0.0011497	4.8943e-05	0.0002342	0.00026021	-8.4266e-05	3.8197e-05	-0.00031392	-0.00014706	0.00016066	-0.00019146	0.00023108	0.00043159	0.00066888	0.0006949	0.0013103	0.0010883	0.0015476
0.0080623	0.0084404	0.0088553	0.0078878	0.0083807	0.0078878	0.0078618	0.0080286	0.0084956	0.0082399	0.0074576	0.0072203	0.0073872	0.0077837	0.0082323	0.0082767	0.0079689	0.0078801	0.0077133	0.0080914	0.0080838	0.0082767	0.0078801	0.0084695	0.0085844	0.0081358	0.0078097	0.0081878	0.0081695	0.0084328	0.0082291	0.0084924	0.0085889	0.0090482	0.009163	0.0097708	0.0099821	0.011187	0.0097784	0.0094003	0.0091186	0.0093299	0.009708	0.0087925	0.0089594	0.0093635	0.0093635	0.009434	0.0099973	0.0099085
-0.0043388	-0.0025675	-0.0037983	-0.0032425	-0.0030833	-0.0032654	-0.0055634	-0.0058007	-0.0068126	-0.0063273	-0.0054898	-0.0058756	-0.0070544	-0.0072993	-0.0074402	-0.0081857	-0.0079116	-0.0081566	-0.0084903	-0.009291	-0.010392	-0.0096171	-0.0090353	-0.0089909	-0.0092986	-0.0093766	-0.0097624	-0.011145	-0.010785	-0.010592	-0.010073	-0.0099692	-0.0098543	-0.0089909	-0.0095282	-0.0091241	-0.0090721	-0.0086679	-0.0088715	-0.0067068	-0.0075259	-0.0068216	-0.0068844	-0.0074662	-0.0076698	-0.0069288	-0.0068768	-0.0072289	-0.0062981	-0.0061941
0.0046556	0.0043219	0.0041366	0.0039958	0.0049373	0.0073057	0.0080879	0.0083696	0.0063458	0.0064162	0.0059492	0.0048225	0.0051746	0.0049893	0.0052006	0.0051486	0.0055267	0.0055527	0.0055603	0.0056047	0.0055864	0.0056047	0.0053231	0.0053414	0.0049893	0.0050781	0.0045592	0.0043035	0.0044627	0.0048669	0.0049373	0.0052894	0.0041626	0.0041182	0.0044703	0.0044443	0.0048669	0.005738	0.0060901	0.0056415	0.0061345	0.0052894	0.0057824	0.0053338	0.0052894	0.0044443	0.0046816	0.0048225	0.0050521	0.0050337
0.0049931	0.0054157	0.0055565	0.0057234	0.0061719	0.0073952	0.0065501	0.0059683	0.0049012	0.0042598	0.004393	0.0053345	0.0056162	0.005457	0.0062056	0.005757	0.0055197	0.0064352	0.0066021	0.0066281	0.0068394	0.0066281	0.0057831	0.0058535	0.0053421	0.0047787	0.0054386	0.0053237	0.0056054	0.0060096	0.0064321	0.0074885	0.006599	0.0067659	0.0064918	0.00608	0.0063097	0.0061688	0.0062209	0.0056575	0.0055687	0.0054722	0.004742	0.0053054	0.0048828	0.0047604	0.0044971	0.0044894	0.0059943	0.0065241
-0.0063235	-0.0065944	-0.0062683	-0.0061091	-0.0059943	-0.006302	-0.0070843	-0.0075849	-0.0075481	-0.0082783	-0.0077486	-0.0081375	-0.0084268	-0.0084972	-0.008831	-0.0092015	-0.0095352	-0.0092535	-0.010547	-0.0098353	-0.0088937	-0.0096316	-0.0099577	-0.0097909	-0.010054	-0.010239	-0.0097909	-0.0098873	-0.0097725	-0.0092979	-0.0089642	-0.0098092	-0.0087529	-0.0083748	-0.0087009	-0.008041	-0.008534	-0.0084636	-0.007963	-0.0077333	-0.0075588	-0.0081406	-0.0073215	-0.0073736	-0.0069955	-0.0073996	-0.0070843	-0.0077365	-0.0073063	-0.0071394
-0.00040412	-0.00052658	-0.00080064	-0.0024464	-0.0012568	-0.00079752	-0.0016426	-0.00027091	-0.00093074	-0.0015645	-0.0010639	-0.0012308	-0.002947	-0.0024096	-0.0018462	-0.0012124	-0.0015645	-0.0012124	-0.001713	-0.0016946	-0.0009904	-0.0010792	-0.0013869	-0.00084956	-0.00043465	0.00024356	0.00030635	-0.00023865	-0.00066119	-0.00092449	-0.00083568	-0.00066881	-6.1033e-05	0.002315	0.0022966	0.004991	0.0047093	0.0033453	0.0028967	0.003082	0.0018924	0.00095092	-6.1033e-05	-8.7047e-05	-0.00032433	-8.7047e-05	0.00019464	-0.00029831	0.00061719	0.0003799
-0.0068851	-0.0076858	-0.0079751	-0.0079047	-0.0074117	-0.0078787	-0.0073597	-0.0079491	-0.0077822	-0.0080823	-0.010143	-0.0096056	-0.0082155	-0.008286	-0.0084008	-0.0084712	-0.0081191	-0.0084452	-0.0082263	-0.0079002	-0.0079446	-0.0072143	-0.0066877	-0.0063096	-0.0058534	-0.0044786	-0.0051308	-0.004445	-0.0054569	-0.0055013	-0.0059346	-0.0055641	-0.0053452	-0.0048966	-0.0039995	-0.0045997	-0.0046333	-0.0050115	-0.0051187	-0.0046961	-0.0043884	-0.0052043	-0.0043256	-0.0045889	-0.0040883	-0.0046149	-0.004915	-0.004915	-0.0057937	-0.0057126
-0.0011111	-0.0010039	-0.001082	-0.00099319	-0.0012978	-0.0018872	-0.0015534	-0.0014906	-0.0013758	-0.0012426	-0.00069449	-0.00084297	-0.0009578	-0.00013874	-0.00063933	-0.001933	-0.0013512	-0.0017293	-0.0015961	-0.0022115	-0.0020339	-0.001815	-0.0016558	-0.0020936	-0.0018379	-0.0020048	-0.0017491	-0.002435	-0.0018716	-0.0018011	-0.0014934	-0.0011673	-0.0010969	-0.001475	-0.0020828	-0.0025054	-0.0026462	-0.0028391	-0.0030504	-0.003006	-0.0031544	-0.0024946	-0.0028544	-0.0036474	-0.0031805	-0.0034958	-0.0031177	-0.0025803	-0.0025175	-0.0030105
0.0071062	0.0074246	0.0074246	0.0069945	0.0065719	0.0061938	0.0054039	0.005237	0.0048068	0.0048329	0.0057331	0.005084	0.0058771	0.0050764	0.0054209	0.0057837	0.0050275	0.0050351	0.004905	0.0046861	0.0047565	0.0054164	0.0050566	0.0049602	0.0047933	0.0047413	0.0040218	0.0041258	0.0052082	0.005271	0.0051822	0.0055527	0.0048225	0.0030359	0.003466	0.0041366	0.004207	0.0044443	0.0041626	0.0040402	0.0035472	0.0029838	0.0034247	0.0037325	0.0043479	0.0030986	0.0037661	0.0035288	0.0033436	0.0036069
-0.003484	-0.00351	-0.0022684	-0.002691	-0.0040734	-0.004029	-0.0049889	-0.0043291	-0.0054298	-0.0049813	-0.0045327	-0.0039433	-0.0034687	-0.0033799	-0.0019899	-0.0023343	-0.0028457	-0.0029161	-0.0027493	-0.0024339	-0.0018001	-0.0029713	-0.0030785	-0.0022074	-0.0024447	-0.0021997	-0.0015659	-0.0010546	-0.0014251	-0.00080966	0.00058042	-0.00047593	-0.00056474	-0.0015767	-0.0019916	-0.0011205	-0.0012613	-0.0011573	-0.00084956	-0.0014573	-0.0021095	-0.0024096	-0.0026913	-0.0033511	-0.0031843	-0.0025689	-0.0022351	-0.0012568	-0.00097514	-0.0015385
[truncated: 1,150 more columns]
