# Supplementary material for: Sensory integration of a light touch reference in human standing balance
Source: PLoS One. 2018 Jun 6;13(6):e0197316. doi: 10.1371/journal.pone.0197316 (PMC5991370; doi:10.1371/journal.pone.0197316)
Supplement: S1 Dataset — Each file provides the time traces of the whole body center of mass or the stimulus for one individual experimental trial of one subject. Each row contains one of the eleven cycle repetitions recorded within each trial and used for analysis. (ZIP) [file pone.0197316.s001.zip › csv_data/com_trans_subj2_height2_ampl3.csv]

0.0099057	0.010558	0.009872	0.0099164	0.010365	0.0091342	0.0089336	0.0083626	0.0086367	0.0087331	0.0076615	0.0077167	0.0079279	0.0081836	0.0085878	0.0088435	0.0082801	0.0083841	0.0084285	0.0076983	0.0075314	0.0081132	0.008669	0.0087317	0.008969	0.0084317	0.0076494	0.0076494	0.0074121	0.0069896	0.0071304	0.0067707	0.0068595	0.007775	0.0084348	0.0077934	0.0066926	0.0068334	0.0061032	0.0055138	0.0058506	0.0062395	0.0065916	0.0074811	0.0076664	0.0082926	0.0088927	0.0085742	0.0066392	0.0064463
0.0072993	0.0075106	0.0082592	0.0077923	0.007581	0.0079408	0.0084521	0.0085042	0.0082929	0.0092788	0.0081965	0.0081	0.0080036	0.0081	0.0074662	0.0077219	0.0080296	0.0076071	0.008074	0.0076331	0.0081	0.0080924	0.0081888	0.0077142	0.0069396	0.0068248	0.0061205	0.0067283	0.0073361	0.0066059	0.0065094	0.0069167	0.0069979	0.0065753	0.0069979	0.0071127	0.0075613	0.0071908	0.0066274	0.0065049	0.0058191	0.0056966	0.0055221	0.0044321	0.0054808	0.0056661	0.0055957	0.0056508	0.0045501	0.0042087
-0.0020093	-0.0025987	-0.002836	-0.0029141	-0.002536	-0.002562	-0.002562	-0.0024655	-0.0019466	-0.0020614	-0.0013755	-0.002265	-0.0013419	-0.00058562	-0.001642	-0.0015639	-0.0015119	-0.0018747	-0.0017707	-0.0011736	-0.00050305	-0.00036221	-0.00096236	-0.001192	-0.001659	-0.0033047	-0.004283	-0.003245	-0.0028593	-0.0020586	-0.00073132	-0.00084615	0.00024384	0.00076283	0.00064037	0.00074445	0.00066326	0.00036319	-0.00035943	-0.00014053	-0.00014053	0.00048252	-0.00033653	-0.00030289	-0.0011143	-0.00026924	-0.00033202	-0.00049889	0.0006539	0.0011621
0.011273	0.011325	0.010013	0.010654	0.010065	0.010529	0.010151	0.010474	0.0099806	0.010578	0.01113	0.011279	0.010953	0.011253	0.011427	0.010812	0.011694	0.012142	0.011902	0.012569	0.012543	0.012929	0.013685	0.013693	0.012803	0.013685	0.013878	0.01393	0.01313	0.012347	0.012047	0.011932	0.011458	0.011765	0.011458	0.010138	0.010764	0.0099636	0.0095074	0.010256	0.0097478	0.010092	0.0097586	0.0099546	0.010659	0.010889	0.011718	0.01163	0.011199	0.010073
0.0024863	0.002846	0.0028016	0.0024939	0.0038396	0.0033282	0.0030205	0.0033099	0.0034767	0.003766	0.0035548	0.0041702	0.0029286	0.0034216	0.0039558	0.0041227	0.0046156	0.0049677	0.0047121	0.0037154	0.0043568	0.0040047	0.0043829	0.0043461	0.0047058	0.0046798	0.0044241	0.0046951	0.0049584	0.0055218	0.0062413	0.0061969	0.0056075	0.0056519	0.0063193	0.0059152	0.0057743	0.0061785	0.0055891	0.0054038	0.0053334	0.0048404	0.0053778	0.0056075	0.0045511	0.0048512	0.0050625	0.0052921	0.0055218	0.0046951
-0.001771	-0.0010408	-9.9247e-05	-2.8825e-05	-0.00038094	-0.0009183	-0.00096271	-0.0009811	-0.00029525	-0.0011847	-0.00017279	-0.00027999	-0.00043922	0.00081001	0.0019888	0.00023587	7.6638e-05	-0.0007164	-0.00079758	-0.0010012	-0.0012309	-0.00061233	-0.00029698	-0.00044858	-0.00070426	-0.0011268	-0.00079307	-0.00037053	-0.00026645	0.00064905	0.001194	0.0025765	0.0017942	0.0024724	0.002947	0.004037	0.0032807	0.0024617	0.0019871	0.0022611	0.0019795	0.0031246	0.0027725	0.0032471	0.003636	0.0034171	0.0028276	0.0030573	0.0021234	0.0016228
-0.0010574	-0.0014463	-0.0014907	-0.0015611	-0.0015091	-0.00066402	-0.00079723	-0.00060435	-0.00068553	-0.0011525	-0.00015892	0.00087142	0.00076421	0.0017057	0.0027513	0.001773	0.0024329	0.0017991	0.0032672	0.0024405	0.002122	0.0026226	0.0030528	0.0033161	0.0037203	0.0039836	0.0036314	0.0042208	0.004651	0.0045546	0.0042729	0.0050108	0.0058635	0.0057823	0.0059828	0.0058236	0.005375	0.0057715	0.0060088	0.0064987	0.0064282	0.0056536	0.0053535	0.0041043	0.0052127	0.0054944	0.0057056	0.0058985	0.0057837	0.0050795
0.0024179	0.0013096	0.0012055	-0.00051832	-0.0012302	-0.0021977	-0.0017384	-0.0018532	-0.0017016	-0.0016649	-0.003081	-0.0027441	-0.0023736	-0.00108	-0.00026854	-1.2873e-05	-0.00025016	-0.0011657	-0.0011213	-0.0013585	-0.0028374	-0.0040606	-0.0033748	-0.0026706	-0.0019923	-0.0020628	-0.0026262	-0.0026078	-0.0030747	-0.0033044	-0.0032079	-0.0036305	-0.0033932	-0.0038861	-0.0035004	-0.0032371	-0.0026109	-0.0025068	-0.0013464	-0.0013648	-0.00075699	-2.6747e-05	-0.0014276	-0.001446	-0.0019389	-0.001694	-0.0012715	-0.0013526	-0.0015899	-0.0020569
-0.0066004	-0.0072938	-0.0070642	-0.0069494	-0.0072127	-0.0071391	-0.0078173	-0.0069018	-0.0074989	-0.0085292	-0.0091186	-0.0084924	-0.0086593	-0.0087741	-0.0097784	-0.0098228	-0.0087925	-0.0085108	-0.0086073	-0.009189	-0.0094003	-0.0093483	-0.0091294	-0.0088217	-0.0078985	-0.0085767	-0.0092289	-0.0099179	-0.0093025	-0.0091984	-0.0093913	-0.0090576	-0.0085233	-0.007715	-0.0057876	-0.0054615	-0.0060693	-0.0055687	-0.0064061	-0.0056942	-0.0052825	-0.0053452	-0.0042185	-0.0039812	-0.0039552	-0.0050483	-0.0049442	-0.0049182	-0.0044957	-0.005526
-0.0012257	-0.0016742	-0.0016482	-0.001489	-0.00097	-0.0017079	-0.0018043	-0.0026234	-0.002579	-0.0022973	-0.002579	-0.0023677	-0.0029311	-0.0032128	-0.0034164	-0.0037685	-0.0037685	-0.0035052	-0.0036201	-0.0037165	-0.004658	-0.0046136	-0.0041651	-0.0045172	-0.0040242	-0.0037869	-0.0035757	-0.003594	-0.0033567	-0.0041834	-0.004139	-0.0037869	-0.0042539	-0.0046764	-0.0044651	-0.003594	-0.0030751	-0.0037533	-0.0034976	-0.003568	-0.0033047	-0.0031195	-0.0023448	-0.0025821	-0.0031715	-0.0030123	-0.0034424	-0.0037057	-0.0036353	-0.0037057
-0.0010515	-0.0020818	-0.0020007	-0.0016302	-0.0015858	-0.0010224	-0.0023941	-0.0025793	-0.0023236	-0.0017786	-0.0016898	-0.0020236	-0.0020756	-0.0010637	-0.0015566	-0.0016531	-0.001627	-0.0018383	-0.0018827	-0.0027982	-0.0031059	-0.0025686	-0.0024537	-0.0027614	-0.0024354	-0.0023726	-0.0026022	-0.0022057	-0.0025058	-0.0026726	-0.0023726	-0.0016163	-0.0021981	-0.0023129	-0.0030875	-0.0038882	-0.0035545	-0.004003	-0.0032988	-0.0040995	-0.004548	-0.0037366	-0.003781	-0.0037626	-0.0027507	-0.0029436	-0.0036218	-0.0036662	-0.0036478	-0.0029696
[truncated: 1,150 more columns]
