# Supplementary material for: Sensory integration of a light touch reference in human standing balance
Source: PLoS One. 2018 Jun 6;13(6):e0197316. doi: 10.1371/journal.pone.0197316 (PMC5991370; doi:10.1371/journal.pone.0197316)
Supplement: S1 Dataset — Each file provides the time traces of the whole body center of mass or the stimulus for one individual experimental trial of one subject. Each row contains one of the eleven cycle repetitions recorded within each trial and used for analysis. (ZIP) [file pone.0197316.s001.zip › csv_data/com_trans_subj3_height1_ampl1.csv]

-0.0016336	-0.00092322	-0.0013342	-0.0014861	-0.0020643	-0.0027769	-0.0022162	-0.0024654	-0.0020643	-0.0015834	-0.0011769	-0.0017725	-0.0024229	-0.0027267	-0.0024601	-0.0018546	-0.0011868	-0.00080542	-0.00053115	-0.0012438	-0.0015279	-0.0014656	-0.0011465	-0.0014154	-0.0013531	-0.001692	-0.001398	-0.0020581	-0.0026013	-0.0037599	-0.0026757	-0.0026659	-0.0020353	-0.0013425	-0.001736	-0.0013098	-0.00091852	-0.00068681	-0.00050979	-0.0017208	-0.0012672	-0.0020421	-0.0025929	-0.0027798	-0.002558	-0.0018978	-0.0014891	-0.0016934	-0.0016509	-0.0020072
0.0013303	0.0017489	0.0020976	0.0016965	0.0021675	0.0020778	0.0019806	0.0019358	0.0022647	0.0020702	0.002232	0.0022397	0.0017686	0.0028178	0.0026582	0.0020003	0.0013326	0.0012976	0.0013424	0.0015118	0.0015392	0.0029895	0.0031239	0.0031513	0.0029196	0.0016562	0.0013698	0.00068452	0.00089648	0.0014397	0.0018583	0.0017238	0.00090409	0.0012057	0.0014002	0.0013083	0.0013007	0.001151	0.00062756	0.00076963	9.1977e-05	0.00091169	0.0018089	0.0017466	0.001916	0.0028657	0.002634	0.0028285	0.0016699	0.0017573
0.00031852	-0.00045639	2.4506e-05	8.6802e-05	0.00021139	0.00022887	-0.00072305	-0.00082029	6.933e-05	-0.00051642	-0.0004716	-0.0010771	-0.0013263	-0.00044425	-0.00056884	-0.0011196	-0.001384	-0.0010802	-0.0019774	-0.0025259	-0.002785	-0.0025259	-0.0033084	-0.0031914	-0.0034133	-0.0025586	-0.0030023	-0.0030023	-0.0032142	-0.0033312	-0.0037301	-0.0052875	-0.0030897	-0.0051006	-0.0049836	-0.0052328	-0.0062994	-0.0067705	-0.0064392	-0.0065266	-0.0062501	-0.0057616	-0.0050118	-0.0058041	-0.0074839	-0.007145	-0.0071154	-0.0058498	-0.0057525	-0.0049928
0.0025246	0.0021235	0.0018644	0.0018994	0.0024053	0.0030709	0.003143	0.0039529	0.0036763	0.0029911	0.0018151	0.0023856	0.0025998	0.0025102	0.0032927	0.0025801	0.0028642	0.0022861	0.0017703	0.0025877	0.002062	0.0017406	0.0024608	0.0030663	0.0034751	0.0031362	0.0033406	0.0036794	0.003216	0.0033581	0.003545	0.0033854	0.0033854	0.0037592	0.0031089	0.003251	0.003134	0.0026728	0.0026455	0.0024039	0.0033307	0.0046215	0.0034827	0.0044695	0.0042925	0.0042477	0.0031362	0.0020248	0.0021319	0.0023013
0.0039386	0.0036196	0.003495	0.0036993	0.0042797	0.0043398	0.0040382	0.0038513	0.0036917	0.0038961	0.0043496	0.0044568	0.0045988	0.0046087	0.0053836	0.0046186	0.0048328	0.0040229	0.0032579	0.0036416	0.0036066	0.0043716	0.0035094	0.0037859	0.0029137	0.0026744	0.0036438	0.0037509	0.0042417	0.0038178	0.0037532	0.0040472	0.0042964	0.0043762	0.0044757	0.0039074	0.0045752	0.0039173	0.0041239	0.0044453	0.0038671	0.0046321	0.0052125	0.0043852	0.0037273	0.0032115	0.0023044	0.0026979	0.0029197	0.0030618
-0.0051935	-0.0044809	-0.003823	-0.0045257	-0.0048197	-0.0050864	-0.0051016	-0.0065245	-0.0064972	-0.0057496	-0.0060588	-0.0059692	-0.0055529	-0.0055627	-0.0054731	-0.0052687	-0.0047255	-0.0043867	-0.0043867	-0.005072	-0.0048851	-0.0051145	-0.0053288	-0.0051145	-0.0050522	-0.0052315	-0.0053485	-0.0055802	-0.005331	-0.0060163	-0.0059639	-0.0061158	-0.0060284	-0.0060109	-0.0057443	-0.0056896	-0.0042917	-0.0045409	-0.0048623	-0.0047825	-0.0052809	-0.0060284	-0.0061902	-0.0065367	-0.0072295	-0.0067061	-0.0051388	-0.004882	-0.0048547	-0.0057716
0.0042506	0.0030943	0.0034878	0.0035129	0.0046342	0.0042779	0.0034628	0.0035501	0.0026704	0.0014693	0.0011851	0.0007316	0.0012497	-0.00010333	-0.00059183	-0.00065412	-0.0019198	-0.0014412	-0.0022685	-0.0016106	-0.0010324	-0.00089796	0.00010637	-9.7988e-05	-0.00056901	-0.00064118	0.00024084	-8.3466e-06	1.6733e-05	0.00040799	-0.00035704	-0.0006161	-0.00059862	-0.00058115	8.437e-05	0.0004931	0.00061769	0.0010363	0.00080458	0.0015423	0.0015149	0.00148	0.00096412	0.0010264	0.00040346	0.0014002	0.0022002	0.0024319	0.002422	0.0018363
0.0030209	0.0031181	0.0027269	0.002211	-0.0011005	-0.00081641	-0.00031804	0.0012394	0.00052676	0.00063387	-5.8981e-05	-0.00037807	-0.0010808	-0.0002436	0.00020994	0.00027224	-0.00095621	-0.0021277	-0.0020305	-0.0015321	-0.0014052	-0.0014402	-0.0014698	-0.00056269	-0.00059991	-0.0010436	-0.001507	-0.0017463	-0.0022196	-0.0025212	-0.0030272	-0.0051179	-0.0066829	-0.0089332	-0.0074555	-0.0068227	-0.0052904	-0.0050313	-0.003828	-0.0043734	-0.0045056	-0.0053876	-0.0044684	-0.0055176	-0.0060935	-0.005924	-0.0061535	-0.0056475	-0.0045064	-0.0047807
0.0039802	0.0039179	0.0037136	0.0033048	0.0014207	0.0018918	0.0025573	0.0016775	0.0022207	0.0037409	0.0042142	0.0043114	0.0037432	0.0043213	0.003965	0.0047749	0.0044284	0.0045082	0.004882	0.0044459	0.0047923	0.0043585	0.0041967	0.0040547	0.0040995	0.0041443	0.0036809	0.003342	0.0032175	0.0032251	0.0032327	0.0028141	0.0030731	0.0035365	0.0034644	0.0041322	0.0042469	0.0043092	0.003766	0.0040053	0.004825	0.0049944	0.0047103	0.0044064	0.0034272	0.0045211	0.0039506	0.0046108	0.0052216	0.0058719
-0.0065163	-0.0072889	-0.0078222	-0.0091304	-0.010758	-0.011887	-0.010471	-0.0078724	-0.010586	-0.0096866	-0.010342	-0.01115	-0.010961	-0.01202	-0.011796	-0.011616	-0.012309	-0.011587	-0.011754	-0.011537	-0.010675	-0.010593	-0.010042	-0.01069	-0.010648	-0.01143	-0.01222	-0.012131	-0.011889	-0.011942	-0.011717	-0.012089	-0.012303	-0.01264	-0.01337	-0.013913	-0.014055	-0.013903	-0.013689	-0.013206	-0.013829	-0.013517	-0.01422	-0.01575	-0.01663	-0.015678	-0.015526	-0.014716	-0.014661	-0.013538
0.0002601	0.00079342	0.0013017	0.00068857	0.00085798	0.00093775	0.0011771	0.0017028	0.00049181	0.00066123	0.00072352	0.00027758	0.00097271	0.00085798	0.00031479	0.00081316	0.0012941	0.0015432	0.0012492	0.00059132	0.00029732	0.00014538	0.00016286	0.00016286	0.0010525	0.00075847	0.00069391	0.00085345	0.0013518	0.0012447	0.00091575	0.0014491	0.0011725	0.00093322	0.00071899	0.0011201	0.0012721	0.00028519	0.00041738	0.00050702	0.00071138	0.0021617	0.0025628	0.0015311	0.00084585	0.0010153	-0.00024813	0.00020541	-0.00072677	-0.00015623
[truncated: 1,150 more columns]
