# Supplementary material for: Sensory integration of a light touch reference in human standing balance
Source: PLoS One. 2018 Jun 6;13(6):e0197316. doi: 10.1371/journal.pone.0197316 (PMC5991370; doi:10.1371/journal.pone.0197316)
Supplement: S1 Dataset — Each file provides the time traces of the whole body center of mass or the stimulus for one individual experimental trial of one subject. Each row contains one of the eleven cycle repetitions recorded within each trial and used for analysis. (ZIP) [file pone.0197316.s001.zip › csv_data/com_trans_subj3_height1_ampl2.csv]

0.0060351	0.0067303	0.0066581	0.0068351	0.0076526	0.0085521	0.0095389	0.008881	0.0082755	0.0085072	0.0093969	0.0094417	0.0084001	0.0073586	0.0075006	0.0077848	0.0077848	0.0080962	0.0075082	0.0079967	0.0077749	0.0084776	0.0081661	0.0087344	0.0081464	0.007977	0.0080021	0.0076731	0.0088742	0.0086873	0.0087944	0.0094797	0.0095595	0.0096666	0.010369	0.010165	0.0089988	0.0091682	0.0086873	0.0087944	0.0082611	0.008742	0.0084055	0.0081988	0.0085999	0.0079322	0.0085825	0.0082284	0.0080864	0.0083705
0.0027705	0.0032339	0.0038394	0.0030918	0.003199	0.0029148	0.0023465	0.0026679	0.0020647	0.0019477	0.0028647	0.003363	0.003221	0.0039609	0.0036221	0.003774	0.0033478	0.0031336	0.003303	0.0029292	0.0028046	0.0028669	0.0034276	0.0040604	0.0044517	0.0038211	0.0032779	0.0033774	0.0026922	0.0019894	0.0021938	0.002231	0.0017949	0.002525	0.0033676	0.002914	0.0033774	0.0032354	0.0035818	0.0031282	0.0029512	0.0015534	0.0013938	0.0016081	0.0015807	0.0015458	0.0020616	0.0020616	0.0021862	0.001643
0.0089341	0.0086051	0.0079822	0.007698	0.007875	0.0073144	0.0058816	0.006051	0.0068608	0.0068259	0.0070751	0.0071548	0.0068882	0.0069057	0.0060685	0.0059887	0.0059887	0.0062204	0.0067636	0.0071723	0.0067264	0.0071974	0.0063701	0.006557	0.0058444	0.0059241	0.0062181	0.0065547	0.006617	0.0068388	0.0071032	0.0069786	0.0071108	0.0070212	0.0069862	0.0073327	0.007066	0.0066998	0.0071982	0.0081228	0.0080605	0.0075872	0.0081304	0.0086113	0.0083347	0.0081304	0.0077741	0.0073205	0.0075697	0.007515
0.0036447	0.003859	0.0037192	0.0039683	0.002999	0.0026252	0.0021815	0.0013466	0.0010024	-0.00024352	-0.00087635	-0.0026852	-0.0010207	-0.0012	-0.0012448	-0.00016067	-0.0023137	-0.0040777	-0.0038483	-0.0037062	-0.0046657	-0.0052112	-0.0050516	-0.0043762	-0.003773	-0.0036408	-0.0036583	-0.0043785	-0.0047447	-0.0055371	-0.0056715	-0.0060202	-0.0077896	-0.0089557	-0.0086891	-0.010468	-0.0098803	-0.0087142	-0.0075381	-0.0059982	-0.0069949	-0.0059435	-0.0069479	-0.0077478	-0.008092	-0.008187	-0.0095651	-0.008671	-0.0093365	-0.0094861
0.0035888	0.0028336	0.0029058	0.0031101	0.0034839	0.0030752	0.0039298	0.0031998	0.0029681	0.0030304	0.0043659	0.0035112	0.0041342	0.0043386	0.0039648	0.0036358	0.0029058	0.0031549	0.0037779	0.0040446	0.0028784	0.0031724	0.0031823	0.0045353	0.0041866	0.0034391	0.003474	0.0037855	0.0034467	0.0030281	0.0029308	0.0024499	0.0019068	0.0011668	0.0018695	0.0029286	0.002039	0.0029035	0.0029757	0.0020063	0.0014904	0.0019789	0.0024499	0.0022555	0.0015079	0.00238	0.0027614	0.0023975	0.0021309	0.0017297
0.0044329	0.0059455	0.0066057	0.0067576	0.0066976	0.0072309	0.0068845	0.0066801	0.0061643	0.005738	0.0057304	0.0058999	0.0058824	0.0055709	0.0053491	0.0056507	0.0056529	0.005172	0.0049305	0.004584	0.0043523	0.0044868	0.0042824	0.0042824	0.0037392	0.0046114	0.0046387	0.0043895	0.0048803	0.0048606	0.0057327	0.0060738	0.0059393	0.0052366	0.0056902	0.0048902	0.0052541	0.0039284	0.0051667	0.0051842	0.0056575	0.0067089	0.0075362	0.0077231	0.0064871	0.0068434	0.0061953	0.0060259	0.0065494	0.0057668
0.0085179	0.0085977	0.008625	0.008483	0.0085802	0.0088218	0.0088043	0.008565	0.0086273	0.0094546	0.0090185	0.0084928	0.0081988	0.0070851	0.0067736	0.0076731	0.0076283	0.0087223	0.0092381	0.0089616	0.008872	0.0095101	0.0096324	0.010328	0.010293	0.010744	0.011589	0.011668	0.011205	0.011053	0.010385	0.010099	0.011033	0.011345	0.011754	0.012733	0.013578	0.014699	0.014592	0.01217	0.011201	0.010204	0.011004	0.011253	0.013388	0.013922	0.013067	0.012773	0.013344	0.01298
-0.012905	-0.011547	-0.010869	-0.0096428	-0.0099368	-0.0092789	-0.0079456	-0.0083095	-0.0083095	-0.008798	-0.009174	-0.0098342	-0.0095052	-0.0089096	-0.0090091	-0.009196	-0.0083239	-0.0069906	-0.0076561	-0.0083163	-0.0087896	-0.0075983	-0.0080792	-0.0076105	-0.0062947	-0.0072017	-0.0070171	-0.0070247	-0.0067953	-0.0073111	-0.0067801	-0.0061222	-0.006107	-0.0066479	-0.0069966	-0.0075048	-0.00826	-0.009319	-0.0089999	-0.0074524	-0.0064458	-0.0055288	-0.0067124	-0.0070064	-0.0066425	-0.0064556	-0.0054612	-0.0057552	-0.0059671	-0.0064108
-0.0063673	-0.0073192	-0.0082263	-0.0082536	-0.0085553	-0.008493	-0.0079771	-0.007105	-0.0074962	-0.0081192	-0.0070875	-0.007576	-0.0071847	-0.0072919	-0.0074165	-0.0073815	-0.006928	-0.0063673	-0.004623	-0.0047126	-0.0041345	-0.0039651	-0.0051837	-0.0058864	-0.0066438	-0.0074088	-0.00781	-0.0075357	-0.0074286	-0.0064941	-0.005587	-0.0062001	-0.0064068	-0.0062275	-0.0063893	-0.0060603	-0.0057489	-0.0049139	-0.0051631	-0.0043981	-0.0044703	-0.0040965	-0.0039795	-0.0042211	-0.0047293	-0.0061621	-0.005584	-0.0052102	-0.0048015	-0.0049435
4.2574e-05	-0.00062294	-0.0013006	-0.00035628	-0.0015498	-0.002504	-0.0027083	-0.0026285	-0.0018537	-0.0012656	-0.00079462	-0.0014525	-0.0017367	-0.0012907	-0.00015192	3.4968e-05	1.7027e-08	0.0007301	0.001717	0.0015301	0.0013705	0.0013531	0.00091698	0.0022153	0.0028208	0.0027038	0.0025519	0.0018393	0.0020186	0.0011115	0.0013759	0.0016972	0.0015901	0.0015278	0.0022131	0.0018644	0.0018469	0.0017322	0.001012	0.00062072	0.00097702	0.0017519	0.0014678	0.00087977	0.0025716	0.0012459	0.0012285	0.00058803	5.4713e-05	0.00031376
-0.0069868	-0.0060699	-0.0067202	-0.0064513	-0.0059529	-0.0056961	-0.0044403	-0.0044304	-0.0054644	-0.0059354	-0.0054021	-0.0047343	-0.0043431	-0.0039769	-0.0045649	-0.0051354	-0.0062492	-0.0057683	-0.005731	-0.0073606	-0.0062119	-0.0061147	-0.0055715	-0.0048764	-0.0046895	-0.0050108	-0.0049736	-0.0050982	-0.005001	-0.0043605	-0.0045201	-0.0042162	-0.0042785	-0.0048392	-0.0054621	-0.0049015	-0.0039321	-0.0036107	-0.0037429	-0.0041068	-0.0041243	-0.0040172	-0.0038827	-0.0039177	-0.0036958	-0.0026345	-0.00042683	-0.0038258	-0.0044115	-0.005276
[truncated: 1,150 more columns]
