# Supplementary material for: Sensory integration of a light touch reference in human standing balance
Source: PLoS One. 2018 Jun 6;13(6):e0197316. doi: 10.1371/journal.pone.0197316 (PMC5991370; doi:10.1371/journal.pone.0197316)
Supplement: S1 Dataset — Each file provides the time traces of the whole body center of mass or the stimulus for one individual experimental trial of one subject. Each row contains one of the eleven cycle repetitions recorded within each trial and used for analysis. (ZIP) [file pone.0197316.s001.zip › csv_data/com_trans_subj3_height1_ampl3.csv]

0.0034781	0.00363	0.0034332	0.0033611	0.0029326	0.0021304	0.0028058	0.0029402	0.002868	0.0023051	0.0035837	0.0045827	0.0047499	0.0050614	0.00474	0.0049345	0.0045782	0.0047203	0.0049322	0.0047453	0.0040327	0.0040327	0.0051442	0.0052414	0.0058994	0.0050447	0.004955	0.0045638	0.0051321	0.0056206	0.0056654	0.0052096	0.0063036	0.0054588	0.0046413	0.0052643	0.0056555	0.0052369	0.0059123	0.0055385	0.005262	0.0052445	0.005885	0.0061144	0.0050728	0.0052149	0.0062739	0.0062739	0.0052423	0.0042805
0.0064107	0.0067199	0.0064958	0.005828	0.0058181	0.005063	0.0057209	0.0063416	0.006334	0.0068149	0.0065034	0.0063788	0.00684	0.0075153	0.0077121	0.0071066	0.0060575	0.0051055	0.0054071	0.0061273	0.0074257	0.0080935	0.0087263	0.0087362	0.0078466	0.008016	0.0075624	0.0074029	0.0061767	0.005733	0.005733	0.0056981	0.0063134	0.0057003	0.0053562	0.004895	0.0047803	0.0042196	0.0051366	0.0056798	0.0058765	0.0059958	0.0050165	0.0051685	0.006185	0.0054647	0.005056	0.004585	0.0046123	0.0047818
-0.00090257	-0.00090257	-0.001214	-0.0017998	-0.0022457	-0.0016479	-0.0015058	-0.0023954	-0.0028763	-0.0022982	-0.0023156	-0.0021462	-0.002849	-0.0027244	-0.0022435	-0.0011221	-0.00095273	-0.00027508	-0.00041715	-0.00070354	-0.00086309	-0.0016653	-0.0022435	-0.0019419	-0.001755	-0.0026271	-0.002049	-0.0015233	-0.0022359	-0.0020042	-0.0022085	-0.0022085	-0.0016752	-0.0012391	-0.0015157	-0.0010446	-0.00042394	-0.0008228	-0.00060096	3.9479e-05	4.9345e-05	-0.00073315	-0.0010993	-0.0009846	-0.00042394	-0.0002644	-0.00040646	0.00061535	0.00015193	-0.00030161
0.0042227	0.0041954	0.0038938	0.0044271	0.004791	0.00505	0.0054063	0.0065277	0.0059845	0.005967	0.0060642	0.0060817	0.006909	0.0077189	0.0089473	0.0093561	0.0083495	0.0065505	0.005474	0.0056236	0.0069493	0.0071788	0.0071142	0.0060552	0.0064039	0.0064464	0.007406	0.0075928	0.0065589	0.0073163	0.0077425	0.0077949	0.0081763	0.0071348	0.0070353	0.0068013	0.0069882	0.0065095	0.0067587	0.0065544	0.0065369	0.0061905	0.0071697	0.0073467	0.0082812	0.0090637	0.0086276	0.0087795	0.0097216	0.0085478
0.0004262	0.00039885	-6.6829e-05	-3.1877e-05	0.000544	0.00034724	0.00045209	0.00059416	0.00021278	0.00050678	0.0010849	0.0011221	0.00069367	0.0019373	0.0013941	0.0014017	0.00082134	0.0011678	0.00028802	0.0015864	0.0026006	0.0032486	0.003124	0.0033907	0.0035328	0.0032038	0.0031939	0.0034158	0.0036649	0.0037098	0.0034879	0.002596	0.0035305	0.0037698	0.0039293	0.0031818	0.0026386	0.0026037	0.0028802	0.0026211	0.0024616	0.0025611	0.0025436	0.001983	0.0019655	0.0023218	0.0022071	0.0022967	0.001771	0.0015142
-0.0024205	-0.0015309	-0.0019844	-0.0017352	-0.0019844	-0.0006139	-0.0002576	-0.00036472	-0.0016904	-0.0024106	-0.0025352	-0.0029888	-0.0029713	-0.0029363	-0.0032281	-0.0023385	-0.00338	-0.003968	-0.0035221	-0.0031658	-0.0032007	-0.0027647	-0.0027373	-0.0026925	-0.0034575	-0.0033329	-0.004063	-0.0040182	-0.0037963	-0.003734	-0.0041253	-0.002852	-0.0030564	-0.0028072	-0.002887	-0.0036771	-0.0038366	-0.0047262	-0.0048235	-0.0051699	-0.0052049	-0.0048311	-0.0043403	-0.003807	-0.0038792	-0.003959	-0.0039939	-0.0039666	-0.0037972	-0.0038048
-0.0045258	-0.0046678	-0.0037083	-0.0045827	-0.0041094	-0.0035761	-0.0036384	-0.0032396	-0.0031347	-0.0035085	-0.004256	-0.0032266	-0.003431	-0.0031742	-0.0044475	-0.0042059	-0.0042081	-0.003959	-0.004547	-0.0031962	-0.0033208	-0.0025732	-0.0028498	-0.0026127	-0.0034423	-0.0032752	-0.0027221	-0.0021364	-0.0025975	-0.0016129	-0.0016752	-0.0017025	-0.00085774	-0.0017048	-0.001919	-0.0020907	-0.0019038	-0.0018613	-0.001328	-0.00055532	-0.00077716	0.00021957	0.00074302	-0.00068218	-0.00018381	-0.00029853	-0.00076956	-0.00086907	-0.00066471	-0.00032814
0.010798	0.010736	0.010861	0.010763	0.010247	0.010086	0.010711	0.010868	0.009854	0.010718	0.010691	0.010843	0.010532	0.010462	0.01096	0.01096	0.010711	0.011468	0.011246	0.011246	0.011167	0.010332	0.010581	0.010439	0.010616	0.01001	0.010075	0.0099428	0.0092947	0.0089931	0.0089331	0.0079113	0.007732	0.0081354	0.0082349	0.0083716	0.0084066	0.0082645	0.0068089	0.0070231	0.0064374	0.0074417	0.0075784	0.0072297	0.0073642	0.0080943	0.008443	0.0081763	0.0076179	0.0063644
0.0013872	0.001726	0.0017609	0.0011653	0.00079382	0.00056438	0.00077101	0.0007011	0.00048914	0.00041923	0.00022475	-0.0012331	-0.00047572	-0.00068008	-0.00089432	-0.00078494	-0.0017194	-0.0016723	-0.0013433	-0.0011367	-0.0014733	-0.0016602	-0.00084044	-0.0016579	-0.0013988	-0.0010676	-0.0021889	-0.0017954	-0.0017157	-0.0022292	-0.0022467	-0.0026828	-0.0023341	-0.0031538	-0.0046368	-0.0041832	-0.0037099	-0.0027482	-0.0021252	-0.0017689	-0.0020804	-0.0039667	-0.0040738	-0.003912	-0.0036006	-0.0037426	-0.0028355	-0.0029601	-0.0029875	-0.0021776
-0.0066898	-0.0071236	-0.0070241	-0.0076417	-0.0074777	-0.0070765	-0.0080634	-0.0079137	-0.0081006	-0.0086241	-0.0090153	-0.0090503	-0.0088512	-0.00846	-0.009083	-0.010381	-0.0098632	-0.0087046	-0.007815	-0.0078226	-0.0075985	-0.0072422	-0.0078128	-0.0073569	-0.0080149	-0.0073547	-0.0072924	-0.0076388	-0.0081372	-0.0078508	-0.0078158	-0.0079731	-0.0090245	-0.0092016	-0.010116	-0.0097349	-0.010286	-0.010323	-0.012272	-0.011993	-0.012581	-0.014193	-0.014031	-0.013211	-0.012205	-0.011111	-0.010767	-0.012847	-0.013717	-0.013246
-0.0015597	0.00014206	-0.00055306	0.00031374	-0.00048623	-0.0014032	-0.0014283	-0.0019889	-0.0012338	-0.00050371	-0.0010993	-0.0016053	-0.00085774	-0.00042167	-0.00079319	-0.00024013	-0.00032751	-0.0015689	-0.0010257	-0.0013296	-0.00091099	-0.0015689	-0.0011678	-0.0015742	-0.0012726	-0.0013775	-0.00062005	-0.00030857	0.00016472	-0.00030631	-0.00035874	1.5037e-05	0.0004359	0.00014189	0.00012442	-0.00055096	-0.00066569	-0.00070064	-6.0201e-05	-0.00078041	-0.0013137	-0.0013115	-0.00031473	-0.00098251	-0.0020765	-0.0016306	-0.0018699	-0.0019496	-0.0024753	-0.0022983
[truncated: 1,150 more columns]
