# Supplementary material for: Sensory integration of a light touch reference in human standing balance
Source: PLoS One. 2018 Jun 6;13(6):e0197316. doi: 10.1371/journal.pone.0197316 (PMC5991370; doi:10.1371/journal.pone.0197316)
Supplement: S1 Dataset — Each file provides the time traces of the whole body center of mass or the stimulus for one individual experimental trial of one subject. Each row contains one of the eleven cycle repetitions recorded within each trial and used for analysis. (ZIP) [file pone.0197316.s001.zip › csv_data/com_trans_subj3_height2_ampl1.csv]

-0.0063894	-0.0061152	-0.005831	-0.0056267	-0.0055393	-0.0052027	-0.0050607	-0.0055241	-0.0055886	-0.0054215	-0.0061843	-0.0050576	-0.0052095	-0.0055407	-0.0053136	-0.0055627	-0.0049421	-0.0051487	-0.0048721	-0.0050963	-0.0050362	-0.0059881	-0.0054221	-0.0053948	-0.0050757	-0.0050035	-0.005644	-0.0053226	-0.0052778	-0.0049686	-0.0052877	-0.0050734	-0.0047969	-0.0049739	-0.0048919	-0.0054229	-0.0050317	-0.0045835	-0.0047058	-0.0036566	-0.0034675	-0.0025703	-0.001509	-0.0022565	-0.0029669	-0.0027177	-0.0038466	-0.0029198	-0.002628	-0.0027428
-0.001791	-0.0019156	-0.0026708	-0.001968	-0.0021177	-0.0025713	-0.0029275	-0.0026259	-0.0023593	-0.0029275	-0.0021975	-0.0022499	-0.0025614	-0.0027483	-0.0034958	-0.0038172	-0.0035505	-0.0046194	-0.0045472	-0.0045472	-0.0046171	-0.0043877	-0.0034183	-0.0031342	-0.0034806	-0.0025735	-0.00285	-0.0024588	-0.0024861	-0.0024413	-0.002085	-0.0028599	-0.0029944	-0.002578	-0.0030665	-0.002967	-0.0031714	-0.0029944	-0.0022567	-0.0021321	-0.0028523	-0.0031987	-0.0026829	-0.0021146	-0.002496	-0.0033233	-0.0026829	-0.0022119	-0.0026403	-0.0020349
-0.0055471	-0.0052553	-0.0054946	-0.0052378	-0.0063394	-0.0093373	-0.0085973	-0.0071721	-0.0052409	-0.005465	-0.0060705	-0.0068804	-0.0063296	-0.006888	-0.0059809	-0.0068454	-0.0070672	-0.0057416	-0.0050639	-0.0055174	-0.004289	-0.0041545	-0.0040026	-0.0037808	-0.0039327	-0.0045382	-0.0055	-0.004912	-0.0042442	-0.0045655	-0.0046202	-0.0037405	-0.003394	-0.0029428	-0.0022849	-0.0024991	-0.0025538	-0.002509	-0.0030848	-0.0031996	-0.0021405	-0.0017941	-0.0019285	-0.0018313	-0.00067503	-0.00030125	-0.00096903	-0.0012729	-0.00085431	-0.0013352
-0.00032535	-0.00011872	0.00019276	-0.0015318	-0.0021099	-0.0013001	9.7781e-05	-0.00038311	-0.00071741	-0.00019623	-0.00040059	-0.00038311	-0.00061256	-0.0016617	-0.00086935	0.00031201	0.0012837	0.0016498	0.00164	0.0015154	0.00079517	0.00082251	0.00075035	0.00067058	0.00040392	0.00047608	0.00061815	0.0016498	0.0014706	0.0017471	0.0019887	0.0015799	0.00098432	-2.9888e-05	0.00095924	0.00070245	0.00043579	0.0007997	-0.00072049	-0.00089977	-0.00076757	-0.00042114	-8.4584e-05	0.0010816	0.00046848	-3.976e-05	0.00012966	0.00012966	0.00037884	0.00041378
-0.0088594	-0.0095796	-0.0091261	-0.0088146	-0.0083337	-0.0079949	-0.0077731	-0.0075862	-0.0079599	-0.007337	-0.0058244	-0.0048998	-0.0046058	-0.0044888	-0.0070255	-0.0083884	-0.0091808	-0.010721	-0.010143	-0.0096715	-0.010045	-0.0092803	-0.0099655	-0.011087	-0.011256	-0.011104	-0.0098235	-0.0098683	-0.0092279	-0.0098782	-0.009923	-0.0094869	-0.0092377	-0.008276	-0.0094596	-0.0083382	-0.007653	-0.0074137	-0.007476	-0.0085897	-0.0082782	-0.0085973	-0.0081612	-0.0081263	-0.0079941	-0.0082957	-0.008535	-0.008206	-0.0085001	-0.0076378
-0.0024905	-0.0030413	-0.0023386	-0.0013593	-0.0016237	-0.0013669	-0.0017582	-0.0022839	-0.0025954	-0.003333	-0.0035374	-0.0041079	-0.0040282	-0.0041079	-0.0033779	-0.0036719	-0.0027101	-0.0032084	-0.0014368	-0.003074	-0.0039461	-0.0045068	-0.0040882	-0.0039811	-0.0035101	-0.0027002	-0.0035101	-0.0033156	-0.0032806	-0.0030413	-0.0030937	-0.0027025	-0.0025156	-0.0026751	-0.0026402	-0.0024882	-0.0025232	-0.0033779	-0.0030041	-0.0032882	-0.0035275	-0.0028871	-0.0034827	-0.0030466	-0.0029669	-0.0043997	-0.0038466	-0.003757	-0.003134	-0.0028552
-0.0010336	-0.0015768	-0.0032512	-0.0030195	-0.002237	-0.0030293	-0.0029845	-0.002237	-0.002613	-0.0023266	-0.0030042	-0.0035201	-0.0032086	-0.0032284	-0.0028371	-0.0026753	-0.0033605	-0.0028546	-0.0032808	-0.0024436	-0.0017682	-0.0023737	-0.002259	-0.0015464	-0.0013671	-0.0015965	-0.0015714	-0.0014119	-0.0012698	-6.4298e-06	-0.00079881	-0.0017332	-0.0011901	-0.0016064	-0.00077146	0.00057171	0.0010329	0.0016558	0.00062414	-0.0003103	0.00021541	0.00070391	0.0007662	0.00013563	0.00018807	-0.00023814	0.00035747	0.0008285	0.0013892	0.0007662
0.016932	0.018153	0.016812	0.018058	0.017346	0.017684	0.018202	0.017891	0.01808	0.01807	0.017502	0.017763	0.017649	0.017798	0.018456	0.018359	0.016689	0.016006	0.016656	0.016308	0.016841	0.016141	0.016729	0.016125	0.016267	0.01626	0.016135	0.015584	0.015106	0.015308	0.01684	0.015916	0.015614	0.015589	0.015377	0.015511	0.014594	0.014141	0.013393	0.013421	0.013662	0.013528	0.013094	0.01191	0.012239	0.011883	0.013129	0.013859	0.012897	0.013111
0.0019027	0.00040003	0.00074873	0.0018176	0.0024505	0.0024953	0.0034199	0.0036242	0.002904	0.0021762	0.0016877	0.0027019	0.0025674	0.0012319	0.0010351	0.00016298	0.0012121	0.0011749	0.0013542	0.0013618	0.0012547	0.0011651	0.0015388	0.0015563	0.0018328	0.0019924	0.0023213	0.0018906	0.0021277	0.0017015	0.0034883	0.0033911	0.0035878	0.0037922	0.0036676	0.0035605	0.0049135	0.0039965	0.0048862	0.0047441	0.0031244	0.0036129	0.0033462	0.0038446	0.004014	0.0044326	0.0044774	0.0034283	0.0036949	0.0042282
-0.0052592	-0.0055555	-0.00648	-0.0057051	-0.004833	-0.0056975	-0.0062932	-0.0061784	-0.0056877	-0.0062932	-0.006515	-0.0066844	-0.0068014	-0.004773	-0.0046659	-0.0047905	-0.0040254	-0.0041325	-0.0049621	-0.004561	-0.0042146	-0.0045534	-0.0045807	-0.0050966	-0.0054529	-0.0058715	-0.0059611	-0.0059163	-0.0051239	-0.0050092	-0.0042617	-0.0044311	-0.0038978	-0.0036136	-0.0036432	-0.0039973	-0.0043809	-0.0042039	-0.0034936	-0.0030848	-0.0036455	-0.0031122	-0.0031494	-0.0032216	-0.0041385	-0.0032861	-0.0035452	-0.0041134	-0.004649	-0.0038939
-0.0043885	-0.0036934	-0.0036311	-0.0044136	-0.0059589	-0.0059042	-0.0066419	-0.006338	-0.0048429	-0.0045914	-0.0053564	-0.0056482	-0.0055335	-0.0063084	-0.0067619	-0.0086285	-0.0082548	-0.0084242	-0.0089575	-0.0088056	-0.0086787	-0.0093716	-0.009541	-0.010483	-0.011051	-0.011398	-0.0099026	-0.0097431	-0.011086	-0.01137	-0.011273	-0.010862	-0.010381	-0.0098206	-0.0092326	-0.0080839	-0.0073713	-0.0085724	-0.0089735	-0.0079768	-0.0083779	-0.0084949	-0.0083703	-0.0088588	-0.0085473	-0.0088763	-0.0081561	-0.0085298	-0.0083255	-0.0082457
[truncated: 1,150 more columns]
