# Supplementary material for: Sensory integration of a light touch reference in human standing balance
Source: PLoS One. 2018 Jun 6;13(6):e0197316. doi: 10.1371/journal.pone.0197316 (PMC5991370; doi:10.1371/journal.pone.0197316)
Supplement: S1 Dataset — Each file provides the time traces of the whole body center of mass or the stimulus for one individual experimental trial of one subject. Each row contains one of the eleven cycle repetitions recorded within each trial and used for analysis. (ZIP) [file pone.0197316.s001.zip › csv_data/com_trans_subj3_height2_ampl2.csv]

0.0021282	0.0020834	0.0022976	0.0032867	0.004889	0.0051108	0.0051632	0.0041141	0.0040343	0.0035534	0.0033764	0.0030026	0.0041065	0.0040092	0.0036803	0.0033338	0.0021054	0.0032715	0.0021426	0.001841	0.0025612	0.0026258	0.0030618	0.0040137	0.0041482	0.0035427	0.0039788	0.0037744	0.0026652	0.0027024	0.0029516	0.0028096	0.001262	-0.00084843	0.0007538	-0.00034779	0.0011124	0.0017528	0.0012643	0.0017102	0.0024753	0.0027146	0.0027693	0.0007758	0.0003496	0.00045671	0.0016054	0.0017748	0.002024	0.0010721
0.0061703	0.0067933	0.0067933	0.0061452	0.006519	0.0058786	0.0073463	0.0073288	0.0066261	0.0063868	0.0067332	0.0059409	0.0052906	0.0047124	0.003743	0.0047572	0.0044731	0.0043759	0.0041168	0.0044108	0.0042239	0.0041343	0.0042589	0.0044009	0.0049517	0.005931	0.0061802	0.0070075	0.0072567	0.0086272	0.006873	0.0073988	0.0070599	0.007825	0.0056172	0.0055899	0.0046555	0.0072445	0.0076183	0.0062828	0.0064172	0.0053134	0.005874	0.0051265	0.0046281	0.0047877	0.0050543	0.0053035	0.0053134	0.0053134
0.0062205	0.0064947	0.0064773	0.0068062	0.0063078	0.0057472	0.0062182	0.005381	0.0055778	0.0063253	0.0057821	0.0063428	0.0056575	0.0065099	0.0063831	0.0055558	0.004853	0.0066695	0.0061711	0.0062334	0.0061985	0.0059766	0.0062334	0.0062509	0.0069711	0.0065874	0.0059645	0.0051372	0.0056181	0.0055307	0.0048629	0.0053613	0.0045165	0.0061635	0.0065821	0.0069483	0.0063625	0.0057867	0.0048271	0.0047572	0.0039048	0.0044306	0.0041464	0.0039891	0.0044153	0.0027706	0.0017039	0.0027204	0.0030015	0.0022911
-0.0075426	-0.0068847	-0.0069819	-0.0073557	-0.0060224	-0.005818	-0.0058454	-0.005698	-0.0056805	-0.0056433	-0.0048357	-0.0048805	-0.0036893	-0.0026303	-0.0031036	-0.0038861	-0.0044915	-0.0053287	-0.0047506	-0.0069933	-0.0054184	-0.0048053	-0.005002	-0.0045212	-0.0041299	-0.003589	-0.0037485	-0.0028316	-0.0025125	-0.0023955	-0.0019518	-0.0025398	-0.0025201	-0.0028961	-0.0032699	-0.0022283	-0.0020414	-0.0021311	-0.0030807	-0.0035988	-0.0032425	-0.0037234	-0.0037409	-0.003412	-0.0035715	-0.0025922	-0.0031628	-0.0021584	-0.002318	-0.0013311
0.0061572	0.0063266	0.0076599	0.0089582	0.0092872	0.0084774	0.0091801	0.0096336	0.0094916	0.0094741	0.0090031	0.0080337	0.0068326	0.0072413	0.007002	0.0076599	0.008096	0.0084523	0.0082927	0.0082479	0.0080337	0.0082654	0.0090479	0.0096982	0.0097704	0.010418	0.010374	0.010481	0.010107	0.010605	0.010107	0.010383	0.010294	0.0097408	0.0098129	0.0098228	0.010045	0.0099026	0.010677	0.010321	0.010321	0.010349	0.010608	0.010012	0.0094239	0.0089704	0.0092545	0.0093692	0.0083999	0.0083299
0.0065577	0.0066298	0.0060866	0.0065227	0.0067468	0.0065326	0.0074944	0.0090693	0.008172	0.0079206	0.0068539	0.0056156	0.0069687	0.0075369	0.0070036	0.007208	0.0075119	0.0070408	0.0067742	0.0071206	0.0064004	0.0063905	0.006231	0.0058223	0.0058397	0.0062507	0.0057349	0.0060464	0.0058944	0.0059742	0.0051818	0.0063928	0.0065349	0.0070157	0.0069261	0.0070059	0.0072551	0.0073622	0.0077086	0.008267	0.0082845	0.0081249	0.0076889	0.0082571	0.0077489	0.0076691	0.0083817	0.0090396	0.0083893	0.0076745
-0.003805	-0.0035383	-0.0044477	-0.0045974	-0.0050509	-0.0041089	-0.0040192	-0.0044629	-0.0050859	-0.0048466	-0.00531	-0.0037351	-0.0022499	-0.0030696	-0.0025363	-0.0035307	-0.0034783	-0.0029701	-0.0035209	-0.0035832	-0.0029951	-0.0024892	-0.0023198	-0.0033515	-0.0034137	-0.0036006	-0.0031646	-0.0033515	-0.0037875	-0.0037252	-0.0035209	-0.002711	-0.0030377	-0.0029678	-0.0031547	-0.0021656	-0.0024246	-0.001829	-0.0017416	-0.0027558	-0.00224	-0.0022225	-0.0017492	-0.0019908	-0.0018411	-0.002063	-0.0026859	-0.0030073	-0.0043953	-0.00291
-0.00038389	-6.2537e-05	-0.00036642	-0.00076754	-0.00155	-0.0015128	-0.0010418	-0.0015478	-0.001797	-0.0022505	-0.0027587	-0.0033794	-0.0026395	-0.0035466	-0.004728	-0.0057794	-0.0056996	-0.0064198	-0.0053684	-0.0054033	-0.0074318	-0.0082044	-0.0085432	-0.0082393	-0.0075814	-0.0083814	-0.007447	-0.0069661	-0.0079453	-0.0091464	-0.008835	-0.0091115	-0.0094655	-0.011708	-0.010141	-0.0084764	-0.0091168	-0.0086435	-0.0096752	-0.010326	-0.011544	-0.012531	-0.012548	-0.012708	-0.012352	-0.012103	-0.012566	-0.012252	-0.012262	-0.012058
-0.0014733	-0.0017575	-0.0024876	-0.0026372	-0.0021487	-0.0037137	-0.0032777	-0.0029115	-0.0021715	-0.0026524	-0.0027968	-0.0027869	-0.0031858	-0.0019869	-0.0019148	-0.0013093	-0.0008109	-0.00033988	-0.0016929	-0.0021191	-0.0023782	-0.0022635	-0.0030285	-0.0018722	-0.0019246	-0.00084051	-0.00023503	-0.00029733	-0.00083064	1.4155e-05	-0.0001203	0.00044262	0.0005923	0.00091899	-0.00042418	0.0004381	0.00039554	-0.00041431	-0.00049408	-0.00059133	0.001036	0.00082935	0.00063485	-0.00049634	-0.001174	-0.00019474	-0.00051382	0.001178	0.0016567	0.0034534
0.0087403	0.0084266	0.0092189	0.0096451	0.0095927	0.010196	0.008716	0.0089827	0.0094537	0.0096482	0.0096657	0.0099946	0.010757	0.010586	0.010232	0.009706	0.01009	0.010269	0.0096809	0.010366	0.0099552	0.0096786	0.010062	0.010551	0.010675	0.010668	0.011326	0.010952	0.011876	0.012704	0.014002	0.012534	0.012721	0.012552	0.01313	0.012669	0.013247	0.013985	0.013122	0.012659	0.012597	0.012988	0.012711	0.013344	0.012696	0.012083	0.011861	0.011133	0.01067	0.0094089
-0.00072157	-0.0015139	-0.0011926	-0.0051271	-0.0035249	-0.001033	-0.00073678	-0.0014843	-0.0010832	-0.0018832	-0.0023269	-0.0025738	-0.0025913	-0.0041388	-0.0031124	-0.003661	-0.0028959	-0.0031953	-0.003816	-0.0041579	-0.0051721	-0.0055087	-0.0054714	-0.0054988	-0.0059447	-0.0070562	-0.0065305	-0.0068769	-0.0072332	-0.0071064	-0.0075151	-0.0062517	-0.0057708	-0.0048113	-0.0050703	-0.0058027	-0.0065327	-0.0074999	-0.0073228	-0.0085338	-0.0093535	-0.0092464	-0.0085414	-0.010223	-0.010106	-0.010134	-0.0095086	-0.0091872	-0.0093019	-0.0099051
[truncated: 1,150 more columns]
