# Supplementary material for: Sensory integration of a light touch reference in human standing balance
Source: PLoS One. 2018 Jun 6;13(6):e0197316. doi: 10.1371/journal.pone.0197316 (PMC5991370; doi:10.1371/journal.pone.0197316)
Supplement: S1 Dataset — Each file provides the time traces of the whole body center of mass or the stimulus for one individual experimental trial of one subject. Each row contains one of the eleven cycle repetitions recorded within each trial and used for analysis. (ZIP) [file pone.0197316.s001.zip › csv_data/com_trans_subj3_height2_ampl3.csv]

1.8831e-07	0.00029419	-0.00042828	-4.4635e-05	-0.00040854	0.0003937	0.00050082	-0.00034624	-0.00085222	0.00025698	0.00068544	-6.2108e-05	0.00039144	0.0018144	0.0020985	0.0020263	0.0021958	0.0052832	0.0041968	0.001999	0.0015356	0.0030482	0.0042219	0.0056198	0.004952	0.0040001	0.0034219	0.0023356	0.0028514	0.0016678	0.0019891	0.0025498	0.0026744	0.0023728	0.0012963	0.0017521	0.0027313	0.0009445	0.0013707	0.0011686	0.0017391	0.0019283	0.0028977	0.0040889	0.0032889	0.0040836	0.0041808	0.0037098	0.0039043	0.0039415
0.0032982	0.0032708	0.0037791	0.0041976	0.0041452	0.0053091	0.0041528	0.0040731	0.0048206	0.0047857	0.0048305	0.0042972	0.0033726	0.0038884	0.0030535	0.0025103	0.0025825	0.0021289	0.0013836	0.001588	0.0019717	0.0019641	0.0024624	0.0024624	0.001822	0.0015105	0.0021335	0.0016624	0.0020013	0.0028681	0.002397	0.0013304	0.0024168	0.0026212	0.0027632	0.0023621	0.001455	0.0020605	0.0012157	0.0015545	2.4456e-05	0.00022122	0.0011283	0.0022945	0.0023491	0.0021721	0.0011853	0.0015765	0.0017011	0.0023241
-0.00049236	-0.00123	-0.00060709	-9.8849e-05	-2.6681e-05	0.00033496	0.0004945	0.0004945	-0.00086388	-0.0010432	-0.00056453	-0.00095579	0.00027266	0.00069126	0.0010924	0.0003623	0.00066618	0.00041699	-6.3898e-05	0.00095031	0.00099514	0.0017077	0.0015831	0.0019645	0.0017328	0.0013416	0.0018475	0.0026802	0.0040256	0.0035425	0.0046289	0.0042627	0.0047512	0.0039315	0.0032812	0.0028527	0.0034582	0.0042756	0.0051827	0.0052101	0.004856	0.0063413	0.0065828	0.0052397	0.0052397	0.0052123	0.0054046	0.0073631	0.0079686	0.007398
0.0052193	0.0057002	0.0047931	0.004945	0.0057473	0.0064751	0.0064827	0.0049078	0.0049056	0.0051942	0.0053112	0.0061461	0.0064052	0.0057549	0.0051669	0.0048903	0.0049975	0.0051843	0.0054685	0.0053614	0.0056182	0.0054487	0.0049602	0.0049329	0.0046389	0.004781	0.0041679	0.004746	0.0056607	0.0056235	0.006077	0.0057906	0.0061021	0.0048759	0.0034606	0.0028453	0.0035928	0.0048463	0.0053075	0.004996	0.0043556	0.0043282	0.0041413	0.0035981	0.0028058	0.0030003	0.0033041	0.0026987	0.0031226	0.0025445
-0.0043859	-0.003023	-0.0039127	-0.0040274	-0.0042044	-0.0046853	-0.0052011	-0.006305	-0.0055225	-0.0060285	-0.0073192	-0.0059662	-0.0067661	-0.0071923	-0.0077257	-0.0076186	-0.0072372	-0.0071399	-0.0069705	-0.005894	-0.0048973	-0.0050295	-0.0060087	-0.0059115	-0.0047628	-0.0060087	-0.0066142	-0.007753	-0.0069804	-0.0062875	-0.0061455	-0.0066712	-0.0071695	-0.0067335	-0.0054351	-0.005293	-0.0039225	-0.0055171	-0.0044482	-0.0029531	-0.0032745	-0.0039445	-0.0043084	-0.0050659	-0.0061971	-0.0057435	-0.0055042	-0.0053895	-0.004784	-0.0029599
-0.005732	-0.0048227	-0.0048827	-0.0061461	-0.0065472	-0.0069035	-0.0078205	-0.0064401	-0.0067767	-0.0064302	-0.0062433	-0.0073198	-0.0074444	-0.0069909	-0.0069035	-0.0068063	-0.006121	-0.0062107	-0.0058741	-0.0064249	-0.0058642	-0.0062205	-0.0067288	-0.0081616	-0.00859	-0.0080294	-0.0077027	-0.0087268	-0.0068852	-0.006788	-0.0058535	-0.0049989	-0.0054972	-0.0052055	-0.0064689	-0.0055968	-0.0048765	-0.0050984	-0.0055345	-0.0048667	-0.0048667	-0.0056492	-0.0055595	-0.0056841	-0.0052382	-0.0055071	-0.0053027	-0.0049115	-0.0055147	-0.0051387
0.0030404	0.0041192	0.0025891	0.0012558	0.0022601	0.0023323	0.0017367	0.00062298	0.00025147	0.00064272	0.0010788	0.0018263	0.0017488	0.0021674	0.0027106	0.0025686	0.001739	0.0015445	0.001432	0.0010932	0.0012725	0.0018856	0.0016364	0.0010036	0.000256	0.00090631	0.0009686	0.0011904	0.00075437	-0.00033201	0.00040794	-0.00048929	-6.3086e-05	-0.00084785	-0.0011495	-0.0011046	-0.0010127	-0.00046955	-0.0005744	0.00022331	0.00013367	-0.00014286	0.00075663	0.00097847	-8.3974e-06	-7.0693e-05	0.00039272	-0.00058653	-0.00067618	-0.0012915
-0.0014063	-0.0018598	-0.0031483	-0.0032554	-0.00338	-0.0028816	-0.0030609	-0.0030784	-0.0029363	-0.0025276	-0.0019145	-0.0017276	-0.0019145	-0.0011571	-0.00034722	-0.0011123	-0.0027145	-0.0027418	-0.0020193	-0.0022784	-0.0025276	-0.0033823	-0.0023232	-0.0027593	-0.0016554	-0.0023057	-0.0015855	-0.0018172	-0.0016478	-7.2959e-05	-0.0002948	-0.0002948	5.1633e-05	0.00013141	0.0012079	0.00077184	0.0011806	0.00069967	0.0017587	0.0016318	0.0018833	0.0023095	0.002175	0.0011707	0.0021576	0.0014548	0.0007597	0.00094659	0.0013378	0.0016941
0.0023276	0.0014555	0.00084999	-8.4452e-05	-0.0010189	-0.0010014	-0.0017315	-0.00065272	-0.00016422	-0.00041341	-0.0018113	-0.0021949	-0.0022769	-0.0013053	-0.0022648	-0.001031	-0.00054026	0.00011538	0.00081811	0.0017624	0.00059628	0.0005788	0.00073074	-0.00010646	0.00017007	0.00037444	-0.00087148	-0.0021447	-0.0031764	-0.0023939	-0.001654	-0.0029622	-0.003042	-0.0041458	-0.0033983	-0.0025436	-0.002571	-0.0012179	-0.0028201	-0.0024912	-0.0021524	-0.0020999	-0.0010409	-0.0016289	-0.0021273	-0.0020202	-0.0022868	-0.0029994	-0.00283	-0.0024114
0.0057997	0.0054981	0.0064599	0.0053484	0.0057321	0.0053659	0.005119	0.0047004	0.0046381	0.0042468	0.0044064	0.0035168	0.0033648	0.0024129	0.0015058	0.0016053	0.0015529	0.0039376	0.0033747	0.0042567	0.0027715	0.0028338	0.0036436	0.0027342	0.0029485	0.0037485	0.0033124	0.0036862	0.0051911	0.0053157	0.0056272	0.0060906	0.0048447	0.0035616	0.0024326	0.0024501	0.0017725	0.0024927	0.00332	0.0024577	0.002261	0.0015932	0.0022184	0.0033747	0.0027692	0.0026347	0.0025025	0.0032151	0.0030632	0.0034446
-0.0063455	-0.0043345	-0.0050448	-0.0046339	-0.0025781	-0.0042426	-0.0050175	-0.0055508	-0.0063607	-0.0059071	-0.0064404	-0.0056329	-0.0047706	-0.0060514	-0.0058296	-0.0054657	-0.0063652	-0.0056176	-0.0061259	-0.0065095	-0.0056473	-0.0048822	-0.004962	-0.0049992	-0.0053555	-0.0047075	-0.0042987	-0.0038551	-0.0034965	-0.0039227	-0.0040222	-0.0056146	-0.0059359	-0.0065414	-0.005066	-0.0047196	-0.0052354	-0.0057961	-0.0052803	-0.0053175	-0.0055142	-0.005382	-0.0051602	-0.0047067	-0.0056236	-0.0054816	-0.0049657	-0.0045843	-0.0040958	-0.0043025
[truncated: 1,150 more columns]
