# Supplementary material for: Sensory integration of a light touch reference in human standing balance
Source: PLoS One. 2018 Jun 6;13(6):e0197316. doi: 10.1371/journal.pone.0197316 (PMC5991370; doi:10.1371/journal.pone.0197316)
Supplement: S1 Dataset — Each file provides the time traces of the whole body center of mass or the stimulus for one individual experimental trial of one subject. Each row contains one of the eleven cycle repetitions recorded within each trial and used for analysis. (ZIP) [file pone.0197316.s001.zip › csv_data/com_trans_subj4_height1_ampl1.csv]

0.0040591	0.0041746	0.0034199	0.0039881	0.0037305	0.0038015	0.0036818	0.0031359	0.0029673	0.0029493	0.0028783	0.0019063	0.0023101	0.002572	0.0024787	0.0023324	0.0019285	0.0027808	0.0027585	0.0021723	0.0021501	0.0015597	0.0026822	0.002891	0.0022741	0.0018257	0.001777	0.0020653	0.0014972	0.00097351	0.00082721	0.00056965	0.00056539	0.0013689	0.0020568	0.0023409	0.0021098	0.0014261	0.00090249	0.00080922	0.0011643	0.00059616	0.0012311	0.0015597	0.0024119	0.0031931	0.0032864	0.0023409	0.0026472	0.0025317
-0.0032451	-0.0021353	-0.0023484	-0.0018025	-0.0015894	-0.0014251	-4.7305e-06	-0.00024005	-0.00077744	-0.00068416	0.00047441	0.00078074	0.00091853	0.00082525	0.00027935	-0.0012121	-0.0012608	-0.0011496	-0.0012026	-0.0015577	-0.0020506	-0.0031201	-0.0020241	-0.0011718	-0.0011898	-0.00065242	-0.00030583	9.8037e-05	0.00052841	0.0011188	0.00092802	0.00083049	5.0829e-07	0.00035986	0.00069271	0.00024433	8.0036e-05	0.00062168	0.00052416	2.7019e-05	0.00043088	-0.00032808	-0.00016379	0.00024433	-0.00048812	-0.0011496	-0.00088774	-0.0011898	-0.001017	-0.00047962
-0.0028835	-0.0024129	-0.0030828	-0.0039308	-0.0044544	-0.0033934	-0.0026832	-0.0028252	-0.0022613	-0.0021458	-0.0015109	-0.0020123	-0.0014484	-0.0021321	-0.0021808	-0.0026334	-0.0028243	-0.0022073	-0.0011865	-0.00076042	-0.00090672	-0.001053	-0.00060464	-0.00037357	-0.00063115	0.00011931	0.00018607	-0.00016903	-0.00054638	-0.0017092	-0.0018375	-0.0026717	-0.001953	-0.0024459	-0.0017092	-0.0021841	-0.002659	-0.002588	-0.0033289	-0.0025477	-0.0025255	-0.0021438	-0.0028763	-0.001953	-0.0023792	-0.0020241	-0.0015979	-0.0016732	-0.001953	-0.0027788
0.0038173	0.003937	0.0039105	0.0043367	0.0050691	0.0058058	0.0061609	0.0045009	0.0037197	0.0042169	0.0039328	0.0044787	0.0044077	0.0044299	0.0031293	0.0036042	0.0036042	0.0041946	0.0045497	0.0043854	0.0041724	0.0038173	0.0041013	0.0038438	0.0035374	0.003777	0.003706	0.0037282	0.0036085	0.0039635	0.0045317	0.0038215	0.0041724	0.0043144	0.0036975	0.0037017	0.0045317	0.0045317	0.004554	0.0046027	0.0031601	0.0040611	0.003919	0.0041586	0.0043229	0.0043229	0.0040123	0.0033466	0.0033774	0.0036837
-0.0059298	-0.0057835	-0.0054729	-0.0042126	-0.0036042	-0.0045582	-0.0052419	-0.004909	-0.0044607	-0.0046515	-0.0036307	-0.0038882	-0.003919	-0.0043896	-0.0049355	-0.0051666	-0.005828	-0.0065382	-0.0071509	-0.0077456	-0.0060008	-0.0046515	-0.0042031	-0.0046112	-0.0043494	-0.0050416	-0.005543	-0.0058843	-0.0049346	-0.0048901	-0.0042774	-0.0051741	-0.0045127	-0.0048635	-0.0050543	-0.0058663	-0.005418	-0.0047788	-0.0049473	-0.0042902	-0.0047428	-0.0051646	-0.0055865	-0.0053554	-0.0050269	-0.0053109	-0.0057593	-0.0046983	-0.0045785	-0.004747
-0.0034847	-0.0034582	-0.0027437	-0.0031656	-0.0040804	-0.0038493	-0.0045065	-0.0048128	-0.0048086	-0.0050661	-0.0044312	-0.0048308	-0.004587	-0.0047068	-0.0047555	-0.0041831	-0.0049378	-0.0056438	-0.0055505	-0.0056883	-0.0049738	-0.0053109	-0.0056575	-0.0060657	-0.0067716	-0.0075528	-0.0058303	-0.0062522	-0.0053692	-0.0058176	-0.0059819	-0.0062659	-0.0060751	-0.0061059	-0.0067006	-0.0071489	-0.0071977	-0.0066073	-0.006461	-0.0061769	-0.0057773	-0.0051159	-0.0053512	-0.0048763	-0.004641	-0.0052134	-0.0051911	-0.0054975	-0.0059946	-0.0061854
0.0021553	0.0021373	1.0977e-05	0.00023255	0.00056114	0.00068517	0.00084522	0.00089398	0.0017017	0.0011823	0.0013954	0.0014219	0.0011156	0.00036084	-0.00025183	-0.00079348	-0.001615	-0.00073621	4.0764e-05	0.000875	0.00077747	-9.7029e-05	-0.00066519	-0.00073621	-0.00082522	-0.0005634	-0.00015529	-0.00010651	-1.3245e-05	-2.699e-05	0.00039488	-0.00075944	-0.0012258	-0.00094173	-0.0012438	-0.0012883	-0.0015904	-0.0021098	-0.0022296	-0.0031041	-0.0022253	-0.0017727	-0.001036	-0.0016752	-0.0013243	-0.00092046	-0.0013423	-0.0016932	-0.001955	-0.002097
0.00024008	-0.00044361	-0.00082097	-0.0011273	-0.00088774	-0.001123	-0.00088774	-0.0007457	-0.00098101	-0.0011008	-0.0007457	-0.0017442	-0.00091424	-0.00053689	-8.8514e-05	-0.00055914	-0.00074995	-0.0013891	-0.00032383	-0.00049238	-1.7492e-05	-0.00044361	-0.00023055	-0.00070118	-0.0014114	-0.0009365	-0.0010075	-0.0010563	-0.0010785	-0.0011898	-0.00050187	0.0003016	0.00086976	0.0001108	-0.00012877	-0.00038634	8.4292e-05	-0.00034183	-0.00074144	-0.001141	-0.00099901	-0.00095025	-0.00080821	-0.00070642	-0.002695	-0.002624	-0.0023399	-0.0021268	-0.0017452	-0.001936
0.002857	0.001956	0.0015119	0.0016539	0.0014896	0.0013921	0.0019158	0.0023906	0.0017249	0.0019868	0.0025284	0.0027902	0.0025772	0.0026482	0.0025284	0.0022443	0.0027192	0.0032386	0.0029991	0.0025507	0.0025242	0.0017652	0.0027107	0.0040378	0.0037983	0.0026842	0.0028973	0.0027065	0.0028485	0.0025867	0.001921	0.0024669	0.0026577	0.0027287	0.002875	0.0026132	0.0025644	0.003794	0.0040293	0.0040071	0.0039848	0.0037495	0.0032969	0.0035099	0.00268	0.002822	0.0032216	0.0034612	0.0038163	0.0029905
0.0012344	0.0021131	0.0016912	0.00095453	0.0010743	0.0018958	0.0020156	0.0014517	0.0011411	0.0016117	0.0014474	0.0012344	0.0012078	0.00066194	0.0013721	0.0013721	0.0016785	0.0012746	0.0011548	0.0010128	0.0007287	0.0013456	0.00061317	0.00084849	6.7271e-05	-0.00011928	0.00037786	0.0010658	0.00097253	0.0014474	0.0018068	0.0010701	0.000857	0.0014072	0.0018555	0.0012874	0.00081249	0.00076372	0.00022208	0.00024433	0.00038637	0.00095453	0.00098104	0.0006747	0.00053266	0.00036837	0.00027083	0.00019982	3.5525e-05	0.00010654
0.0057888	0.0061174	0.0065212	0.007489	0.0065435	0.0055227	0.0055895	0.0064597	0.006713	0.0074147	0.0067088	0.0067978	0.0068911	0.0067045	0.0061989	0.0065497	0.0077571	0.007402	0.0072822	0.0072292	0.0074157	0.0079308	0.0078598	0.0078641	0.0073139	0.0068125	0.007545	0.0082022	0.0078608	0.0079848	0.0078651	0.0081937	0.0074569	0.0083314	0.0084025	0.0085052	0.0091307	0.00866	0.0097476	0.0091042	0.0088423	0.0095303	0.009526	0.0096415	0.010019	0.010662	0.011111	0.01021	0.0098281	0.0086875
[truncated: 1,150 more columns]
