# Supplementary material for: Sensory integration of a light touch reference in human standing balance
Source: PLoS One. 2018 Jun 6;13(6):e0197316. doi: 10.1371/journal.pone.0197316 (PMC5991370; doi:10.1371/journal.pone.0197316)
Supplement: S1 Dataset — Each file provides the time traces of the whole body center of mass or the stimulus for one individual experimental trial of one subject. Each row contains one of the eleven cycle repetitions recorded within each trial and used for analysis. (ZIP) [file pone.0197316.s001.zip › csv_data/com_trans_subj4_height1_ampl2.csv]

0.0076936	0.0045815	0.0065743	0.006339	0.0058864	0.0066899	0.0060814	0.0069157	0.0074171	0.0069464	0.0078252	0.0088682	0.0079185	0.0072835	0.0056098	0.0054148	0.0058717	0.0060582	0.0058939	0.0062225	0.0053703	0.0053257	0.0053703	0.0058451	0.006391	0.0060805	0.0062935	0.0056808	0.005419	0.0047353	0.0046155	0.0048021	0.0055123	0.0052505	0.0064133	0.0056543	0.0055346	0.0050152	0.0055346	0.0059119	0.005508	0.0050109	0.0042297	0.0051042	0.0055791	0.005295	0.0060052	0.0061695	0.0061917	0.0064758
-0.0010782	-0.00077182	-0.00091386	-0.00072306	-0.00046549	-0.00058527	-0.00025243	0.00026697	-0.00034996	-0.00023442	0.00012067	0.00085313	0.00054679	0.00047578	0.00071109	0.00061782	0.00075986	0.00050228	-0.00084709	-0.0013442	-0.00063404	-0.00027893	5.3912e-05	0.00031149	0.00033374	-0.00086934	-0.00079833	-0.001482	-0.0015308	-0.0014863	-0.0010824	-0.0007273	-0.00086934	-0.0016993	-0.0021965	-0.0021965	-0.0028579	-0.003284	-0.0032618	-0.0030487	-0.003124	-0.0023163	-0.0023873	-0.002365	-0.0016548	-0.0017926	-0.0012022	-0.0010114	-0.00086934	0.001168
0.0029281	0.0033542	0.0031857	0.0032122	0.0030436	0.0029726	0.0038471	0.0042022	0.0047481	0.0046326	0.0041397	0.0042817	0.0045435	0.0046368	0.0048276	0.0047831	0.0044058	0.004286	0.0040729	0.0040952	0.0042637	0.0044588	0.003509	0.0031094	0.0034157	0.0034645	0.0038684	0.0039659	0.0030469	0.003331	0.003473	0.003473	0.0034773	0.0029134	0.0026558	0.0026781	0.002465	0.002376	0.002447	0.0020209	0.0022827	0.0025223	0.0024555	0.0013765	0.0021577	0.0026506	0.0030057	0.0020336	0.0013987	0.0012344
0.0019701	0.002516	0.002445	0.0030354	0.0028711	0.0026093	0.0029422	0.0028489	0.0035103	0.0026803	0.0026803	0.0022807	0.0030174	0.0032082	0.0033768	0.003115	0.0036789	0.0040562	0.0042693	0.0039407	0.0037234	0.003435	0.0036704	0.003999	0.0037414	0.0033418	0.0044516	0.0039544	0.0040255	0.003293	0.0034838	0.0034838	0.0034128	0.0031997	0.0027111	0.0029284	0.0032528	0.0033905	0.0032485	0.0040477	0.0033863	0.0036926	0.0033375	0.0032442	0.0027248	0.0025383	0.0018504	0.0019214	0.0022055	0.00052323
-0.0026269	-0.0025028	-0.0024848	-0.002134	-0.001357	-0.0014503	-0.002116	-0.0014058	-0.0010952	-0.001215	-0.0015213	-0.0014725	-0.0018764	-0.0020895	-0.001357	-0.0019474	-0.0019474	-0.0013793	-0.0011662	-0.0014058	-0.0013613	-0.0020227	-0.0012415	-0.00095739	-0.0012192	-0.0011927	-0.0011217	-0.0014503	-0.001428	-0.0015255	-0.0028527	-0.0044151	-0.0038427	-0.0029417	-0.0034166	-0.0044331	-0.003177	-0.002418	-0.0035724	-0.0025028	-0.002312	-0.002312	-0.002241	-0.0020279	-0.0024318	-0.0017396	-0.0016378	-0.0015975	-0.0020502	-0.0024763
0.00091957	-0.0002125	6.3077e-05	-0.00058036	-0.0016457	-0.0015036	-0.0007224	-0.00067789	-0.00077968	0.00047218	0.00099157	0.00093855	0.0012364	0.0014982	0.0015692	0.0011388	0.00073923	0.0013476	0.0016232	0.0016635	0.0019656	0.0016815	0.0013709	0.0012108	0.0011886	0.0010688	0.00090026	0.00084724	0.0011758	0.0015087	0.0020991	0.0014377	0.0015532	0.0024584	0.0021701	0.0026852	0.0018595	0.0015044	0.0012468	0.0010868	0.0013751	0.0011663	0.0010466	0.00085575	0.00067345	0.00060669	0.00077098	0.0010636	0.0010413	0.0018936
-0.0022253	-0.002132	-0.0021055	-0.0017016	-0.0011335	-0.00089815	-0.0010624	-0.0010359	-0.0021415	-0.0023058	-0.0025008	-0.0032068	-0.0041523	-0.003846	-0.0036064	-0.0036021	-0.0031007	-0.0023418	-0.002133	-0.0016623	-0.002151	-0.0028877	-0.0027902	-0.0031188	-0.0038067	-0.0038067	-0.0036381	-0.0037802	-0.0035184	-0.0035629	-0.0036827	-0.0033053	-0.0032968	-0.0038692	-0.0038204	-0.0032788	-0.003829	-0.0036159	-0.0032608	-0.0034251	-0.004113	-0.0042063	-0.0044459	-0.0043303	-0.0039975	-0.003194	-0.0029852	-0.0035311	-0.0034601	-0.0036732
-0.0027267	-0.0021808	-0.0026556	-0.0023228	-0.0025581	-0.0028867	-0.0030775	-0.0028867	-0.0017726	-0.0018659	-0.0014175	-0.001178	-0.0016709	-0.0014578	-0.00079212	-0.0010317	-0.00053879	-0.0015066	-0.0024256	-0.0021903	-0.003087	-0.0026609	-0.0027987	-0.0029672	-0.0039392	-0.0029185	-0.0034601	-0.0029365	-0.003953	-0.004854	-0.0049695	-0.0052314	-0.0050851	-0.0043569	-0.0037219	-0.0031803	-0.0030117	-0.001214	0.00018417	-0.0032513	-0.0043876	-0.0033711	-0.0048625	-0.0049823	-0.0033488	-0.0043654	-0.0041746	-0.0046717	-0.0039838	-0.003016
0.00252	0.0028528	0.0050099	0.003403	0.0028613	0.0018003	0.0023239	0.0028433	0.0028656	0.0034645	0.0030786	0.0021289	0.0014187	0.0015342	0.0014632	0.0015872	0.0021511	0.0022444	0.0024129	0.0016052	0.0011748	0.000824	0.001601	0.0012681	0.0015522	0.0017388	0.0012861	0.0012861	0.0020631	0.0014949	0.0015617	0.0013264	0.0012554	0.0010423	0.0023874	0.0023387	0.0021479	0.0026227	0.0030266	0.0031199	0.0062002	0.0057741	0.0041672	0.003386	0.0018013	0.0022984	0.00057167	0.00081124	0.0011663	0.0016147
-0.0012362	-0.0015426	-0.00099666	-0.00066807	-0.00066807	-0.00043276	-0.00060131	-0.00062356	-0.00065008	-0.0012893	-0.0017154	-0.0011027	-0.00069883	5.5875e-05	-0.00037024	-8.6164e-05	0.0001269	-6.3913e-05	-0.0003745	-0.00086739	5.162e-05	-0.00061407	-0.0010137	-0.0013953	-0.0012798	-0.00116	-0.00080488	-0.00061407	-0.00091615	-1.5143e-05	-0.00032148	-0.00086739	-0.00068083	0.00052651	-0.00027697	-0.00056105	0.00014915	7.1085e-06	0.00060177	0.00064629	-0.00020595	0.00041098	-0.00043276	-0.0007656	-0.00064582	-0.001125	-0.00069883	-0.001267	-0.00065008	-0.00024621
0.0019404	0.0013234	0.0011591	0.0019669	0.002393	0.001687	0.0012122	0.0010701	0.0012832	0.0014252	0.00092808	0.0010436	0.0014252	0.0017538	0.0021534	0.0011369	0.00066199	0.00016061	4.5073e-05	0.00019137	-9.2708e-05	0.0001426	0.00068851	0.00071076	0.0013012	0.0026283	0.0025085	0.0029081	0.0025795	0.0026018	0.0027926	0.0018693	0.0021269	0.0023177	0.0016785	0.0014432	0.0016118	0.00092382	0.00066625	0.0012609	0.0020379	0.0020644	0.0028011	0.0027969	0.0024418	0.0019489	0.0020421	0.0012652	0.0013362	0.001616
[truncated: 1,150 more columns]
