# Supplementary material for: Sensory integration of a light touch reference in human standing balance
Source: PLoS One. 2018 Jun 6;13(6):e0197316. doi: 10.1371/journal.pone.0197316 (PMC5991370; doi:10.1371/journal.pone.0197316)
Supplement: S1 Dataset — Each file provides the time traces of the whole body center of mass or the stimulus for one individual experimental trial of one subject. Each row contains one of the eleven cycle repetitions recorded within each trial and used for analysis. (ZIP) [file pone.0197316.s001.zip › csv_data/com_trans_subj4_height1_ampl3.csv]

0.0089761	0.0089538	0.0083146	0.0082214	0.0080571	0.0083677	0.0082256	0.0080836	0.007684	0.0053933	0.0043545	0.0054643	0.0056064	0.0066049	0.0071508	0.0055216	0.0062053	0.0055704	0.0052153	0.0053573	0.0060453	0.0065912	0.0064046	0.0071858	0.0069993	0.0062488	0.0061556	0.0067682	0.0068838	0.0076915	0.0072209	0.0071721	0.0066527	0.0061598	0.0072516	0.0073227	0.0065234	0.0058397	0.0053999	0.0061101	0.005684	0.0054889	0.0053023	0.0056574	0.005826	0.0053511	0.0057507	0.0045742	0.0046939	0.0043388
0.0008294	0.00071387	0.00054958	0.0016371	0.002183	0.0016371	0.0016636	0.0014548	0.0018099	0.0017654	0.001934	0.0020315	0.002977	0.0022223	0.0015121	0.00098846	0.0015121	0.00058885	0.00093969	0.0011793	0.0013256	0.0016584	0.0021735	0.0018407	0.0021693	0.0016499	0.00093969	0.0020273	0.0017654	0.0013658	0.0016499	0.002005	0.0018364	0.0022403	0.0017209	0.0010065	0.0012683	0.00088242	0.0010955	0.001282	0.0016859	0.002871	0.0030088	0.0022318	0.0018099	0.00053583	0.00032277	0.00086442	0.0012015	0.0015079
0.00081271	0.00036433	0.00025306	0.001012	0.00027957	-3.1022e-05	0.0003951	0.00035059	0.00051063	0.00057739	0.0004131	-0.00031935	-0.00041263	-0.00071896	-0.0016687	-0.0017175	-0.0027871	-0.0016062	-0.00082501	-0.0014642	-0.0015617	-0.0025825	-0.0024002	-0.0014992	-0.0009353	-0.00046041	-0.00055795	-0.00020285	-0.0005622	-0.00028663	-0.00023786	4.6219e-05	0.00052536	0.00068966	0.0006939	0.00055186	0.0001215	-0.00014033	-0.00030888	2.3967e-05	-0.00032688	2.8216e-05	0.00045859	-0.0002251	-0.00034489	-0.0002251	-0.00050492	-0.00064271	-0.00085151	-0.00080275
0.0027957	0.0031466	0.0032886	0.0038482	0.003773	0.0031158	0.0032981	0.0038842	0.0036934	0.003174	0.0030097	0.0036182	0.0041683	0.0034804	0.0037379	0.0037114	0.0039468	0.0040888	0.0044216	0.0044927	0.0046082	0.0039913	0.003969	0.003898	0.0040888	0.0042531	0.0040623	0.0047725	0.0047057	0.0052294	0.0047587	0.0041461	0.0039065	0.00388	0.0044259	0.0049941	0.0049983	0.0046432	0.0041991	0.0044832	0.0044164	0.0039193	0.0036309	0.0036309	0.0039415	0.0043274	0.0053217	0.0048775	0.0043804	0.0032748
0.0019386	0.0010948	0.00094853	0.0013524	0.00033161	-7.2257e-05	0.00078424	3.0204e-06	0.00035812	0.00024684	0.00055744	0.00043765	0.00067296	0.00074398	0.00031786	0.000815	5.6038e-05	0.00014931	2.9529e-05	0.00031361	-0.00096475	-0.0013198	-0.00077395	-0.001058	-0.00018353	-0.00048987	0.00043339	0.00029561	0.00090828	0.0017828	0.0021559	0.0022046	0.0014234	0.0014234	0.00087751	0.0011573	0.0011086	0.0011796	0.0015835	0.0020011	0.0015749	0.0010778	0.0012644	0.0011446	0.00098028	0.00020332	0.00086475	0.00010578	0.00071845	0.00038986
0.00095475	0.00024455	-0.0018903	-0.00030561	0.0017052	0.0030058	0.0023889	0.0015589	0.0020475	0.00278	0.0041474	0.0034859	0.002727	0.0024206	0.0016617	0.0026072	0.0030111	0.002798	0.0028203	0.0024609	0.0026962	0.0031001	0.0032909	0.0031446	0.0028828	0.0023814	0.0028563	0.0025457	0.0026877	0.0034202	0.0033714	0.0028255	0.0031583	0.0033491	0.0035399	0.0038728	0.0038198	0.0032559	0.0023326	0.0020485	0.0022436	0.0027142	0.0020485	0.0019287	0.0019775	0.0020973	0.0014846	0.0013203	0.00098748	-0.00014459
0.0017572	0.00078522	0.0012824	0.0011488	0.00065595	0.00065169	0.00039412	0.00089126	0.00068246	0.00026484	0.00077998	0.00033161	0.00052667	0.0004154	-0.00067642	-0.00055663	-0.00085871	-0.00031706	-0.00090747	-0.00090747	-0.00053012	0.00020659	-0.00038383	-0.00024179	-0.00057464	-0.001023	-0.0015689	-0.0018042	-0.00076119	-0.00088097	-0.00095199	-0.00036158	-0.00061915	-0.00033507	-0.00083221	-0.0019685	-0.0020173	-0.0011608	-0.0019908	-0.0016802	-0.0021551	-0.0023194	-0.0022929	-0.0030518	-0.0015604	-0.0020798	-0.002031	-0.0020755	-0.0016007	-0.0015519
-0.003747	-0.0045102	-0.0049406	-0.0049363	-0.0052204	-0.0049543	-0.0049543	-0.0042218	-0.0048653	-0.0050073	-0.005691	-0.0054112	-0.0051006	-0.0043236	-0.0038222	-0.0020733	-0.0032763	-0.0043194	-0.0044392	-0.00463	-0.0048653	-0.0046522	-0.0040396	-0.0033781	-0.0043459	-0.0043459	-0.0042706	-0.003889	-0.0038445	-0.0034364	-0.0033389	-0.0040936	-0.0040225	-0.0041868	-0.0035922	-0.003783	-0.0040448	-0.0048218	-0.0054789	-0.0055012	-0.0062114	-0.0055012	-0.0060651	-0.0061584	-0.0062474	-0.0074505	-0.0071621	-0.0075883	-0.0073264	-0.0066915
0.0017317	0.00064841	0.0013321	0.001967	0.001825	0.0019893	0.001825	0.0021801	0.0022734	0.001985	0.001754	0.001137	0.0017762	0.0021758	0.0021758	0.0027397	0.0019098	0.0016034	0.0016967	0.0020253	0.0022383	0.0025002	0.0016479	0.0016479	0.0016744	0.001861	0.0016479	0.0020741	0.0021938	0.0018875	0.0021938	0.0023581	0.0011508	0.00081795	0.0011285	0.00053387	0.00053387	0.0011996	0.00075118	0.00040034	0.00049361	0.0002583	0.0009685	0.0022734	0.0022511	0.0022511	0.0021356	0.0022776	0.0029391	0.0020381
-0.0058553	-0.0052871	-0.0049808	-0.0041063	-0.0038445	-0.004031	-0.0045992	-0.0041243	-0.0041508	-0.0048123	-0.0054292	-0.0056465	-0.0056953	-0.0062147	-0.0053179	-0.004825	-0.0049268	-0.0034842	-0.0032446	-0.0032711	-0.0032668	-0.0021083	-0.0026097	-0.0042696	-0.0037322	-0.0027867	-0.0031641	-0.0029108	-0.0035234	-0.0035012	-0.0034969	-0.0046555	-0.0048908	-0.0058893	-0.0056763	-0.0054632	-0.0057473	-0.0051124	-0.0047795	-0.0051124	-0.0052364	-0.0052544	-0.0057293	-0.0053254	-0.004522	-0.0044509	-0.004735	-0.0040471	-0.003763	-0.0036612
0.0017615	0.0020678	0.0015707	0.00088275	0.0017572	0.0012336	0.0014912	0.00085199	0.00049688	-0.00019106	0.00035059	0.00074595	0.001665	0.0023041	0.0017095	0.0017582	0.0021313	0.0027705	0.0027397	0.0028595	0.0032326	0.0032284	0.0026602	0.0029931	0.0025669	0.0030153	0.0023454	0.0027005	0.0032241	0.0029358	0.0030291	0.0022923	0.0024831	0.0016224	0.0018577	0.0021153	0.0024969	0.0023326	0.0018397	0.0023591	0.0027852	0.0034689	0.0035887	0.0030206	0.0026432	0.0017199	0.0021461	0.002905	0.0023856	0.0023634
[truncated: 1,150 more columns]
