# Supplementary material for: Sensory integration of a light touch reference in human standing balance
Source: PLoS One. 2018 Jun 6;13(6):e0197316. doi: 10.1371/journal.pone.0197316 (PMC5991370; doi:10.1371/journal.pone.0197316)
Supplement: S1 Dataset — Each file provides the time traces of the whole body center of mass or the stimulus for one individual experimental trial of one subject. Each row contains one of the eleven cycle repetitions recorded within each trial and used for analysis. (ZIP) [file pone.0197316.s001.zip › csv_data/com_trans_subj4_height2_ampl1.csv]

0.0091989	0.0084039	0.0078623	0.0076937	0.0076005	0.0074669	0.0063211	0.0038089	0.0056639	0.0050735	0.004816	0.0053661	0.0055527	0.0046379	0.0055782	0.0048893	0.0041303	0.0026877	0.003047	0.0024959	0.0020337	0.0009462	0.00067062	0.00054135	0.00059437	-6.2809e-05	6.123e-05	0.00033156	-0.00039238	-0.00021107	0.00061892	0.00041011	0.00057866	0.00023632	-0.00057239	-0.00093174	-0.002051	-0.0030368	-0.0036495	-0.0031746	-0.0035169	-0.0041921	-0.0039971	-0.0040723	-0.0036865	-0.0048895	-0.0052892	-0.0056623	-0.0058848	-0.0081044
-0.016566	-0.016588	-0.017081	-0.017272	-0.016375	-0.016162	-0.015922	-0.015922	-0.015709	-0.015922	-0.016584	-0.015829	-0.01578	-0.016042	-0.016251	-0.017316	-0.018736	-0.019211	-0.019584	-0.017955	-0.016464	-0.017143	-0.016117	-0.016255	-0.01574	-0.015935	-0.015837	-0.016379	-0.016738	-0.017138	-0.017307	-0.018394	-0.016996	-0.016361	-0.016432	-0.01712	-0.016836	-0.01601	-0.016951	-0.016974	-0.017165	-0.017284	-0.016477	-0.016357	-0.016548	-0.016738	-0.016286	-0.017418	-0.016566	-0.016708
-0.0037968	-0.0033706	-0.0037968	-0.0039388	-0.0044359	-0.0041031	-0.0048355	-0.0049998	-0.0051906	-0.0055945	-0.0049553	-0.0050486	-0.0048313	-0.0051906	-0.005497	-0.0060651	-0.0047868	-0.0039568	-0.003961	-0.0046712	-0.0050529	-0.004702	-0.0041339	-0.0043247	-0.0043999	-0.0044975	-0.0045155	-0.0042356	-0.0040756	-0.0054737	-0.0060376	-0.005585	-0.005585	-0.0058246	-0.0058468	-0.0059931	-0.0063928	-0.0054737	-0.0052829	-0.0049098	-0.0038223	-0.0013588	-0.0027082	-0.0024729	-0.0035382	-0.0030856	-0.002686	-0.0036802	-0.0041774	-0.0046035
-0.0095471	-0.0099244	-0.0095916	-0.0094538	-0.0095958	-0.009387	-0.0087924	-0.0088856	-0.0089832	-0.0092895	-0.0094538	-0.0088856	-0.0091962	-0.0095068	-0.0092005	-0.0094666	-0.009067	-0.0097369	-0.0096881	-0.0095949	-0.0096171	-0.0094571	-0.0097677	-0.0098832	-0.0093416	-0.0088444	-0.009084	-0.0094656	-0.0085911	-0.009013	-0.008325	-0.0077389	-0.0077654	-0.0077474	-0.0071082	-0.0072725	-0.0075035	-0.0077389	-0.0084268	-0.0076191	-0.0080007	-0.0080717	-0.0083335	-0.0080049	-0.0084798	-0.0085996	-0.0090745	-0.0090035	-0.0090745	-0.0086654
0.0076699	0.0072925	0.0069109	0.0074568	0.0069904	0.0066618	0.0071325	0.0076826	0.0080377	0.0078957	0.0085169	0.0080685	0.0082328	0.0080462	0.0076424	0.0086187	0.0081215	0.0083568	0.0081925	0.0090448	0.0083833	0.0082148	0.0084989	0.0087787	0.0082593	0.0075268	0.0074601	0.0083346	0.0089472	0.0084056	0.0086632	0.0098217	0.011003	0.011709	0.011513	0.010182	0.011536	0.011629	0.011008	0.010271	0.010813	0.010955	0.010742	0.012136	0.011665	0.011967	0.012367	0.012535	0.013503	0.013192
0.015555	0.015435	0.015697	0.016407	0.016318	0.016412	0.017051	0.016198	0.016061	0.015564	0.016109	0.015639	0.01575	0.014947	0.014991	0.013673	0.013908	0.014267	0.013792	0.015093	0.015022	0.013934	0.014449	0.015355	0.01531	0.014977	0.014529	0.014485	0.014627	0.014081	0.014698	0.013375	0.014511	0.013801	0.013801	0.013872	0.013965	0.014645	0.014458	0.013815	0.01377	0.014103	0.01389	0.013415	0.01337	0.012993	0.012971	0.012878	0.012593	0.01195
-0.025282	-0.025491	-0.024479	-0.025757	-0.025451	-0.024932	-0.025056	-0.025317	-0.025606	-0.02565	-0.025015	-0.024829	-0.024926	-0.024957	-0.025152	-0.023483	-0.023225	-0.022998	-0.023216	-0.02334	-0.023553	-0.023677	-0.023703	-0.02321	-0.022873	-0.022815	-0.022438	-0.022087	-0.021882	-0.021998	-0.022331	-0.022597	-0.022605	-0.021904	-0.022409	-0.022019	-0.02193	-0.021597	-0.020664	-0.020109	-0.020539	-0.019758	-0.020961	-0.022027	-0.021516	-0.02081	-0.02065	-0.019966	-0.018998	-0.018643
0.017321	0.017676	0.01737	0.017273	0.017752	0.018293	0.01911	0.018497	0.018209	0.017902	0.017125	0.016322	0.016224	0.016628	0.017036	0.017986	0.018439	0.017564	0.017231	0.016592	0.017089	0.016925	0.016215	0.016028	0.01617	0.016343	0.016672	0.016787	0.01728	0.017542	0.016978	0.016814	0.017315	0.017546	0.017857	0.016982	0.016441	0.016108	0.016485	0.016698	0.016583	0.016702	0.017461	0.017581	0.016707	0.016027	0.01537	0.015792	0.015916	0.015131
-0.011052	-0.011971	-0.012561	-0.012504	-0.012113	-0.012495	-0.013596	-0.013663	-0.013853	-0.013498	-0.013165	-0.013924	-0.014178	-0.013752	-0.013654	-0.013015	-0.013015	-0.013255	-0.012469	-0.012873	-0.013108	-0.013321	-0.013153	-0.014027	-0.014875	-0.015697	-0.015244	-0.014631	-0.013406	-0.012434	-0.012318	-0.012625	-0.012909	-0.012864	-0.012412	-0.012487	-0.012749	-0.012749	-0.012496	-0.011678	-0.011962	-0.011607	-0.010741	-0.011283	-0.01221	-0.012335	-0.012743	-0.012649	-0.012534	-0.011779
0.027064	0.027135	0.028014	0.02777	0.028241	0.028884	0.028343	0.02816	0.027663	0.027388	0.02701	0.027672	0.027596	0.026647	0.026367	0.027645	0.026704	0.027174	0.02741	0.026775	0.026562	0.026651	0.026793	0.026886	0.026957	0.02705	0.027809	0.027499	0.026815	0.027623	0.027148	0.02701	0.026939	0.026655	0.025923	0.026327	0.025989	0.025781	0.025612	0.025829	0.025829	0.025212	0.024618	0.024809	0.024596	0.024573	0.02448	0.024409	0.024507	0.024821
0.0072536	0.0072048	0.007986	0.0072228	0.0069567	0.0072365	0.0075916	0.0074761	0.0073563	0.0082753	0.008728	0.0082043	0.0085552	0.0088392	0.0085552	0.0092388	0.0084089	0.0082001	0.008906	0.0085732	0.008889	0.0090798	0.0089155	0.0087735	0.008836	0.0094931	0.0090405	0.009067	0.010008	0.0095557	0.0099595	0.010568	0.01114	0.011447	0.010497	0.010754	0.011323	0.011554	0.011385	0.01147	0.011506	0.011581	0.010725	0.011666	0.011191	0.011879	0.012847	0.012021	0.014032	0.013739
[truncated: 1,150 more columns]
