# Supplementary material for: Sensory integration of a light touch reference in human standing balance
Source: PLoS One. 2018 Jun 6;13(6):e0197316. doi: 10.1371/journal.pone.0197316 (PMC5991370; doi:10.1371/journal.pone.0197316)
Supplement: S1 Dataset — Each file provides the time traces of the whole body center of mass or the stimulus for one individual experimental trial of one subject. Each row contains one of the eleven cycle repetitions recorded within each trial and used for analysis. (ZIP) [file pone.0197316.s001.zip › csv_data/com_trans_subj4_height2_ampl2.csv]

0.012821	0.012106	0.012248	0.012271	0.012484	0.012626	0.01279	0.012555	0.011938	0.011702	0.011654	0.010992	0.011276	0.011818	0.011818	0.011179	0.011339	0.012022	0.011548	0.010505	0.010811	0.011499	0.012471	0.012728	0.012937	0.013505	0.013079	0.012631	0.013292	0.013315	0.013647	0.013452	0.013053	0.01213	0.012201	0.01244	0.012489	0.012986	0.012591	0.012449	0.013305	0.013141	0.013096	0.013198	0.012559	0.012257	0.011733	0.012488	0.012661	0.012537
0.0188	0.018627	0.01813	0.018508	0.018437	0.017842	0.017607	0.018059	0.017753	0.017544	0.017846	0.018361	0.018122	0.018335	0.017554	0.017722	0.018481	0.018903	0.01869	0.017762	0.018069	0.017856	0.017785	0.0179	0.017754	0.0183	0.018393	0.018438	0.017559	0.017945	0.018722	0.019618	0.019973	0.019072	0.019259	0.018762	0.019472	0.020324	0.020466	0.019756	0.020156	0.020178	0.019659	0.019423	0.019632	0.018877	0.019987	0.018758	0.019801	0.019348
0.0074494	0.0073339	0.0066057	0.0063216	0.0061573	0.0059665	0.0053093	0.0057884	0.0052913	0.0056729	0.0062676	0.005038	0.0055351	0.005038	0.004967	0.0045451	0.0047847	0.0041985	0.0037724	0.004012	0.0043756	0.0047349	0.005143	0.0047169	0.0047699	0.0052141	0.0046279	0.0046099	0.0049162	0.0056752	0.0059593	0.0051156	0.0047382	0.0041965	0.0028557	0.0024518	0.0028112	0.0026289	0.002296	0.0029617	0.0027222	0.002966	0.0024466	0.0024508	0.0018869	0.0022643	0.0016516	-0.00019065	0.00028424	-0.0010164
-0.029518	-0.029638	-0.029216	-0.028954	-0.028599	-0.028102	-0.028311	-0.029447	-0.028976	-0.027765	-0.027245	-0.027623	-0.025754	-0.025235	-0.025869	-0.026531	-0.02634	-0.025443	-0.025066	-0.025608	-0.025133	-0.025963	-0.025585	-0.025133	-0.02511	-0.025159	-0.025013	-0.024849	-0.026243	-0.026127	-0.026296	-0.026486	-0.026225	-0.025395	-0.025324	-0.025514	-0.025798	-0.025492	-0.025044	-0.024666	-0.024147	-0.024551	-0.024244	-0.023823	-0.022948	-0.022473	-0.022353	-0.022234	-0.022163	-0.022899
-0.019974	-0.020662	-0.019899	-0.020161	-0.020729	-0.020707	-0.021484	-0.022052	-0.022101	-0.022198	-0.02175	-0.021705	-0.021763	-0.022544	-0.022593	-0.021842	-0.021789	-0.021465	-0.021496	-0.021407	-0.021171	-0.019906	-0.020141	-0.019719	-0.020079	-0.019648	-0.019466	-0.018875	-0.018147	-0.01666	-0.016425	-0.017387	-0.016757	-0.016828	-0.017605	-0.017542	-0.018323	-0.017804	-0.017169	-0.016654	-0.016587	-0.016427	-0.016476	-0.016738	-0.016525	-0.016427	-0.016259	-0.016427	-0.015526	-0.015126
-0.0041422	-0.0043288	-0.0041825	-0.0037341	-0.0043468	-0.0033568	-0.0036143	-0.0040405	-0.0048747	-0.0046574	-0.0054121	-0.0055011	-0.0054789	-0.0044846	-0.0045376	-0.0049415	-0.0052923	-0.0043691	-0.0038009	-0.0034946	-0.0036143	-0.0038274	-0.0038984	-0.0046309	-0.0042048	-0.0042758	-0.0044888	-0.0042313	-0.0049192	-0.0052033	-0.0048704	-0.0043956	-0.0045376	-0.0050125	-0.0056029	-0.0041602	-0.0035211	-0.0029529	-0.0028596	-0.0026688	-0.0034946	-0.0040182	-0.0040627	-0.0038762	-0.0036631	-0.0041868	-0.0039737	-0.0036409	-0.0034013	-0.0034946
0.0042466	0.0046505	0.0052897	0.0072295	0.007398	0.0082503	0.007327	0.0076376	0.0078951	0.0074913	0.0070429	0.0068256	0.0072517	0.0055472	0.0063062	0.005525	0.0052366	0.0057253	0.0061737	0.0065998	0.0072835	0.0073057	0.0067376	0.0070884	0.0065425	0.0068711	0.0071817	0.006729	0.0068001	0.0071064	0.007506	0.0075463	0.0071689	0.0053892	0.0057178	0.0059838	0.0058418	0.0059086	0.0063082	0.0063792	0.0068763	0.008248	0.0079374	0.0071604	0.0071869	0.006499	0.0060729	0.0071869	0.0066188	0.0065477
-0.0022201	-0.0020738	-0.0012841	-0.0019678	-0.0025359	-0.0030553	-0.0029801	-0.0021056	-0.0018215	-0.0016975	-0.0014801	-0.00077419	-0.00065441	-0.00051237	-0.0010318	-0.0008187	-0.001125	-0.0018575	-0.0011028	-0.0008187	-0.001955	-0.0020483	-0.0029493	-0.001813	-0.0015067	-0.0021278	-0.0023897	-0.0031486	-0.0053767	-0.0039829	-0.0045468	-0.0037655	-0.004569	-0.0044492	-0.0050884	-0.0048308	-0.0047821	-0.004356	-0.0037878	-0.0038588	-0.0032196	-0.0034062	-0.0035482	-0.0033574	-0.0015332	-0.002714	-0.0027628	-0.0025454	-0.0026387	-0.0030871
0.010992	0.010451	0.0088659	0.008302	0.0090789	0.0091987	0.0084397	0.0081154	0.009203	0.01077	0.011551	0.012905	0.012314	0.011102	0.010916	0.0112	0.010565	0.01061	0.010752	0.010228	0.010494	0.010827	0.011324	0.011626	0.010916	0.010934	0.0098104	0.0095443	0.010188	0.010703	0.010583	0.010206	0.0096111	0.0090652	0.0088256	0.0084705	0.010126	0.0086793	0.0082755	0.0081377	0.0074497	0.0087726	0.0093853	0.0096471	0.0099312	0.01057	0.01026	0.0099799	0.010309	0.0096779
-0.013451	-0.012755	-0.013629	-0.013603	-0.014424	-0.013882	-0.013665	-0.013146	-0.013665	-0.013847	-0.013683	-0.013754	-0.01403	-0.014997	-0.01478	-0.014652	-0.015029	-0.015526	-0.017844	-0.016658	-0.016326	-0.01653	-0.016832	-0.015509	-0.016353	-0.016069	-0.016118	-0.016757	-0.017169	-0.017423	-0.017157	-0.017272	-0.01796	-0.017578	-0.01855	-0.018764	-0.018426	-0.019274	-0.02034	-0.020926	-0.022866	-0.02552	-0.024805	-0.023443	-0.022693	-0.023061	-0.021721	-0.022618	-0.023563	-0.022356
0.018746	0.018107	0.018182	0.017658	0.01733	0.01804	0.018018	0.018111	0.017969	0.018466	0.018657	0.018231	0.018373	0.018586	0.01859	0.021147	0.021053	0.02124	0.02195	0.02136	0.019536	0.019726	0.018759	0.01871	0.019562	0.02037	0.018972	0.019536	0.019629	0.019629	0.019962	0.019225	0.020006	0.019935	0.019962	0.020601	0.021142	0.019483	0.018466	0.01816	0.018279	0.017618	0.018683	0.018683	0.019442	0.019371	0.019753	0.020063	0.01985	0.018514
[truncated: 1,150 more columns]
