# Supplementary material for: Sensory integration of a light touch reference in human standing balance
Source: PLoS One. 2018 Jun 6;13(6):e0197316. doi: 10.1371/journal.pone.0197316 (PMC5991370; doi:10.1371/journal.pone.0197316)
Supplement: S1 Dataset — Each file provides the time traces of the whole body center of mass or the stimulus for one individual experimental trial of one subject. Each row contains one of the eleven cycle repetitions recorded within each trial and used for analysis. (ZIP) [file pone.0197316.s001.zip › csv_data/com_trans_subj4_height2_ampl3.csv]

0.0053469	0.0055154	0.0065542	0.0071891	0.0073534	0.0073757	0.0070206	0.0073492	0.0071584	0.0075357	0.0079353	0.00687	0.0072919	0.0075495	0.0076693	0.007771	0.0079311	0.0094002	0.0089964	0.0074117	0.0072919	0.0068435	0.0072431	0.006799	0.0068435	0.006675	0.006675	0.0075495	0.007789	0.0083572	0.0081441	0.0070566	0.0072251	0.0072251	0.0072516	0.0081039	0.0075177	0.0082057	0.0075442	0.0070291	0.0063411	0.0067895	0.0072601	0.0060348	0.0063231	0.006585	0.0065362	0.0067535	0.0061186	0.0056035
-0.0052086	-0.004898	-0.0046362	-0.0052488	-0.0055552	-0.0057682	-0.0057682	-0.0071664	-0.0071706	-0.0067223	-0.0068908	-0.0069438	-0.0068283	-0.0064107	-0.006575	-0.0058425	-0.0062687	-0.0062952	-0.00645	-0.0062454	-0.0068401	-0.0068623	-0.0066938	-0.0060366	-0.0055882	-0.0058278	-0.0053307	-0.0046957	-0.0052194	-0.0050328	-0.0047265	-0.0048771	-0.0057293	-0.0059021	-0.0057686	-0.0049608	-0.0042061	-0.0044192	-0.0049386	-0.0052894	-0.0051962	-0.0047965	-0.0051071	-0.0052757	-0.0053775	-0.005351	-0.0042412	-0.0040769	-0.0035532	-0.0035755
-0.0056465	-0.0051536	-0.0046522	-0.004772	-0.0051228	-0.0043639	-0.0050783	-0.0050116	-0.004914	-0.0045812	-0.004772	-0.0053179	-0.0055045	-0.004772	-0.0059528	-0.0058108	-0.0053359	-0.0057843	-0.0054069	-0.005691	-0.0054069	-0.0052649	-0.004701	-0.0043904	-0.004861	-0.0045547	-0.0048875	-0.0052649	-0.0051939	-0.0056688	-0.0061659	-0.005549	-0.0049765	-0.004932	-0.0041286	-0.0041996	-0.0046035	-0.0047677	-0.0055002	-0.0051939	-0.0043416	-0.0036049	-0.0040798	-0.0047677	-0.004648	-0.0045769	-0.0047677	-0.0054292	-0.0042441	-0.0043861
0.0085991	0.0090209	0.0084485	0.0082577	0.0085863	0.0090749	0.0096696	0.0099272	0.0097851	0.010353	0.010802	0.010025	0.010473	0.011254	0.011224	0.011117	0.011805	0.011899	0.011402	0.011424	0.01078	0.010936	0.0111	0.011859	0.011833	0.011571	0.011691	0.011593	0.011589	0.011682	0.010662	0.01052	0.010941	0.010653	0.011617	0.012091	0.012065	0.012376	0.012518	0.012708	0.013796	0.013277	0.013179	0.012988	0.012726	0.013059	0.014551	0.014293	0.015624	0.015269
0.021748	0.022343	0.023612	0.023262	0.022835	0.024043	0.023856	0.02454	0.023789	0.023572	0.023901	0.023501	0.022653	0.022627	0.023901	0.023138	0.023399	0.023	0.023257	0.023022	0.022454	0.021957	0.021695	0.022072	0.023062	0.023009	0.022654	0.022277	0.022871	0.023275	0.023364	0.024336	0.024998	0.023533	0.023444	0.024456	0.023963	0.023728	0.02363	0.02245	0.023044	0.022809	0.023209	0.023728	0.023182	0.02245	0.022028	0.022476	0.022663	0.022472
-0.0040464	-0.0044545	-0.0054891	-0.0052888	-0.0045966	-0.0043168	-0.0046676	-0.0033405	-0.0031804	-0.0040549	-0.0042722	-0.0046761	-0.004392	-0.0042277	-0.0051775	-0.0048712	-0.0048001	-0.0049019	-0.004267	-0.0035251	-0.0038039	-0.003436	-0.0035156	-0.0043901	-0.0050112	-0.0046074	-0.0040127	-0.0037286	-0.0033333	-0.003133	-0.0024758	-0.0016056	-0.001259	-0.00062404	-0.0016226	-0.00070357	-0.00087212	-0.00075233	-0.00069408	-0.00015243	0.00030544	0.00030544	-5.3916e-05	0.00022591	0.00095411	0.0013007	0.00067952	0.0002714	0.00012936	0.00068901
-0.011308	-0.0109	-0.010687	-0.010048	-0.010306	-0.010275	-0.010177	-0.009871	-0.0096357	-0.0085174	-0.0087835	-0.0087347	-0.008934	-0.0088853	-0.0078465	-0.0078952	-0.0084051	-0.0083564	-0.0080278	-0.0080278	-0.0083161	-0.0086087	-0.0090126	-0.008631	-0.0089193	-0.0092521	-0.0089416	-0.0082091	-0.0075254	-0.0078583	-0.0074141	-0.0064729	-0.0067304	-0.0059535	-0.0064506	-0.0064771	-0.0065036	-0.0063351	-0.0062376	-0.0060955	-0.0060065	-0.0062196	-0.0064814	-0.0067612	-0.0070941	-0.0070898	-0.0070898	-0.0063531	-0.0062556	-0.0057362
0.0088036	0.010358	0.0092477	0.0092297	0.0093538	0.0090654	0.0089011	0.0093718	0.0089191	0.0091545	0.0087994	0.0095806	0.0087061	0.0092922	0.0090612	0.0082534	0.0079249	0.0077606	0.0079026	0.0087548	0.0084443	0.0082492	0.0091417	0.0096166	0.0086753	0.0094078	0.010349	0.010154	0.010172	0.011357	0.011331	0.011166	0.010811	0.010882	0.011233	0.011637	0.012272	0.012556	0.012507	0.010115	0.011846	0.011273	0.012095	0.011859	0.011296	0.010798	0.01063	0.010039	0.010492	0.010918
0.0077789	0.0069754	0.0075924	0.008134	0.008063	0.0082008	0.0086004	0.0097589	0.010163	0.010376	0.0094749	0.0094038	0.009142	0.0095416	0.0091113	0.0097282	0.010012	0.010887	0.0099412	0.010363	0.011304	0.01086	0.01043	0.009955	0.010071	0.010164	0.010781	0.0099285	0.0091695	0.0091207	0.0097822	0.0096667	0.0097557	0.010275	0.010608	0.0099645	0.0098935	0.0094896	0.010427	0.010702	0.0099697	0.010014	0.0098457	0.010006	0.010174	0.010316	0.010436	0.01084	0.0094906	0.0089447
-0.0022189	-0.0024277	-0.0020503	-0.0022634	-0.0015489	-0.0012871	-0.001904	-0.0026587	-0.0022549	-0.0024414	-0.0023482	-0.002752	-0.0018245	-0.0032004	-0.0028188	-0.0022464	-0.0019888	-0.0025082	-0.0018425	-0.0015277	-0.0020736	-0.0028993	-0.0027795	-0.0026067	-0.0026777	-0.0030286	-0.0032639	-0.003708	-0.0039433	-0.003779	-0.0041341	-0.0038681	-0.0043609	-0.0044765	-0.0041034	-0.0042369	-0.0038288	-0.0038065	-0.0041616	-0.0039931	-0.0045347	-0.0038955	-0.004504	-0.0035807	-0.0040693	-0.0049216	-0.0051569	-0.0052236	-0.0055077	-0.0064532
-0.003075	-0.0027422	-0.0022896	-0.0010335	-0.0014596	-0.0018412	-0.0024094	-0.0025557	-0.0027465	-0.0026267	-0.0027242	-0.0027772	-0.0026617	-0.0023999	-0.002844	-0.0031058	-0.0025907	-0.0025684	-0.0028525	-0.0023554	-0.0027327	-0.0026659	-0.0022886	-0.0021688	-0.0022928	-0.0029405	-0.0026385	-0.0021276	-0.0023406	-0.0030243	-0.0022654	-0.0016527	-0.0021233	-0.0020258	-0.0016707	-0.0012976	-0.00089798	-0.0010623	-0.0016792	-0.0022028	-0.0027975	-0.0035257	-0.0017587	-0.0016654	-0.001905	-0.0018075	-0.0023576	-0.0021891	-0.00098176	-0.0019315
[truncated: 1,150 more columns]
