# Supplementary material for: Sensory integration of a light touch reference in human standing balance
Source: PLoS One. 2018 Jun 6;13(6):e0197316. doi: 10.1371/journal.pone.0197316 (PMC5991370; doi:10.1371/journal.pone.0197316)
Supplement: S1 Dataset — Each file provides the time traces of the whole body center of mass or the stimulus for one individual experimental trial of one subject. Each row contains one of the eleven cycle repetitions recorded within each trial and used for analysis. (ZIP) [file pone.0197316.s001.zip › csv_data/com_trans_subj5_height1_ampl1.csv]

0.0049531	0.0050963	0.0047383	0.0042173	0.0029087	0.0028765	0.0026295	0.0035998	0.0042121	0.0050267	0.0051502	0.0056909	0.0058019	0.0079823	0.0084317	0.0075008	0.0074614	0.0074614	0.0056193	0.005997	0.0057697	0.0050018	0.004982	0.0061869	0.0066882	0.0071375	0.0068905	0.0070337	0.0069943	0.0076066	0.0075869	0.0069102	0.0068064	0.0065075	0.0063321	0.006137	0.0067618	0.0065272	0.0074976	0.0073938	0.0079147	0.0069122	0.0074851	0.0079666	0.0090604	0.0096405	0.0090677	0.009517	0.0084626	0.007675
0.0006297	0.0018667	0.0019581	0.0011185	0.0013333	0.0022123	0.0021013	0.0029803	0.003358	0.003	0.0029087	0.0026938	0.0025309	0.0021729	0.0017827	0.0014962	0.001711	0.0020691	0.0012098	0.00051343	0.00065141	0.0014391	0.0011132	0.0015429	0.0010811	0.0019206	0.0026367	0.0031255	0.0036983	0.0047206	0.0041155	0.0033081	0.0034835	0.0029107	0.0040761	0.0039723	0.004513	0.0041549	0.0033673	0.0036734	0.0021302	0.0023253	0.0035229	0.0025402	0.002508	0.0022807	0.0026906	0.0024955	0.002014	0.0015843
0.0043613	0.0034626	0.0036255	0.0035539	0.0032872	0.0029686	0.003613	0.0033339	0.0024943	0.00265	0.0023832	0.0030547	0.0035881	0.002872	0.0044152	0.0038423	0.0048967	0.0048521	0.0049309	0.005042	0.0044566	0.0041505	0.0037208	0.0038246	0.0043259	0.0034469	0.003642	0.0051136	0.0041505	0.0035849	0.0033576	0.0032663	0.0032465	0.0039232	0.0030639	0.0024392	0.0025948	0.0028169	0.0030639	0.0034219	0.0036368	0.0031355	0.0037084	0.0042366	0.0034219	0.0036887	0.0037925	0.004027	0.0029726	0.0025876
-0.0014522	-0.00069665	-0.0011657	-0.0013608	-0.0011138	-0.00061982	0.00021253	0.0013385	0.00080509	-0.00059487	-0.0013773	-0.0011034	-0.0006021	-0.0003551	0.00055085	-0.0005305	0.00015862	-0.00051803	-0.0011303	-3.6486e-05	-0.00071314	-0.00037482	-0.00066125	-0.00014028	0.00041287	0.0007709	0.0010968	0.00086947	-0.00022436	-0.0013182	-0.0017478	-0.0015527	-0.0013701	-0.00061458	-7.3904e-05	0.00014092	0.0004543	0.0014962	0.0014962	0.0021479	0.0038271	0.0029284	0.0044518	0.004484	0.0039952	0.002726	0.00053838	0.00064941	0.00018758	0.0015606
0.0010738	0.00055285	0.00020729	0.00033079	-0.00033339	0.00043459	0.00012844	0.00016063	0.00029137	-0.00061458	-0.00049108	-0.00076504	-0.00044642	-0.00092272	-0.0006363	-0.0012611	-0.0018339	-0.0012289	-0.0011178	-0.0010193	-0.00072038	-0.0011697	-0.00052527	-0.00075256	-0.00021913	-0.00029073	-0.00034987	0.00032678	-0.00015476	-0.00060411	9.2247e-05	-0.00060411	-0.00096215	-0.00054498	-0.00027826	-0.00092272	-0.00074009	-0.00077228	0.00019081	0.00096602	0.0011289	0.0011289	0.0011289	0.00043258	0.00013368	0.0003485	-4.1723e-05	0.00029661	0.00027166	0.00055809
0.00018558	-0.00010086	-0.0016046	-0.0023404	-0.0010909	-0.0013773	0.00019804	0.00037344	0.00028937	-0.00028349	-0.0012538	-0.0012144	-0.00092796	-0.00019218	0.00043258	-0.0015724	-0.0022688	-0.0021453	-0.0020415	-0.0015402	-0.00094767	-0.0012341	-0.0017872	-0.0021256	-0.002548	-0.0017084	-0.0014936	-0.00066648	-0.00080969	-0.00059487	-0.00025654	-0.0008813	-0.0013628	-0.00071837	-0.00066648	-0.00053573	-0.00056791	-0.0014469	-0.0012124	-0.0010298	-0.00024207	-0.00074332	-0.0005285	-0.0010422	-0.0014916	-0.00052126	-0.00024729	9.8267e-05	-0.00045488	0.00022901
-0.0024816	-0.0021433	-0.0018766	-0.0019482	-0.0017406	-0.0014542	-0.0020467	-0.002548	-0.0022221	-0.0020467	-0.0019679	-0.0022221	-0.0015777	-0.00028873	0.00024471	-0.0014023	-0.0018838	-0.0027431	-0.0019357	-0.002906	-0.0036418	-0.0031924	-0.0030492	-0.0033876	-0.003921	-0.0035308	-0.0039604	-0.0031333	-0.0034322	-0.0026767	-0.0010298	-0.0008274	-0.0029829	-0.0045707	-0.0046101	-0.0039459	-0.003536	-0.0032496	-0.0039459	-0.0044472	-0.0042127	-0.0039906	-0.0036647	-0.0042179	-0.0032029	-0.0030597	-0.0028574	-0.0030328	-0.0033586	-0.0028698
-0.004182	-0.0041301	-0.0038831	-0.0013769	-0.0030882	-0.0011423	-0.0040585	-0.0057252	-0.0047549	-0.0043055	-0.0047871	-0.0049303	-0.0055551	-0.0047549	-0.0058809	-0.006076	-0.0060957	-0.0052686	-0.0046242	-0.0042142	-0.0049106	-0.0040316	-0.0041229	-0.0044612	-0.0047996	-0.005607	-0.0056391	-0.0049231	-0.005197	-0.0058218	-0.0046761	-0.0042464	-0.0045525	-0.0059847	-0.0059453	-0.0051845	-0.0055945	-0.0053797	-0.0054907	-0.0058093	-0.0061404	-0.0057948	-0.0066935	-0.0069084	-0.0070246	-0.0076172	-0.0077085	-0.0072394	-0.0076691	-0.0067901
-0.0031413	-0.0044303	-0.0050623	-0.0056548	-0.0049585	-0.0043981	-0.0049512	-0.004339	-0.0034081	-0.0036748	-0.0026328	-0.0025612	-0.0021513	-0.0016501	-0.0020081	-0.0016303	-0.0025612	-0.0039218	-0.0032576	-0.0039934	-0.004833	-0.0045662	-0.0039145	-0.0020849	-0.0021762	-0.0019811	-0.0015515	-0.0023911	-0.0024627	-0.0030355	-0.0033417	-0.0032701	-0.0033023	-0.0036406	-0.0046628	-0.0055937	-0.0040899	-0.0039664	-0.0050924	-0.0062901	-0.0056456	-0.0063098	-0.0060949	-0.0055024	-0.0046431	-0.0024949	-0.0037516	-0.0037516	-0.0043442	-0.0038626
0.00061321	0.0013812	0.0020256	0.0014725	0.0020454	0.0016873	0.0012971	0.0010823	0.00099096	0.0005935	0.0012577	0.0020256	0.0018036	0.00074919	0.0010231	0.001485	0.0012307	0.00091211	0.0012183	0.0016998	0.0021294	0.0014777	0.0013023	0.0010356	0.00044305	0.0011716	0.0013148	0.0012235	0.00067034	0.0010087	0.00044828	0.00056454	0.00089039	0.0010139	0.00076689	0.00034972	0.00079184	0.00075966	-0.0003414	-0.00069944	-0.00098587	-0.001292	-0.00096616	-0.00093398	-0.00079801	-0.00080524	-0.0010522	-0.00082495	-0.00061013	-0.00043473
-0.00099835	-0.0012848	-0.0013886	-0.0010502	-0.0013813	-0.0017197	-0.0013347	-0.0018037	-0.001179	-0.00048985	-0.00022837	0.00016185	0.0002407	-0.00020866	0.00012966	-0.00035187	-0.0010233	-0.0010949	-0.0014654	-0.0013419	-0.00086037	-0.00098387	-0.0011987	-0.0011987	-0.0015567	-0.0017913	-0.00080847	-0.00048985	-0.0012132	-0.0012132	-0.0017591	-0.0013564	-0.00028227	0.00027811	-0.00022314	-0.00018372	-0.0011343	-0.0013367	-0.0018182	-0.0015909	-0.0003217	-0.0013242	-0.00080323	-0.0017538	-0.0015587	-0.0011685	-0.0010056	-0.0018327	-0.00095369	-0.0012993
[truncated: 1,150 more columns]
