# Supplementary material for: Sensory integration of a light touch reference in human standing balance
Source: PLoS One. 2018 Jun 6;13(6):e0197316. doi: 10.1371/journal.pone.0197316 (PMC5991370; doi:10.1371/journal.pone.0197316)
Supplement: S1 Dataset — Each file provides the time traces of the whole body center of mass or the stimulus for one individual experimental trial of one subject. Each row contains one of the eleven cycle repetitions recorded within each trial and used for analysis. (ZIP) [file pone.0197316.s001.zip › csv_data/com_trans_subj5_height1_ampl2.csv]

0.004818	0.0051366	0.0055268	0.0055466	0.0060156	0.0056773	0.0047983	0.0044724	0.0048108	0.0051491	0.0052207	0.0054158	0.0050775	0.0053514	0.0051813	0.0054355	0.0050702	0.0051149	0.0048232	0.0039245	0.0040553	0.0037938	0.0049592	0.0050827	0.0046853	0.0036309	0.003663	0.0041965	0.0042089	0.0035126	0.0033694	0.0023399	0.0024634	0.0019549	0.002313	0.0038811	0.0045775	0.0034442	0.0025133	0.002395	0.0025383	0.0026545	0.0021533	0.002146	0.0025684	0.0030822	0.0029265	0.0024377	0.0024357	0.0028778
0.0022426	0.0020402	0.002008	0.0020527	0.0019811	0.0026453	0.0022997	0.0028331	0.0036924	0.0038678	0.0032358	0.0027346	0.0019594	0.0017965	0.00077424	0.00042867	0.00046809	-0.0003912	-0.00043062	-0.00047005	-0.000991	-0.0002158	0.0011053	0.0011053	0.00075976	0.00016719	0.00055741	0.0010587	0.00091544	0.00044638	0.0010389	0.00053769	0.00075251	0.00023156	0.00037477	0.00064148	-0.0002178	0.00075251	0.0012538	0.00068091	0.0013451	0.00079194	0.00057712	0.0011106	0.00089573	0.00056988	0.00042666	0.0013254	0.0010908	0.0010711
0.004042	0.0049854	0.0057139	0.0052968	0.0049584	0.0055043	0.0060181	0.0053933	0.0045662	0.0044479	0.004559	0.004038	0.0025861	0.0031445	0.0033324	0.0021867	0.0014436	0.0024462	0.0021722	0.0012807	0.0024389	0.0031031	0.0027772	0.0036687	0.0032785	0.0023476	0.0035774	0.0031996	0.0038244	0.0040911	0.0036739	0.0032962	0.0029184	0.0027628	0.0028665	0.002521	0.0030025	0.0023902	0.0013753	0.0012715	0.0019678	0.0019678	0.0022937	0.0028147	0.0032962	0.0046048	0.0054247	0.0052099	0.0048518	0.0032443
0.00062256	0.0009806	0.00036831	0.00062256	0.00033613	0.00015349	0.00055095	0.0010719	0.00076577	0.0011238	0.00024481	0.00013378	0.000277	0.0010325	0.0011041	0.00028423	-0.00050345	-0.0010047	-0.0012714	-0.0021504	-0.0014146	-0.0020394	-0.0013233	-0.00082206	-0.00096528	0.00012855	0.00018044	0.00030394	0.0008052	0.0013262	0.0011829	0.0021138	0.0011311	0.0010273	0.0012743	0.00091623	0.0014891	0.0022965	0.001652	0.0018668	0.001652	0.0019187	0.0021855	0.0029212	0.0027583	0.0023287	0.0021138	0.001899	0.0018471	0.0019706
0.0052706	0.0046261	0.004567	0.0041373	0.0037399	0.0042733	0.0042733	0.0047943	0.0038956	0.0040191	0.0046044	0.0041945	0.0044021	0.003686	0.0034514	0.0031059	0.0033923	0.0039382	0.004427	0.0042838	0.0039974	0.0032616	0.0026815	0.0037431	0.0031505	0.0035605	0.003027	0.0033332	0.0022072	0.0023307	0.0027406	0.0024864	0.0010345	-7.9036e-05	-0.00050868	0.00072112	2.4758e-05	0.00013578	-1.99e-05	0.001158	0.00059762	-0.00033328	-0.00083453	-0.0012642	0.00027176	0.0023162	0.0021336	0.0023806	0.0021336	0.00143
-0.001127	-0.0011934	-0.0018845	-0.0018897	-0.001265	-0.0023069	-0.0019167	-0.0019239	-0.0020152	-0.002529	-0.0024127	-0.0026919	-0.0019436	-0.0019114	-0.0024127	-0.0014496	-0.0026223	-0.0024075	-0.0031288	-0.0028101	-0.00201	-0.0023358	-0.0015087	-0.0022964	-0.0028371	-0.0024272	-0.0022248	-0.0027904	-0.0028101	-0.0035065	-0.0033436	-0.0025559	-0.003025	-0.0030125	-0.0027458	-0.0020297	-0.0019778	-0.002121	-0.0025507	-0.0028174	-0.0039828	-0.0036445	-0.0027136	-0.0024272	-0.0031235	-0.0033186	-0.0034619	-0.0026939	-0.003163	-0.0020691
-0.0028331	-0.0029763	-0.0032897	-0.0028797	-0.00327	-0.0024948	-0.0029369	-0.0038284	-0.0030801	-0.0023246	-0.0025716	-0.0018358	-0.0021938	-0.0026629	-0.0023371	-0.0024803	-0.0026754	-0.0028383	-0.0021938	-0.0029618	-0.0026754	-0.0027792	-0.0025447	-0.003352	-0.0036904	-0.0039052	-0.002883	-0.0034039	-0.0030656	-0.0027792	-0.002636	-0.0029224	-0.0033718	-0.003873	-0.0035866	-0.0031569	-0.0016532	-0.0015297	-0.0028383	-0.0026432	-0.0014331	-0.0025591	-0.0022405	-0.001759	-0.0024751	-0.0020651	-0.0029441	-0.0026058	-0.0026452	-0.0030821
-0.0063889	-0.0072087	-0.0065643	-0.0061865	-0.0066162	-0.0059001	-0.005705	-0.0053272	-0.0061938	-0.0063889	-0.0058876	-0.0052431	-0.0046309	-0.0042531	-0.004305	-0.0056261	-0.0060039	-0.0065301	-0.008066	-0.0071548	-0.0078512	-0.0073821	-0.0069649	-0.0066266	-0.0063008	-0.0060019	-0.0067377	-0.0067501	-0.0067698	-0.0068414	-0.0066785	-0.0061057	-0.0056044	-0.0056563	-0.0054737	-0.0051872	-0.005044	-0.0052588	-0.0042491	-0.0040467	-0.0042346	-0.003558	-0.004301	-0.0041578	-0.0037012	-0.0040395	-0.0044173	-0.0041505	-0.0041827	-0.0037531
0.00015471	-0.00053441	-0.0017196	-0.00057384	0.0003643	-0.00048251	-0.00040366	-0.00024074	-0.00056659	-0.00056659	-0.00085302	-0.0010803	-0.0012111	-0.00065791	-0.00088521	-0.0011519	-0.00096929	-0.00059878	-0.00026045	0.00038402	0.00086555	0.00077424	0.0010088	0.0044459	0.0030657	0.0028311	0.0016138	0.00057188	-0.00070457	-0.00045033	-0.00041091	0.00028546	0.00019414	-0.00022303	-0.00062049	-0.00038596	0.00016719	3.6441e-05	0.00012052	-0.00017315	-0.00046681	-0.0009753	-0.00035055	7.4842e-06	-0.0013406	-0.0016861	-0.0030073	-0.0033009	-0.0034783	-0.0053007
-0.0047954	-0.0049584	-0.0050103	-0.004756	-0.0042351	-0.0038054	-0.0042153	-0.004756	-0.0051462	-0.004645	-0.0040524	-0.0038179	-0.0038895	-0.0032772	-0.0032056	-0.0038304	-0.003655	-0.0040327	-0.0031859	-0.0029316	-0.002144	-0.0030033	-0.0033022	-0.0034703	-0.0041864	-0.0037889	-0.0047987	-0.0043493	-0.0039788	-0.0028206	-0.0021367	-0.0014404	-0.0018306	-0.0014528	-0.001127	-0.0019344	-0.002364	-0.0028134	-0.0027812	-0.0027293	-0.0023318	-0.0027221	-0.003875	-0.0039341	-0.0033022	-0.0028922	-0.0023588	-0.0026327	-0.0032575	-0.0033291
-0.0051575	-0.0042266	-0.0033351	-0.0036413	-0.0032313	-0.0033351	-0.0031919	-0.0032313	-0.0024312	-0.0021769	-0.0016363	-0.0016882	-0.0012066	-0.0024042	-0.0023845	-0.0015968	-0.0018833	-0.0027623	-0.0021769	-0.0022091	-0.0020068	-0.0018957	-0.0019549	-0.0017006	-0.0020784	-0.0026512	-0.0029574	-0.0025277	-0.0023648	-0.0029377	-0.0029055	-0.0031006	-0.0029574	-0.0025672	-0.0031006	-0.0030487	-0.0029449	-0.0020337	-0.0019424	-0.0035375	-0.0040512	-0.0040512	-0.0033548	-0.0032313	-0.003251	-0.0031991	-0.0024115	-0.0023201	-0.0029646	-0.0032116
[truncated: 1,150 more columns]
