# Supplementary material for: Sensory integration of a light touch reference in human standing balance
Source: PLoS One. 2018 Jun 6;13(6):e0197316. doi: 10.1371/journal.pone.0197316 (PMC5991370; doi:10.1371/journal.pone.0197316)
Supplement: S1 Dataset — Each file provides the time traces of the whole body center of mass or the stimulus for one individual experimental trial of one subject. Each row contains one of the eleven cycle repetitions recorded within each trial and used for analysis. (ZIP) [file pone.0197316.s001.zip › csv_data/com_trans_subj5_height1_ampl3.csv]

0.0045514	0.0043688	0.0047268	0.0049219	0.0040304	0.0042972	0.005144	0.0052997	0.0046283	0.0054356	0.0049541	0.0051689	0.0045764	0.0041789	0.0041986	0.0046407	0.005004	0.0044436	0.0047747	0.0047944	0.0040659	0.0046709	0.004098	0.0038044	0.0033747	0.0043969	0.0047747	0.0043056	0.0039082	0.0040514	0.0030292	0.0031527	0.0030095	0.0024169	0.003217	0.0027033	0.0031849	0.0027283	0.0031257	0.0022986	0.0018887	0.001101	0.00074296	0.001953	0.0022001	0.0020247	0.0013408	0.0009236	0.0021606	0.0011581
-0.0017194	-0.0014849	-0.00074911	-8.4768e-07	0.00052012	0.00018179	-8.4926e-05	0.00016932	-0.00099611	-0.0017766	-0.00094421	-0.0012306	-0.0010552	-0.0012379	-0.00069721	0.00028558	-0.00031946	-3.3029e-05	0.00075465	-0.00022814	-0.00040354	-0.00041601	0.00013713	0.00031977	-6.0814e-06	-0.00020119	-0.001048	-0.00065055	-0.00038383	-0.00020843	-0.00079376	-4.5506e-05	0.00029282	0.00067057	0.00052735	0.00059896	0.00018903	0.0009051	2.6103e-05	-0.00042325	-8.4926e-05	-0.00034641	1.1625e-05	0.00027835	0.00048593	-0.00065979	-0.0007833	-0.0013167	-0.00076358	-0.00087461
0.0031362	0.0029017	0.0035658	0.0033064	0.0035015	0.0033261	0.0031507	0.0031579	0.0032492	0.0030863	0.0028518	0.0024418	0.0021554	0.0013874	0.0014071	0.0021751	0.0023775	0.0030738	0.005111	0.004232	0.0030738	0.0031454	0.0025404	0.0021626	0.0035357	0.0038293	0.0045848	0.0045973	0.004259	0.0035823	0.0035948	0.0030811	0.0028984	0.0032243	0.0035698	0.0032315	0.0029451	0.0030042	0.0027375	0.002861	0.0024833	0.0023598	0.0030883	0.0041499	0.004619	0.0035449	0.0036362	0.0025818	0.0027447	0.0032263
0.00084396	-0.00028204	0.000323	0.0006219	0.00064161	0.00075264	0.0010982	0.00052535	0.00056478	0.0013525	0.0020363	0.0034488	0.0030586	0.0023944	0.0019004	0.0019989	0.0027275	0.0023497	0.0022781	0.0012756	0.001562	0.0016928	0.0017841	0.0028976	0.0030927	0.0030284	0.0020975	0.0010753	0.0018505	0.0026703	0.0023517	0.001838	0.002964	0.0027689	0.0025344	0.002606	0.0019096	0.0024109	0.0024109	0.0020009	0.0017467	0.00097872	0.00047747	-0.00036211	-0.00029051	-0.0012017	-0.0013449	-0.00052504	0.00019104	0.00054907
0.00051488	0.0014727	0.0019024	0.0015962	0.0025147	0.0021888	0.0026579	0.00095177	0.0014924	0.00093929	2.8109e-05	0.0011541	0.0014208	0.0017073	0.0014603	0.0015319	0.0019418	0.0015122	0.0019615	0.0018774	0.0016948	0.0015516	0.0008874	0.0018183	0.001838	0.0021244	0.0013762	0.00092682	0.00076389	0.00064039	0.00033425	0.0008355	0.0012973	0.0012257	0.0019615	0.0028405	0.0020134	0.0023714	0.0027814	0.0036407	0.0036728	0.0029568	0.0028655	0.001863	0.0021816	0.0024286	0.0020311	0.0027794	0.0021152	0.0027078
-0.0053533	-0.0049755	-0.004852	-0.0048001	-0.004084	-0.0030099	-0.0034396	-0.003615	-0.0035434	-0.0028148	-0.0036544	-0.0036347	-0.003205	-0.0036544	-0.0037976	-0.0041951	-0.0040321	-0.0040519	-0.0038692	-0.0034915	-0.0031137	-0.0033607	-0.003588	-0.0038423	-0.0039585	-0.0043093	-0.0045117	-0.0039066	-0.0044598	-0.0042252	-0.0043487	-0.0054031	-0.0053762	-0.0052455	-0.0054925	-0.0049248	-0.0050681	-0.0042482	-0.0040655	-0.0034211	-0.00372	-0.003609	-0.0037003	-0.0034657	-0.0042534	-0.0035498	-0.0040511	-0.0045917	-0.0045596	-0.0035176
-0.00038383	-0.0022529	-0.0018948	-0.0019073	-0.00087985	-0.0014527	-0.001297	-0.0012648	-0.0013364	-0.0020131	-0.0026254	-0.0025413	-0.0024697	-0.0022227	-0.0024447	-0.0019757	-0.0016374	-0.0014422	-0.0016571	-0.0014817	-0.0014422	-0.0011164	-0.00055077	-0.0011558	-0.0016249	-0.0006618	-0.0011433	-0.0016124	-0.0018272	-0.0014889	-0.0016196	-0.0015283	-0.0022838	-0.0027332	-0.0025578	-0.0017504	-0.0012688	-0.0019922	-0.002318	-0.0033921	-0.0032759	-0.003471	-0.0033278	-0.0037574	-0.0039992	-0.0041746	-0.0039079	-0.0030558	-0.0030039	-0.0026853
-0.00061714	-0.00095546	-0.00119	-0.0013851	-0.0013332	-0.0018417	-0.0013207	-0.0010737	-0.00021445	-0.00042927	-0.00093052	-0.0016788	-0.0010021	-0.0011329	-0.0014193	-0.0014712	-0.0014712	-0.00064409	-0.00072294	-0.0015698	-0.00065133	-0.00091805	-0.00087863	-0.0015106	-0.0018489	-0.0013674	-0.0015625	-0.00072294	-0.00047593	-0.0013746	-0.0015376	-0.0020316	-0.0022661	-0.0019672	-0.0013944	-0.00086092	-0.0017202	-0.0017005	-0.0016289	-0.0017721	-0.0012709	-0.0017399	-0.0022412	-0.0027102	-0.0033547	-0.0042856	-0.0043572	-0.004214	-0.0040189	-0.0018904
-0.0061816	-0.0057	-0.0048283	-0.0048408	-0.0043198	-0.0047816	-0.0056928	-0.0052434	-0.0056015	-0.0051002	-0.0048263	-0.0054905	-0.0043769	-0.0047869	-0.0048388	-0.0051968	-0.0043375	-0.0032634	-0.0036536	-0.0041351	-0.0040116	-0.0042981	-0.0054635	-0.0065895	-0.0071229	-0.0069797	-0.0058859	-0.005365	-0.0042908	-0.003718	-0.0041673	-0.0036142	-0.0042586	-0.0043697	-0.0039525	-0.0040438	-0.0036536	-0.0046758	-0.0047671	-0.004103	-0.0048709	-0.0057302	-0.0057375	-0.0054313	-0.004572	-0.0043572	-0.0044807	-0.0039276	-0.0039919	-0.0047993
-0.005589	-0.0058236	-0.0061619	-0.0066112	-0.0067544	-0.0070015	-0.0068188	-0.0063373	-0.0063176	-0.0055621	-0.0059845	-0.0047474	-0.0042068	-0.0045057	-0.0032292	-0.0032167	-0.0027996	-0.0025131	-0.0028514	-0.0037232	-0.0031628	-0.0027975	-0.0036371	-0.0028816	-0.0027581	-0.0031556	-0.0027187	-0.0024717	-0.0025236	-0.0020939	-0.00064209	-0.00064209	-0.0013706	-0.00094099	-0.0012274	-0.0019757	-0.0018003	-0.0010126	-0.00013359	-0.00059542	-0.00093375	-0.0018449	-0.0025413	-0.0029834	-0.0029243	-0.0034971	-0.0026825	-0.0024552	-0.0021688	-0.0020899
-0.0032449	-0.0030301	-0.0025288	-0.0021511	-0.0021314	-0.0017983	-0.0018699	-0.0020059	-0.0021688	-0.0015098	-0.0015742	-0.0021668	-0.0021398	-0.0019769	-0.00068796	-0.0010782	-0.00077204	-0.0014684	-0.0012858	-0.0013823	-0.0017725	-0.0022219	-0.0014145	-0.0019282	-0.0012838	-0.00038505	-0.00026155	0.00022724	0.00058527	0.0027532	0.001953	0.0010543	-0.00066424	-0.0011136	-0.00054074	0.00078038	0.00065688	0.00054585	0.0022644	0.0016002	0.0014892	0.001072	0.00047947	0.0015608	0.0024129	0.0016055	0.001208	0.00049194	0.00073895	0.0015588
[truncated: 1,150 more columns]
