# Supplementary material for: Sensory integration of a light touch reference in human standing balance
Source: PLoS One. 2018 Jun 6;13(6):e0197316. doi: 10.1371/journal.pone.0197316 (PMC5991370; doi:10.1371/journal.pone.0197316)
Supplement: S1 Dataset — Each file provides the time traces of the whole body center of mass or the stimulus for one individual experimental trial of one subject. Each row contains one of the eleven cycle repetitions recorded within each trial and used for analysis. (ZIP) [file pone.0197316.s001.zip › csv_data/com_trans_subj5_height2_ampl1.csv]

0.002999	0.0037151	0.0037867	0.0030903	0.0026929	0.0025299	0.0034411	0.0034608	0.0024386	0.0027375	0.0025549	0.0029845	0.0034858	0.0020733	0.0018782	0.0020733	0.0025943	0.0023992	0.0020411	0.0021647	0.0030042	0.0021968	0.0020536	0.002093	0.0018585	0.0016956	0.0022684	0.0023006	0.0027822	0.0036093	0.0036612	0.0026068	0.0025154	0.0020339	0.0017994	0.0014216	0.0019945	0.0024563	0.0018835	0.0011799	0.0015898	0.0025207	0.0017455	0.0026245	0.0028196	0.0033208	0.0031901	0.0024543	0.0020444	0.0032223
0.0010688	0.0015701	0.000854	0.00029361	9.1261e-05	-0.00063205	-0.0001827	0.00033103	0.00026666	6.4313e-05	-3.9481e-05	-0.00054797	-0.00040476	0.00022	0.00084475	0.00074096	0.0020548	0.0029733	0.0013263	0.00020028	-0.00019717	0.00087693	0.00047948	0.001072	0.00085723	0.0017362	0.0020746	0.0020029	0.0025561	0.0013263	0.0015089	0.0017435	0.0018348	0.001457	0.00087693	0.001457	0.0014965	0.00082504	0.00027189	0.00023971	0.00079286	-0.00013804	-0.00030096	-0.00033315	-0.00033315	5.707e-05	9.6494e-05	0.0012941	0.0016521	0.0011312
0.0028353	0.002334	0.0024451	0.0014228	0.0023018	0.0020154	0.0025489	0.0030895	0.0017684	0.002361	0.002114	0.0015017	0.0025167	0.0027834	0.0031808	0.0028675	0.0031736	0.0023268	0.0017861	0.0010306	0.0009912	0.0011219	0.0015122	0.0016232	0.0024503	0.0018255	0.00148	0.0022677	0.0026257	0.0025468	0.0025396	0.0018038	0.0016534	0.0023175	0.0026881	0.0020042	0.0018215	0.0022045	0.0023871	0.0027058	0.0014096	0.00097994	0.0017676	0.0019108	0.001338	0.00070599	0.00043927	0.00056277	7.399e-05	-0.00044697
0.0018392	0.0014418	0.0010318	0.0013058	0.00082426	0.00028358	-0.00023738	0.00062191	0.00040708	-4.2269e-05	-0.00072616	-0.0009088	0.00025663	0.00088863	0.00096023	0.0014937	0.0012913	0.0010246	0.0026	0.0024567	0.002079	0.0018839	0.0021703	0.0014542	0.00094052	0.0013183	0.001943	0.0031604	0.0032714	0.0029133	0.0022886	0.0019108	0.0023405	0.0028417	0.0025034	0.0031873	0.0049256	0.0058762	0.0045551	0.0034166	0.0037425	0.003071	0.0030638	0.0026611	0.0028437	0.0024535	0.0022978	0.0025127	0.0034508	0.003347
0.0011075	0.0012579	0.001974	0.0026185	0.0030875	0.0020725	0.0011416	0.0012796	0.0013834	0.0022427	0.0023018	0.0023735	0.0025883	0.0029463	0.0036499	0.0043535	0.0046794	0.0044645	0.0048226	0.0049461	0.0054868	0.0050374	0.0052003	0.0047385	0.0039902	0.0033852	0.0031185	0.0020049	0.0014518	0.0012567	0.0019925	0.0017258	0.0011529	0.0021357	0.002116	0.0025062	0.0024346	0.0020766	0.002474	0.001595	0.0022914	0.002721	0.0026494	0.0018223	0.0018348	0.0013263	0.0017238	0.0016574	0.0021783	0.0016896
-0.00021366	-0.00071491	-0.00087783	-0.0015026	-0.0006952	0.00051489	-2.5789e-05	6.5532e-05	0.00071	-0.00014929	-0.000169	-0.00038382	0.0012112	0.0019149	0.002579	0.0028458	0.0030606	0.0027741	0.0023248	0.001342	0.00074942	0.00060621	0.00080856	0.0012704	0.00066534	0.0003592	0.00016409	-0.0006952	-0.00058417	-0.00077928	-0.00058417	-0.0009941	-0.00066825	-0.00098686	-0.00077204	-0.0011498	8.725e-05	0.00060821	0.00038092	0.0010057	-0.00033516	0.00034149	0.00040063	0.001208	0.001455	0.0020995	0.0023735	0.0022302	0.0017093	0.00090188
0.00089185	0.00035841	-0.00035766	-0.00068351	7.1985e-05	-0.00017502	0.00044974	0.00070398	-0.00019473	0.0010942	0.00095099	0.00061266	0.0018819	0.0026177	0.00093127	0.001309	0.0013412	0.001198	0.0015363	0.0011264	0.0015238	0.0016152	0.001472	0.0017065	0.0016349	0.00059295	0.0010226	0.001719	0.0014325	0.00039784	0.00061266	0.00027434	-5.1514e-05	-0.00010341	3.98e-05	-0.00033071	-0.00018749	-6.3991e-05	-0.00049363	-0.00018749	0.00060019	0.00060019	0.0010101	0.0005483	-0.0011381	-0.0014245	-0.0012097	-0.00065656	-0.00024663	0.00031899
0.0024451	0.0026796	0.0020746	0.0026671	0.002361	0.0027906	0.0029338	0.0026277	0.0024648	0.0024326	0.0017435	0.0020102	0.002225	0.0030127	0.0030324	0.0014176	0.001867	0.0021803	0.002857	0.003104	0.0034226	0.0034942	0.0041906	0.0037609	0.0031559	0.0030521	0.002114	0.001951	0.00283	0.0028819	0.0028498	0.0027387	0.002361	0.0022572	0.0019708	0.001235	0.0013907	0.0015661	0.0010451	0.0013243	0.0015785	0.002112	0.0016626	0.0024181	0.0023787	0.0015194	0.0011738	0.001727	0.00211	0.0014136
0.001441	0.0011546	0.0010435	0.0010041	0.00099687	-5.7534e-05	0.00046343	-0.00077361	-0.00014162	-0.00023293	0.00021642	0.00073739	0.00092003	0.0010041	0.0003005	8.568e-05	0.00013758	0.000177	-0.00010219	-3.0587e-05	0.00049038	0.00067302	0.0011224	0.00010016	-0.00016656	0.0002828	-3.628e-06	0.00013959	0.00062836	0.00025785	4.3028e-05	-0.00013961	-0.0002434	0.00015406	0.00011464	3.6039e-06	-1.6104e-05	0.00019872	-0.00052983	-0.00028283	-0.00027559	-2.8578e-05	-0.00022369	-0.00010019	-0.0004188	-0.00085568	-0.00098643	-0.00093453	-0.0017813	-0.0017689
-0.001332	-0.00029006	-0.0016309	-0.0014358	-0.00029006	-0.0010777	-0.0013123	-0.0005246	-0.00068752	-0.0008235	-0.0010705	-0.00035443	-0.00040632	-0.0013694	-0.0021052	-0.0029251	-0.0011152	-0.0012781	6.2744e-05	-0.0004188	-0.00095224	-0.001192	-0.00051535	-0.00065856	-0.00080701	0.00011141	0.00018302	7.9224e-05	-0.00067627	-0.00060466	-0.0003826	-4.4278e-05	0.00055553	0.00038014	0.00068628	0.00023692	-0.0013312	-0.0010126	6.8757e-05	0.00075989	0.0013006	0.001834	0.0018537	0.001451	0.00081379	0.0013669	0.0015226	0.0010805	0.0016212	0.00047546
-8.4922e-05	-0.0010874	-0.00038382	-0.0006256	-0.0013739	-0.0014579	-0.0018284	-0.0012878	-0.0017621	-0.0019697	-0.0015991	-0.00052503	-0.0013646	-0.0012733	-0.0007648	-0.0011228	-0.0010709	-0.00051055	-0.00023659	-0.00022413	0.00058327	8.2016e-05	0.00024494	0.00061022	-0.00010586	-0.0003601	0.00075343	0.0015411	0.0020299	0.0013211	0.0010543	0.0011581	0.0021803	0.0014321	0.0011654	0.0015037	0.001842	0.0018939	0.0015681	0.0017238	0.00072125	0.00059775	0.00037568	0.00091636	0.00094854	0.00047948	0.00044005	-0.00017947	0.0011095	0.0010181
[truncated: 1,150 more columns]
