# Supplementary material for: Sensory integration of a light touch reference in human standing balance
Source: PLoS One. 2018 Jun 6;13(6):e0197316. doi: 10.1371/journal.pone.0197316 (PMC5991370; doi:10.1371/journal.pone.0197316)
Supplement: S1 Dataset — Each file provides the time traces of the whole body center of mass or the stimulus for one individual experimental trial of one subject. Each row contains one of the eleven cycle repetitions recorded within each trial and used for analysis. (ZIP) [file pone.0197316.s001.zip › csv_data/com_trans_subj5_height2_ampl2.csv]

0.008091	0.0083774	0.0089378	0.0088734	0.008698	0.0090239	0.0092906	0.0093103	0.0095251	0.0093695	0.0094286	0.0091941	0.0095199	0.0093892	0.009357	0.0092138	0.0095593	0.010295	0.0099568	0.0094753	0.0099443	0.010419	0.01152	0.011246	0.01234	0.0095469	0.0096185	0.010517	0.010823	0.011616	0.011982	0.010601	0.010784	0.010374	0.010907	0.010458	0.010315	0.009853	0.0099049	0.010614	0.0097544	0.010796	0.010861	0.010614	0.010848	0.010769	0.010248	0.0097078	0.0095968	0.0086659
0.010097	0.0097512	0.009991	0.0089241	0.0094109	0.0091888	0.0094358	0.0095199	0.0089792	0.0085299	0.0087769	0.0078388	0.0087624	0.0097774	0.0087033	0.0081751	0.007817	0.008064	0.0069183	0.0079727	0.0080838	0.0076666	0.007842	0.0074051	0.0066299	0.007346	0.0067731	0.0059263	0.0057509	0.0058619	0.005672	0.0050992	0.0044547	0.0033412	0.0045782	0.0051117	0.0061142	0.0058993	0.0055932	0.0055932	0.00545	0.0048896	0.0054355	0.0058132	0.005586	0.0051096	0.0045762	0.0039836	0.0042701	0.005038
0.0062111	0.0066014	0.0059766	0.0059963	0.0064581	0.0063544	0.0059444	0.0056777	0.0061074	0.0063294	0.0064602	0.0058748	0.0063169	0.0061415	0.0061021	0.0064996	0.005524	0.0056475	0.0053486	0.0057783	0.0061757	0.0058696	0.0060128	0.005798	0.0056942	0.0060522	0.0071066	0.0072301	0.0066967	0.0073733	0.0082326	0.0078621	0.0077386	0.0085979	0.0081952	0.0081807	0.0083634	0.0087805	0.0086892	0.008299	0.0089435	0.008546	0.0080967	0.0074325	0.0062349	0.0066645	0.0072052	0.0059163	0.0059879	0.0058249
0.0026078	0.0027313	0.0021191	0.0021191	0.0020672	0.0023536	0.0023339	0.0034402	0.002887	0.0025093	0.0018451	0.0013438	0.00165	0.0011882	9.4339e-05	0.0010449	0.0020474	0.0023017	0.0030178	0.0041116	0.0028548	0.0029462	0.003519	0.0031807	0.002751	0.0030053	0.0024843	0.0020028	0.0015213	0.0017164	0.0024521	0.0021335	0.0027583	0.0034941	0.002778	0.0034225	0.0029928	0.0033706	0.0034225	0.0024916	0.0030447	0.0023286	0.0024719	0.0023162	0.0023556	0.0026223	0.0036642	0.0033062	0.0037359	0.0037877
-0.0034329	-0.0035367	-0.0036602	-0.0038231	-0.005164	-0.004643	-0.0042331	-0.0029441	-0.0035492	-0.0044407	-0.0031642	-0.0025591	-0.0028778	-0.0026951	-0.0028383	-0.0028508	-0.0026485	-0.0021347	-0.00089046	-0.0015349	-0.00057185	-0.0003695	0.00045761	8.2509e-06	0.00042543	0.001761	0.0010325	0.00094115	-0.00043186	-0.00010601	0.00023956	-3.9635e-05	0.0010864	0.0010864	0.00010881	0.0010272	0.00072834	-0.00065192	0.00040972	0.00046886	0.0013998	0.001133	0.001543	0.0026493	0.0026493	0.0010936	0.00059236	0.00018243	0.00025404	0.00079471
2.5958e-05	-0.00028019	-8.5072e-05	-0.00079391	-0.00041616	-0.00011001	-3.8409e-05	-0.00087799	-0.00060404	-3.1173e-05	-7.0598e-05	-0.00023352	-0.00075448	-0.001236	-0.00066317	-0.0008977	-0.00082609	-0.00044834	0.00059358	0.00066519	0.00063301	-5.6115e-05	0.00017841	0.0010647	0.0013708	0.0015731	0.0021585	0.0022498	0.002035	0.0012473	0.0002645	-0.00016514	-0.00059479	-0.00036025	-2.2166e-06	0.00039524	-0.00011848	-0.00034577	0.00053322	0.0010148	8.3871e-05	-0.00065192	-0.00077542	-0.00061973	-0.00054812	-0.00017038	0.00041496	0.00016795	0.00036306	0.0013853
-0.0019239	-0.0022623	-0.0021512	-0.0029067	-0.0027044	-0.0028476	-0.002776	-0.0022031	-0.0028279	-0.0028082	-0.0031465	-0.0026971	-0.0020848	-0.0021762	-0.0020848	-0.0019022	-0.0017071	-0.0015639	-0.0024875	-0.0015961	-0.0014331	-0.00071706	-0.00020334	-0.0011986	-0.0010357	-3.3182e-05	-0.00091218	-0.0013221	-0.0013491	-0.0022478	-0.0030157	-0.0014404	-0.001512	-0.0012453	-0.00060081	-0.00024277	0.00011527	0.0016906	0.0015152	-0.00027495	-0.00072431	-0.0016033	-0.0030033	-0.0031984	-0.0020651	-0.001512	-0.0011021	-0.00089971	-0.0015961	-0.0014653
-0.0040552	-0.0051615	-0.0044973	-0.0051418	-0.0055715	-0.0051221	-0.0053691	-0.0052186	-0.0046852	-0.0048481	-0.0052508	-0.0042536	-0.0050018	-0.0052758	-0.0043252	-0.0045078	-0.0041622	-0.0030809	-0.0021303	-0.0021106	-0.0019352	-0.0011475	-0.00096486	9.1543e-05	-9.1096e-05	0.00035826	-0.00069614	-0.0011974	-0.0013209	-0.0020567	-0.0033653	-0.0030592	-0.0019135	-0.0019975	-0.0012296	-0.0014174	-0.00046683	-0.00031115	0.00069135	0.00054814	0.00026171	-5.0047e-06	-0.0008124	-0.00062976	-0.0009359	-0.00032362	-0.00021259	-0.00102	-0.00028419	7.3844e-05
-0.003791	-0.0045464	-0.0042475	-0.004371	-0.004287	-0.0052179	-0.0050944	-0.0051141	-0.0054202	-0.0049065	-0.0052199	-0.0052915	-0.0053506	-0.0054938	-0.0054544	-0.0060792	-0.0060273	-0.0054938	-0.0053703	-0.0050964	-0.0052593	-0.0052271	-0.0058913	-0.0055011	-0.0052344	-0.0054242	-0.0054512	-0.0056785	-0.005802	-0.0062191	-0.0063302	-0.0063696	-0.0054262	-0.0062731	-0.0074385	-0.0070286	-0.0074707	-0.0076855	-0.0076855	-0.0085967	-0.0090979	-0.0087202	-0.0090782	-0.0088634	-0.0089547	-0.0089547	-0.0089225	-0.0073274	-0.0064806	-0.0058237
-2.55e-05	-0.00035136	-0.00065749	-0.00018843	0.0001696	-0.00080071	-0.00031917	-0.0028254	-0.0024477	-0.0026947	-0.0024083	-0.0011712	-0.0014379	-0.0018479	-0.0016849	-0.0006036	-0.00091497	-0.0013052	-0.0011817	-0.00152	-0.0021126	-0.0024312	-0.0024509	-0.0019621	-0.0022807	-0.0018563	-0.00090573	-0.00060682	-0.0010168	-0.0011475	-0.00064624	-0.00098457	-0.0006909	-0.0013354	-0.0013873	-0.0020442	-0.0023234	-0.0015357	-0.0024147	-0.0016862	-0.0012046	-0.00091819	-0.00078745	-0.00032562	-0.00087877	-0.00073556	-0.00072309	-0.00039723	0.00014344	0.0025906
-0.0020068	-0.0024561	-0.0025994	-0.0020981	-0.0025277	-0.0021894	-0.0014017	-0.0018511	-0.0016166	-0.0015252	-0.0017598	-0.0024956	-0.0031006	-0.0029771	-0.0027301	-0.0021697	-0.0020659	-0.0028339	-0.002918	-0.0037451	-0.0028536	-0.0025277	-0.002671	-0.0019549	-0.0032241	-0.0026315	-0.0025277	-0.0031722	-0.0033351	-0.0027945	-0.0032116	-0.0034265	-0.0032314	-0.0032116	-0.0027104	-0.0017276	-0.0022413	-0.0024634	-0.0018386	-0.0027446	-0.0031742	-0.00251	-0.0015989	-0.0021395	-0.0023025	-0.0032012	-0.0035073	-0.0035467	-0.0036381	-0.003554
[truncated: 1,150 more columns]
