# Supplementary material for: Sensory integration of a light touch reference in human standing balance
Source: PLoS One. 2018 Jun 6;13(6):e0197316. doi: 10.1371/journal.pone.0197316 (PMC5991370; doi:10.1371/journal.pone.0197316)
Supplement: S1 Dataset — Each file provides the time traces of the whole body center of mass or the stimulus for one individual experimental trial of one subject. Each row contains one of the eleven cycle repetitions recorded within each trial and used for analysis. (ZIP) [file pone.0197316.s001.zip › csv_data/com_trans_subj5_height2_ampl3.csv]

0.0095885	0.0089441	0.0088009	0.0086774	0.0090551	0.0091786	0.0095169	0.0087614	0.0095491	0.0095294	0.0093862	0.009848	0.010278	0.010102	0.010031	0.010604	0.010102	0.010265	0.0095294	0.0094775	0.0091392	0.008996	0.0099269	0.010142	0.010369	0.010675	0.010663	0.010969	0.010682	0.010989	0.011028	0.010741	0.010117	0.010403	0.01026	0.0095045	0.010546	0.010761	0.010208	0.0092969	0.0085414	0.0086327	0.008724	0.0075783	0.0086524	0.0092253	0.0098894	0.011107	0.011445	0.010618
0.0067802	0.0070864	0.0065654	0.0068124	0.0065385	0.005783	0.0060891	0.0050472	0.0057114	0.0058349	0.0045262	0.0050202	0.0051832	0.0056719	0.0066225	0.0061732	0.0056003	0.0054571	0.0053658	0.0043042	0.0053067	0.0064327	0.0065759	0.0060477	0.0053191	0.0055267	0.0057021	0.0049539	0.0056305	0.0043935	0.0039119	0.00386	0.0036255	0.0041984	0.0030526	0.0030007	0.0034948	0.0038725	0.0030651	0.0035072	0.0034159	0.0032011	0.0034159	0.0038653	0.0037418	0.0038009	0.0040676	0.0035467	0.0035985	0.0033121
0.0098034	0.010233	0.010448	0.010475	0.011329	0.012351	0.012618	0.014558	0.014507	0.013647	0.014077	0.013647	0.013635	0.015165	0.016057	0.015738	0.015067	0.015672	0.016291	0.015738	0.015615	0.015054	0.015536	0.014768	0.013817	0.014553	0.014299	0.014148	0.014533	0.014669	0.015171	0.015477	0.015926	0.016408	0.017235	0.016447	0.016929	0.01704	0.01523	0.016018	0.017	0.017553	0.017605	0.017749	0.017872	0.018047	0.017428	0.016808	0.016529	0.016184
0.0011325	0.0010215	0.00073504	0.00094986	0.0011647	0.002382	0.0037156	0.0029082	0.0036637	0.0035993	0.0021869	0.00068314	0.00066343	0.0013992	0.001614	0.0011844	0.0011647	0.0014584	0.0010484	0.0009571	0.0012632	0.00098928	0.00093739	2.6203e-05	-0.0015492	-0.00050724	-0.00016891	-0.00010977	0.00078894	0.0003074	-0.00018662	0.00022332	0.00041843	8.4961e-06	-3.8167e-05	5.3154e-05	0.00026797	-0.0005197	-0.00035678	0.00057412	0.00028769	-0.0005197	-0.00076671	-0.00072729	-0.00013472	-0.00067539	-0.00085079	-0.0008705	4.0681e-05	-0.00082585
-0.00015966	0.00028245	-0.00038172	0.00027522	-0.00031735	-0.0015741	-0.00066292	-0.0011766	-0.0015347	-0.00092964	0.00019637	0.0011792	0.00066544	0.00057412	-0.00018138	-0.00010977	-0.0015938	-0.0014309	-0.00094935	-0.00043563	-0.0010085	-0.0001492	0.00094463	0.00056688	0.00039148	-0.00034431	-0.00084556	-0.00084556	0.00031987	3.3442e-05	-0.00068263	-0.00050724	-0.0001492	-0.00024051	-0.00059855	-0.0014381	-0.0010801	-0.0012233	-0.0010604	-0.00088498	-0.0017121	-0.0013416	-0.0016477	-0.00096383	-0.00041068	-0.0006774	-0.0014132	-0.0015564	-0.0012503	-0.0010551
0.0012238	0.00052746	5.8388e-05	-0.00042315	-0.00076148	-0.00052694	-0.0010873	-0.00063797	-0.00027994	-1.3221e-05	0.00022131	0.00061153	0.00096957	0.0018486	0.0017054	0.0016337	0.0014708	0.0015424	0.001009	0.0009571	0.00079417	0.00012999	5.8388e-05	0.00014971	7.81e-05	0.00029292	0.00066343	0.00080665	0.0011325	0.0013151	0.0014905	0.00052021	-0.00019586	-0.00046258	0.00011028	-0.00022804	0.00066343	0.00087825	0.00048079	0.0012488	0.0012685	6.3622e-05	0.0010931	0.00064372	0.0015549	0.0013723	0.00033034	0.00015494	-0.00056113	-0.00054142
-0.0058653	-0.0056899	-0.0050973	-0.0040554	-0.0038728	-0.0038853	-0.0040928	-0.0042236	-0.0039693	-0.0044187	-0.0039102	-0.0043201	-0.0042091	-0.0041375	-0.0047301	-0.0048858	-0.0044686	-0.004397	-0.0046118	-0.0037847	-0.0038957	-0.0041624	-0.0045402	-0.0039995	-0.0038366	-0.0027303	-0.0012784	-0.0014414	-0.00029564	-0.00031535	-0.00097953	-0.00275	-0.0021055	-0.0025549	-0.0028091	-0.0037597	-0.0050881	-0.0036881	-0.003382	-0.0032263	-0.0021916	-0.0023224	-0.0032408	-0.0034556	-0.0041395	-0.0041467	-0.0048306	-0.0048182	-0.0042006	-0.0047486
0.00088671	0.00056086	-0.00027872	0.00052868	-1.2002e-05	-0.00072808	0.00041765	0.00084729	0.0011534	0.00085976	0.00037099	-7.8374e-05	0.0010155	0.00049448	0.00024748	0.00047478	-0.00056715	-0.0011722	-0.00097709	-0.0011203	-0.0012832	-0.0016163	-0.0026188	-0.0010954	-0.0017201	-0.00114	-0.00066571	-0.0012064	-0.0020013	-0.0032581	-0.0022556	-0.0014876	-0.00084311	-0.0011814	-0.0022037	-0.002295	-0.0029592	-0.0031221	-0.0032653	-0.0029467	-0.002517	-0.00097386	-0.0014232	-0.0012997	-0.0019639	-0.0014429	-0.0017294	-0.0032331	-0.0033047	-0.0035195
-0.0048853	-0.0062978	-0.0053544	-0.0053025	-0.0061099	-0.0050358	-0.005179	-0.0050036	-0.0051665	-0.0050752	-0.0040924	-0.0036752	-0.0031812	-0.001912	-0.0027713	-0.0037738	-0.0050824	-0.004796	-0.004685	-0.0043664	-0.004028	-0.0033836	-0.0034355	-0.004028	-0.0031885	-0.003312	-0.0035787	-0.0046922	-0.0055121	-0.0060974	-0.0066308	-0.0064088	-0.0061151	-0.0059916	-0.0055889	-0.0061296	-0.0061421	-0.006305	-0.0063963	-0.0061618	-0.0054654	-0.0042284	-0.0041765	-0.0048728	-0.0036752	-0.0022037	-0.0027246	-0.0034407	-0.0041173	-0.0044951
-0.00592	-0.0057965	-0.0050804	-0.0042014	-0.0036805	-0.0040707	-0.0046041	-0.0057695	-0.0049103	-0.00353	-0.003256	-0.0033474	-0.0042907	-0.0047329	-0.004681	-0.0045575	-0.0038414	-0.0030537	-0.0027673	-0.0033723	-0.0038269	-0.0033775	-0.0029085	-0.0027653	-0.0030642	-0.00339	-0.0045482	-0.0041383	-0.0032987	-0.0023803	-0.0028296	-0.0029012	-0.0027061	-0.0030964	-0.0034866	-0.0033039	-0.0030175	-0.0012273	-0.0017286	-0.0018521	-0.002783	-0.0017213	-0.0027041	-0.0027238	-0.0021313	-0.0025806	-0.0029189	-0.0034005	-0.0027757	-0.0027954
-0.0028534	-0.0033743	-0.0044681	-0.0042533	-0.0038237	-0.003888	-0.0037645	-0.0031917	-0.0045397	-0.0058609	-0.0059968	-0.0054831	-0.004298	-0.0039918	-0.004434	-0.0036982	-0.00416	-0.0039255	-0.004049	-0.0034367	-0.003639	-0.0041206	-0.0031897	-0.0027206	-0.0022194	-0.0021996	-0.00077997	-0.0013134	-0.002153	-0.0014566	-0.0029407	-0.0037283	-0.0034025	-0.0037211	-0.0041705	-0.0038965	-0.0036298	-0.0032323	-0.0029459	-0.0035582	-0.003526	-0.0034741	-0.0029407	-0.0025629	-0.0030517	-0.0036121	-0.0044838	-0.0046146	-0.0046987	-0.0049207
[truncated: 1,150 more columns]
