# Supplementary material for: Sensory integration of a light touch reference in human standing balance
Source: PLoS One. 2018 Jun 6;13(6):e0197316. doi: 10.1371/journal.pone.0197316 (PMC5991370; doi:10.1371/journal.pone.0197316)
Supplement: S1 Dataset — Each file provides the time traces of the whole body center of mass or the stimulus for one individual experimental trial of one subject. Each row contains one of the eleven cycle repetitions recorded within each trial and used for analysis. (ZIP) [file pone.0197316.s001.zip › csv_data/com_trans_subj6_height1_ampl1.csv]

0.0023688	0.0026083	0.0024886	0.0024886	0.0023731	0.0018984	0.0017607	0.0018052	0.0014015	0.0019027	0.0024928	0.0017829	0.0018094	0.0017162	0.0018094	0.0020934	0.0022131	0.0020754	0.0019822	0.0024526	0.0019557	0.0020711	0.0016007	0.0011748	0.0012235	0.00073087	0.00058889	-9.8746e-05	0.0012055	0.0010191	0.00078387	0.00069064	7.8243e-05	-0.00013898	-0.0012663	-0.00076511	-0.00097381	-0.0018967	-0.0013023	-0.0017727	-0.0010585	-0.00086356	-0.00076607	-0.00095679	-0.0015914	-0.00092604	-0.0013255	-0.00090379	-0.00089528	-0.0013477
0.00086666	0.00098639	0.00093764	0.0008624	0.0008359	-0.0003709	-0.00089006	0.00074267	0.00057419	0.0013996	0.0014705	0.0011378	0.001515	0.0020077	0.0015775	0.0017905	0.0026158	0.0026158	0.0027578	0.0024474	0.0019059	0.0016177	0.001285	0.0014937	0.0010456	0.001587	0.0019864	0.0024833	0.0021771	0.0021771	0.0021729	0.0023148	0.0025278	0.002692	0.0026211	0.0027143	0.0027365	0.0023816	0.0023816	0.0029007	0.003136	0.0028965	0.0032027	0.003065	0.0035576	0.0036509	0.0034114	0.0028922	0.002728	0.003083
0.0036381	0.0030035	0.0040863	0.0045344	0.0048141	0.0052401	0.0045302	0.0049074	0.0045969	0.0041222	0.0044549	0.0045482	0.0042865	0.0043087	0.0042865	0.0045704	0.0048724	0.0046816	0.0045884	0.0045884	0.0048501	0.0046859	0.0052538	0.0055155	0.0056087	0.0050896	0.0055155	0.0055155	0.0053025	0.0053248	0.0054668	0.0050631	0.0050408	0.0049699	0.005702	0.0053958	0.0050896	0.0050896	0.0055155	0.0054933	0.005542	0.0051161	0.0047569	0.0048989	0.0046414	0.0047611	0.0046192	0.0049964	0.0051161	0.005542
0.0049041	0.0052368	0.0050683	0.0052368	0.0057602	0.0056405	0.0059467	0.005401	0.0049306	0.0049751	0.0048109	0.0042917	0.003959	0.0044782	0.0049751	0.0050238	0.0053788	0.005614	0.0052103	0.0048776	0.0047091	0.0051838	0.0059424	0.0058492	0.0058714	0.0052548	0.0052548	0.0053258	0.005348	0.0053745	0.005206	0.0048066	0.0047844	0.0048511	0.0048733	0.0048246	0.0044474	0.005277	0.0057517	0.0050905	0.0044961	0.0049221	0.0050863	0.0048511	0.0053258	0.005277	0.0045449	0.0039992	0.0039992	0.0037153
0.010167	0.0095729	0.010283	0.010873	0.01094	0.011033	0.010558	0.0097996	0.010106	0.010367	0.0099638	0.0096798	0.0097996	0.0095199	0.0098261	0.009968	0.0098748	0.010114	0.010775	0.011015	0.010261	0.0096036	0.010078	0.010202	0.0099183	0.010038	0.0093769	0.0094299	0.0093409	0.0093144	0.0096694	0.0097404	0.0093187	0.0092477	0.008986	0.008702	0.0086353	0.0079964	0.0069359	0.0061815	0.0085241	0.008932	0.0094512	0.0083154	0.0081512	0.0083419	0.0084351	0.0086968	0.0084616	0.0084881
-0.0059946	-0.0061144	-0.0055465	-0.0054755	-0.005573	-0.0054797	-0.0048673	-0.0050136	-0.0051111	-0.0050401	-0.0053283	-0.0054925	-0.0054438	-0.0057542	-0.0054745	-0.0051196	-0.005359	-0.0054788	-0.0049903	-0.0045644	-0.0045644	-0.0044447	-0.0041385	-0.003952	-0.0042582	-0.004378	-0.0037656	-0.0040983	-0.0039118	-0.0038896	-0.0037963	-0.0043685	-0.0040315	-0.0033969	-0.0024031	-0.0025408	-0.0024031	-0.0024963	-0.002971	-0.002687	-0.0023098	-0.0025005	-0.0023363	-0.002669	-0.0035209	-0.0034499	-0.0028152	-0.0020121	-0.0017239	-0.0016974
-0.0020112	-0.0025748	-0.0024816	-0.0024328	-0.0022199	-0.002881	-0.0027835	-0.002757	-0.003041	-0.0025885	-0.0027793	-0.0026818	-0.0025663	-0.0024953	-0.002899	-0.0029213	-0.0032762	-0.0031607	-0.0024731	-0.0021404	-0.0026595	-0.0028015	-0.0020916	-0.002615	-0.0027793	-0.0030855	-0.0032274	-0.0030632	-0.0029435	-0.002828	-0.0031607	-0.0034447	-0.0032095	-0.0021669	-0.0016965	-0.0011063	-0.0012705	-0.0013458	-0.0017982	-0.0025081	-0.003147	-0.0030803	-0.0031555	-0.002845	-0.0022326	-0.0019529	-0.0014603	-0.0010079	-0.0011498	-0.0019307
-0.0044045	-0.004431	-0.0042667	-0.0045772	-0.0040623	-0.0041555	-0.0041555	-0.0044617	-0.0042043	-0.0041598	-0.0038493	-0.0034276	-0.0038091	-0.0038578	-0.0041905	-0.004217	-0.0044077	-0.0044787	-0.0041768	-0.0038706	-0.0034934	-0.0029965	-0.0033069	-0.0026946	-0.0022284	-0.0026098	-0.0028005	-0.0020949	-0.0029733	-0.0030973	-0.0025644	-0.0026534	-0.0024446	-0.0025644	-0.0030878	-0.0029236	-0.0030656	-0.0027816	-0.00311	-0.0030878	-0.0026131	-0.0025686	-0.0021427	-0.0013396	-0.0016458	-0.001668	-0.0027329	-0.0025909	-0.0021162	-0.0018322
-0.0035814	-0.0029648	-0.0035104	-0.0033197	-0.0037944	-0.0043178	-0.0041271	-0.0041536	-0.0038029	-0.0039449	-0.0035677	-0.0036874	-0.0039491	-0.0032615	-0.0029108	-0.0029553	-0.0020589	-0.0026046	-0.0030793	-0.0030793	-0.0038602	-0.003465	-0.0035625	-0.0040371	-0.0038687	-0.0037044	-0.0037044	-0.0034692	-0.0030698	-0.0030031	-0.0031493	-0.0033178	-0.0032733	-0.0029893	-0.0029448	-0.0028474	-0.0025412	-0.0025942	-0.0017201	-0.0018843	-0.0023855	-0.0015781	-0.0016978	-0.0015336	-0.0012317	-0.00090321	-0.0014001	-0.0018261	-0.0020655	-0.0022562
-0.0032605	-0.0038994	-0.0038772	-0.0040679	-0.003571	-0.0036197	-0.0038549	-0.0038549	-0.0042809	-0.0057451	-0.003713	-0.0041124	-0.0029056	-0.0029543	-0.0038772	-0.0036822	-0.003234	-0.0033495	-0.0031365	-0.0038464	-0.0041526	-0.0041304	-0.0044853	-0.0045563	-0.0039884	-0.0045076	-0.0043656	-0.0039619	-0.0038687	-0.0038687	-0.0031323	-0.0032255	-0.0039354	-0.0038422	-0.0038644	-0.0043571	-0.0044768	-0.0045435	-0.0058881	-0.0052937	-0.0044683	-0.0043486	-0.0041801	-0.0038696	-0.004606	-0.0050542	-0.0051474	-0.0053339	-0.0068469	-0.0063987
-0.0076424	-0.0072653	-0.0073362	-0.007314	-0.0070078	-0.0061337	-0.0062312	-0.0064972	-0.0062577	-0.0058805	-0.0052194	-0.0055298	-0.0051039	-0.0050817	-0.0050372	-0.0052236	-0.0053699	-0.0055118	-0.0057026	-0.0050637	-0.0053964	-0.0056358	-0.0056136	-0.0056136	-0.0058265	-0.0054006	-0.0053561	-0.0054981	-0.0050499	-0.0051209	-0.0052894	-0.0049345	-0.0052406	-0.0048412	-0.0038474	-0.0039894	-0.0042691	-0.0046727	-0.0046992	-0.0049122	-0.0050542	-0.0050054	-0.0049832	-0.0051252	-0.0053604	-0.0056221	-0.0058351	-0.0054314	-0.0049345	-0.0044375
[truncated: 1,150 more columns]
