# Supplementary material for: Sensory integration of a light touch reference in human standing balance
Source: PLoS One. 2018 Jun 6;13(6):e0197316. doi: 10.1371/journal.pone.0197316 (PMC5991370; doi:10.1371/journal.pone.0197316)
Supplement: S1 Dataset — Each file provides the time traces of the whole body center of mass or the stimulus for one individual experimental trial of one subject. Each row contains one of the eleven cycle repetitions recorded within each trial and used for analysis. (ZIP) [file pone.0197316.s001.zip › csv_data/com_trans_subj6_height1_ampl2.csv]

0.000172	0.00076214	0.0007399	-6.3214e-05	0.00054918	0.00097511	0.0016627	0.0010461	0.0020622	0.0019689	0.0015388	0.0015388	0.0016098	0.001703	0.001845	0.0019604	0.0016765	0.0019604	0.0017475	0.0019339	0.0019297	0.0018142	0.0019297	0.0021384	0.0021649	0.0024753	0.0022846	0.0020939	0.0018587	0.002684	0.0028483	0.0029902	0.002968	0.0031545	0.0034607	0.0034829	0.0039756	0.0045922	0.0043305	0.0039893	0.0048412	0.0047214	0.0046017	0.0048327	0.0042468	0.0047394	0.0045265	0.0043622	0.0047129	0.004287
0.0031342	0.002704	0.0030812	0.0031521	0.0036671	0.0041375	0.0042529	0.0045369	0.0044659	0.0045549	0.0045729	0.0046704	0.0047148	0.0050168	0.0052213	0.0052657	0.0049775	0.0050305	0.0048843	0.005164	0.0063888	0.0063178	0.0061758	0.0058166	0.0048938	0.0055772	0.0061408	0.0065137	0.0073878	0.008031	0.0075298	0.0079027	0.0079557	0.007978	0.0082842	0.0091138	0.0086656	0.0079292	0.0071261	0.0061853	0.0060698	0.0064248	0.0061451	0.0064068	0.006358	0.0063358	0.0069524	0.0069302	0.0073339	0.0073869
0.0027972	0.0023713	0.0016836	0.0020873	0.0024423	0.0027972	0.0030324	0.0023713	0.0022293	0.0023713	0.0022293	0.0029392	0.0023225	0.0023713	0.0026775	0.0031034	0.0030324	0.0031256	0.0035028	0.0031701	0.0032634	0.0025535	0.0022473	0.0020566	0.0020523	0.0020788	0.0021678	0.0026869	0.0028777	0.0032771	0.0029222	0.0032728	0.0033926	0.0041512	0.0038895	0.0037878	0.0040452	0.0036638	0.0038545	0.0038767	0.0037347	0.0043027	0.0041829	0.0042539	0.0038015	0.0041342	0.0041342	0.0044181	0.0048441	0.0044626
0.0014494	0.0010055	0.0010012	0.00085925	0.00055305	0.0010235	0.00093024	0.001121	0.0015204	0.0016136	0.0015426	0.0013964	0.0016761	0.0015871	0.0012322	0.0011124	0.0014451	0.0011124	0.00082423	0.0014144	0.0015564	0.0016274	0.0014366	0.0020045	0.0020755	0.0019823	0.0023817	0.0027324	0.0028256	0.0033183	0.0029856	0.0029856	0.0031721	0.003598	0.0032431	0.0033363	0.0034295	0.0030036	0.0032875	0.0038999	0.0035228	0.0032123	0.0026709	0.002103	0.0026709	0.0025999	0.0029728	0.0032388	0.0029591	0.0032653
0.0017395	0.001837	0.0013401	0.0016728	0.0015796	0.0019833	0.0024092	0.0020098	0.0022005	0.001872	0.0011177	0.00071824	0.00090896	0.0012861	0.0013126	0.0010064	0.0010997	0.0012194	0.0013614	0.0013169	0.0012014	0.0014409	0.00089948	0.0010107	0.0012459	0.00072675	-0.00012511	-0.00043131	0.00049154	-0.00085723	0.00032732	0.00056253	0.00072675	0.0013434	0.0011792	0.0010372	0.00066002	0.00070876	0.00042481	0.00068651	0.00097047	0.0001896	0.00038032	0.00057104	0.00057104	0.00040682	0.00078826	7.3903e-06	7.3903e-06	-0.00055625
0.0061816	0.0065853	0.0068428	0.0066563	0.006847	0.006918	0.0063723	0.0071267	0.0074594	0.0073439	0.0073439	0.0070112	0.0071755	0.0074329	0.0075039	0.0072422	0.0078323	0.0079033	0.0076416	0.0072867	0.0075441	0.0076861	0.0073534	0.0070207	0.0071139	0.0074201	0.0075621	0.0081523	0.0082455	0.008219	0.0080283	0.0082635	0.0083567	0.0083525	0.008308	0.0090666	0.0090623	0.0087827	0.0089734	0.0081215	0.0082412	0.0079308	0.0077443	0.0080283	0.0084055	0.0080018	0.008219	0.0085739	0.0080548	0.0076066
0.000537	0.00067898	0.00034627	0.00069697	0.00046175	0.0011716	0.0014556	0.0016908	0.0016865	0.0017533	0.0015446	0.0016558	0.0013453	0.0015805	0.0014873	0.0013453	0.0018867	0.0020997	0.0026899	0.0026146	0.0022597	0.0016165	0.0015678	0.0016165	0.0020159	0.0026018	0.0027883	0.003068	0.002855	0.0027131	0.0029038	0.00321	0.002855	0.0028773	0.0024249	0.003086	0.0034632	0.0032502	0.0034367	0.0030595	0.0030108	0.0037164	0.0035966	0.0039516	0.0038584	0.0041158	0.0041868	0.0049677	0.0044887	0.0037079
-0.0042444	-0.0038894	-0.0038407	-0.0038629	-0.0039382	-0.0040536	-0.0042888	-0.003295	-0.0029401	-0.0033438	-0.0027049	-0.0024209	-0.003224	-0.0025184	-0.0028691	-0.0028691	-0.0029888	-0.0026074	-0.0026339	-0.0022567	-0.0023054	-0.0023319	-0.0026911	-0.0025492	-0.0028554	-0.0027399	-0.0030461	-0.0029528	-0.0031436	-0.0029083	-0.0024824	-0.0023404	-0.0026244	-0.0022695	-0.002225	-0.0025799	-0.0029348	-0.0030768	-0.0028416	-0.0029126	-0.0023447	-0.0025799	-0.0027929	-0.0028374	-0.0030016	-0.0028596	-0.0027664	-0.0028819	-0.0027621	-0.0026646
-0.00057097	-0.0006462	-0.00085917	-0.0010764	-0.00088992	-0.0012449	-0.00077445	-0.00065472	-0.00065472	-0.0001843	-6.4565e-05	-0.0001843	-0.00099167	-0.0012979	-0.0012756	-0.0018923	-0.0022917	-0.002243	-0.0014578	-0.002048	-0.001853	-0.0014716	-0.0020352	-0.0018445	-0.0015785	-0.00098838	-0.0012193	-0.001428	-0.0019472	-0.0027461	-0.002977	-0.0037134	-0.0034029	-0.0038511	-0.0041266	-0.0040778	-0.0035809	-0.0032482	-0.0037409	-0.00426	-0.0043755	-0.004491	-0.0046065	-0.0053206	-0.0056003	-0.0047929	-0.0045047	-0.0044295	-0.0044517	-0.0045005
3.2922e-05	0.00031687	0.0010977	0.00088904	0.00084029	0.0002014	-0.00027327	-0.00055722	-0.00062821	-0.00077019	-0.00084118	-0.0006992	-0.00093441	-0.0012184	-0.00079244	-0.00041525	-1.1568e-05	-0.00065046	-0.00036651	-0.00088567	-0.00053072	-0.0011696	-0.00079244	-0.0012406	-0.00095665	-0.00050848	-0.00036651	8.1671e-05	-0.00020228	-0.00034426	-0.00032202	-0.0001313	-0.0011251	-0.0006992	-0.00084118	-0.00027327	-0.00041525	-0.00022453	0.00015266	5.9422e-05	-1.1568e-05	-0.00038875	0.00010817	-0.00045974	-0.0017153	-0.0011696	-0.0018308	-0.0016178	-0.0016178	-0.0022524
-0.0046562	-0.0044877	-0.0047229	-0.0051001	-0.0048161	-0.0044834	-0.0041995	-0.0046032	-0.0043415	-0.0047451	-0.0043192	-0.0040797	-0.0043372	-0.0047631	-0.0041952	-0.0040755	-0.0037206	-0.0036273	-0.0041242	-0.0040533	-0.0040977	-0.0040755	-0.0047144	-0.0048786	-0.0049009	-0.0045682	-0.0045459	-0.0047811	-0.0044039	-0.00412	-0.0038848	-0.0038138	-0.003978	-0.0043329	-0.0042842	-0.0043774	-0.0040935	-0.0043552	-0.0046391	-0.0046614	-0.0047811	-0.0049676	-0.0048966	-0.0046126	-0.0047546	-0.0047769	-0.0044929	-0.0046571	-0.0047504	-0.005225
[truncated: 1,150 more columns]
