# Supplementary material for: Sensory integration of a light touch reference in human standing balance
Source: PLoS One. 2018 Jun 6;13(6):e0197316. doi: 10.1371/journal.pone.0197316 (PMC5991370; doi:10.1371/journal.pone.0197316)
Supplement: S1 Dataset — Each file provides the time traces of the whole body center of mass or the stimulus for one individual experimental trial of one subject. Each row contains one of the eleven cycle repetitions recorded within each trial and used for analysis. (ZIP) [file pone.0197316.s001.zip › csv_data/com_trans_subj6_height1_ampl3.csv]

0.012577	0.012577	0.012834	0.012621	0.013424	0.013495	0.013731	0.01342	0.013465	0.012803	0.012968	0.013629	0.013602	0.013576	0.013288	0.013425	0.013279	0.012951	0.012618	0.013137	0.013417	0.013439	0.014003	0.013839	0.014238	0.013741	0.014451	0.014593	0.01497	0.014997	0.014642	0.01426	0.01438	0.014118	0.013528	0.013812	0.014096	0.013741	0.01367	0.013648	0.013342	0.013151	0.013342	0.013009	0.012893	0.012729	0.01205	0.012667	0.012693	0.012507
0.015909	0.015767	0.016051	0.016095	0.016663	0.015976	0.015763	0.015075	0.014907	0.014529	0.014126	0.013935	0.014645	0.014432	0.015044	0.015262	0.015568	0.015262	0.015333	0.015568	0.01571	0.015404	0.015665	0.015523	0.015785	0.015927	0.015572	0.016069	0.016424	0.015785	0.015714	0.015616	0.015665	0.015523	0.015856	0.015528	0.015696	0.015461	0.01515	0.014986	0.015532	0.015723	0.015061	0.015132	0.014777	0.014968	0.014502	0.014622	0.01432	0.014342
0.0061248	0.0062933	0.0062043	0.0059648	0.0058716	0.0053747	0.004971	0.004829	0.0040481	0.0042833	0.004829	0.0039771	0.0039994	0.0049222	0.0043098	0.0046425	0.004758	0.0042389	0.0051839	0.0050197	0.0050685	0.0049752	0.0051395	0.0046648	0.0050685	0.0049487	0.0044073	0.0041944	0.0044783	0.0043363	0.0039814	0.0036265	0.0039104	0.0037684	0.0041011	0.0042654	0.0038882	0.0036975	0.0039369	0.0040789	0.0032758	0.0036572	0.0038479	0.0037769	0.0034485	0.003759	0.0036657	0.0039539	0.0045218	0.0039539
0.0021125	0.0020638	0.0018286	0.002086	0.0023212	0.0017755	0.0013984	0.0014206	0.0019843	0.002104	0.0016781	0.0020552	0.002246	0.002246	0.002175	0.0018825	0.0021887	0.0025436	0.0026369	0.0025839	0.0024419	0.0022067	0.0028943	0.0030586	0.0029833	0.0027216	0.0030056	0.003192	0.0029261	0.0033032	0.0035649	0.002997	0.0029928	0.0023496	0.0022564	0.0021854	0.0020879	0.0021102	0.0026293	0.0025806	0.0023941	0.0027003	0.0027003	0.0028645	0.0028158	0.0025806	0.0028423	0.002891	0.0026071	0.0026558
0.0050897	0.0051607	0.0050897	0.0055422	0.0053737	0.00497	0.0049923	0.0045218	0.004757	0.004757	0.0049213	0.0047305	0.0052985	0.0056534	0.0052497	0.0055072	0.0051787	0.0052275	0.0050633	0.0051787	0.0048948	0.0051342	0.0053207	0.0051967	0.0051522	0.004917	0.0042824	0.0044509	0.0039094	0.00367	0.003812	0.0037897	0.00367	0.0036965	0.0031996	0.0026094	0.0033458	0.0029241	0.0032081	0.0033501	0.003616	0.0039487	0.0036913	0.0040462	0.0033628	0.0036955	0.0036998	0.0035133	0.003722	0.0039572
-0.0037611	-0.0038056	-0.0043513	-0.0047995	-0.0050124	-0.0046087	-0.0048927	-0.004773	-0.0046532	-0.0047242	-0.0044625	-0.0046755	-0.0046532	-0.0049817	-0.0051237	-0.0053101	-0.0054436	-0.0057498	-0.0053196	-0.0053376	-0.0053863	-0.0055505	-0.0052401	-0.0051469	-0.0055198	-0.005613	-0.0055198	-0.0052093	-0.0048766	-0.0049879	-0.0049126	-0.0053163	-0.0058577	-0.0056183	-0.00588	-0.0058047	-0.0063239	-0.0064394	-0.0064616	-0.0064616	-0.0062221	-0.0061956	-0.0069278	-0.0070475	-0.006737	-0.006968	-0.0072519	-0.0074162	-0.0076959	-0.0095416
0.00048693	0.0006289	0.0009881	0.00089487	0.0011078	0.0014628	0.00184	0.0014628	0.0012053	0.00092137	0.00097011	0.00094787	0.0012583	0.0014003	0.0014225	0.0010676	0.0011386	0.001449	0.0011428	0.00085889	0.00081015	0.0012626	0.00088539	0.0010274	0.0014978	0.0012138	0.00097862	0.0012848	0.0012848	0.0013071	0.0010231	0.001662	0.0010719	0.00081015	0.00059719	0.00047745	0.00069042	0.00061943	0.0013293	0.0012096	0.0012583	0.0011873	0.0019015	0.0020212	0.001573	0.00041497	0.0010274	0.00015327	0.00013102	-0.00012644
0.00081962	0.0013165	0.00086837	0.00082388	0.00084612	0.00084612	0.0011788	0.0016005	0.0029938	0.0023771	0.0020444	0.0023506	0.0026346	0.0027765	0.0027278	0.0020179	0.0019957	0.0020179	0.0021111	0.0018537	0.0019024	0.0011438	0.00047842	0.00074013	0.00010124	-0.00020497	0.00038519	0.00064264	0.00064264	0.0010686	0.0017075	0.0013303	0.0018272	0.0021821	0.0019204	0.0012593	0.0009086	0.0009086	0.00088635	0.00091285	0.00067765	0.00039796	0.00033122	0.00026023	0.00037996	0.0013028	0.0011873	0.0007614	0.00064593	7.0314e-06
-0.0084558	-0.0090947	-0.0092812	-0.0091435	-0.0085533	-0.0087176	-0.0089083	-0.0090015	-0.0099243	-0.0088595	-0.0089125	-0.0086508	-0.0088373	-0.008957	-0.0082959	-0.0089613	-0.0090767	-0.0097379	-0.0093829	-0.0085798	-0.0082249	-0.0085576	-0.0090767	-0.0087928	-0.0091477	-0.0089348	-0.0085353	-0.0078699	-0.0079897	-0.0081317	-0.0082471	-0.0082471	-0.0082694	-0.0084781	-0.0081676	-0.0076972	-0.0084738	-0.0089485	-0.0097474	-0.0099116	-0.0096276	-0.0097209	-0.0086783	-0.0086698	-0.0087143	-0.0089982	-0.008994	-0.0094156	-0.0093669	-0.0095756
-0.0020398	-0.0021373	-0.0023503	-0.002541	-0.0021861	-0.0010015	-0.00074405	-0.00079279	-0.00065507	-0.00058834	-0.00077906	-0.00073032	-0.00058834	-0.00049511	-0.00054811	-0.00054385	-0.00021541	-0.00012218	0.00025501	-0.0003394	-0.00025042	-0.00044539	-0.00029916	-0.00020593	-0.00034791	-6.8215e-05	2.5024e-05	0.00058867	0.0012498	0.0012986	0.00068191	0.00082388	0.0012943	0.0012456	0.001716	0.0022351	0.0020932	0.0020222	0.0017647	0.0016227	0.0015783	0.0011968	0.00089061	0.00044245	0.00060666	8.7503e-05	0.00015849	0.0004202	-0.00031193	0.000114
-0.0097653	-0.0097876	-0.010919	-0.0104	-0.010209	-0.010373	-0.0095439	-0.008834	-0.008763	-0.0094951	-0.0092112	-0.0095396	-0.0095396	-0.0098458	-0.010267	-0.011523	-0.011639	-0.011022	-0.010805	-0.011089	-0.010876	-0.010991	-0.010614	-0.010352	-0.0091899	-0.0095936	-0.010796	-0.010419	-0.010299	-0.011528	-0.01148	-0.011196	-0.011027	-0.01112	-0.010765	-0.011049	-0.011143	-0.01081	-0.010548	-0.011094	-0.011471	-0.011635	-0.011112	-0.011112	-0.011254	-0.011325	-0.011369	-0.011937	-0.01215	-0.01215
[truncated: 1,150 more columns]
