# Supplementary material for: Sensory integration of a light touch reference in human standing balance
Source: PLoS One. 2018 Jun 6;13(6):e0197316. doi: 10.1371/journal.pone.0197316 (PMC5991370; doi:10.1371/journal.pone.0197316)
Supplement: S1 Dataset — Each file provides the time traces of the whole body center of mass or the stimulus for one individual experimental trial of one subject. Each row contains one of the eleven cycle repetitions recorded within each trial and used for analysis. (ZIP) [file pone.0197316.s001.zip › csv_data/com_trans_subj6_height2_ampl1.csv]

0.013045	0.012477	0.013232	0.013564	0.013165	0.013471	0.013165	0.013232	0.013773	0.013516	0.01309	0.013729	0.013848	0.014248	0.014532	0.014296	0.014438	0.013959	0.013676	0.013458	0.013698	0.013653	0.013298	0.013649	0.014261	0.013552	0.013028	0.013334	0.013995	0.014945	0.021165	0.020167	0.016143	0.016875	0.017776	0.016543	0.015713	0.015691	0.015833	0.01526	0.014954	0.0155	0.015096	0.015048	0.015473	0.015567	0.015092	0.015256	0.015327	0.015447
0.0018246	0.002011	0.0022727	0.0019888	0.0023882	0.0021308	0.0015851	0.0019178	0.0019623	0.002011	0.0016561	0.002508	0.0015851	0.00194	0.002224	0.0025789	0.0027432	0.0025302	0.0025524	0.0025524	0.0026234	0.0026679	0.0032846	0.0029254	0.003684	0.003684	0.0032093	0.0030896	0.0030186	0.0027347	0.0024285	0.0033248	0.0041989	0.0041057	0.0040569	0.0031563	0.0027082	0.0025662	0.0030144	0.0031118	0.0030144	0.0027791	0.0032051	0.0029699	0.0022377	0.0025927	0.0024507	0.0026192	0.0021445	0.0023352
0.0035175	0.0044625	0.0037304	0.0036372	0.0032113	0.0032335	0.0026169	0.0031138	0.003065	0.0036329	0.0037749	0.0039391	0.0039794	0.0038374	0.0044498	0.0045653	0.004827	0.0043523	0.0039666	0.0046277	0.0042685	0.0048364	0.0048364	0.0049074	0.0051426	0.0050187	0.0055823	0.0062879	0.0066164	0.0062614	0.0061417	0.005933	0.0063324	0.0059065	0.0061195	0.0055516	0.0054541	0.0051701	0.0053121	0.0050016	0.004172	0.0045937	0.0055208	0.0051394	0.0043097	0.0037196	0.0049264	0.0048332	0.0051881	0.0050949
0.0011739	0.00086768	0.00096943	0.0010584	0.00096517	0.00090269	0.00088045	0.00050327	0.00072048	0.00095995	0.00038779	-0.00037084	-0.00036658	-0.00026909	-0.00071727	-0.00071302	-0.0015426	-0.002013	-0.0018891	-0.0027409	-0.0051545	-0.0072842	-0.0028119	-0.0048483	-0.002173	-0.0034773	-0.0028829	-0.0025989	-0.0024347	-0.0040452	-0.0045156	-0.0039032	-0.0040897	-0.0039742	-0.0029094	-0.0024612	-0.0026254	-0.0020575	-0.0015606	-0.00061553	-0.00038031	0.00049378	-0.00057104	-0.0027272	-0.0029444	-0.0018796	-0.0029264	-0.0027357	-0.0024072	-0.0017461
0.0022014	0.001731	0.001589	0.00057715	0.001713	0.0013135	0.0010296	0.0015308	0.0011758	0.0016017	0.00134	0.0015573	0.0011536	0.0013623	0.0015795	0.0015128	0.0011133	0.0012108	0.00087813	0.0010688	0.0013083	0.00097987	0.00084215	0.001623	0.0013921	0.00073519	0.0010414	0.00051796	0.00042473	0.00057096	0.00057096	0.00048199	3.3817e-05	-0.00010816	-0.00017064	6.4565e-05	0.00044176	-0.00030836	-0.00054357	-0.00068555	6.8821e-05	0.00033054	-0.00013989	-0.00021087	-0.00068129	-0.00082327	-0.0013382	-0.0013869	-0.0014579	-0.0021635
0.0033058	0.0030929	0.0031194	0.002436	0.0022273	0.0018014	0.0020408	0.0013532	0.001047	-0.0002308	-0.00041726	-0.00074995	-0.00013331	0.0013352	0.00081604	0.00058083	0.0010512	0.00043885	-0.0016156	-0.0014471	-0.0013718	-0.001607	-0.0012076	-0.00078168	-0.00085267	-9.4044e-05	-0.00023602	-0.00018301	-4.1039e-05	0.00047386	0.0002164	-6.7548e-05	-0.00066195	-0.0010169	-0.000378	-0.00040024	-0.00018727	-0.00016503	-0.00018727	0.00050036	0.00047386	-0.00011203	7.4429e-05	-0.0010836	-0.0011324	-0.00054221	-0.00036948	7.8688e-05	-0.00015227	-0.00014801
-0.0001542	0.00022724	-1.2225e-05	-0.00031842	-0.0010061	-0.00093507	-8.3215e-05	-0.00020294	-0.00065112	-0.00086408	-0.00084183	-0.0015517	-0.0012678	-0.0013875	-0.0017647	-0.0019067	-0.0016715	-0.00129	-0.0012678	-0.001432	-0.00098381	-0.00055788	-0.00091282	-0.00034492	-0.0004424	-0.0015517	-0.0013165	-0.001343	-0.0016715	-0.0019332	-0.0019332	-0.0020529	-0.0023856	-0.0020794	-0.0029535	-0.0028825	-0.0028338	-0.0027628	-0.0020529	-0.001343	-0.0013695	-0.00113	-0.001698	-0.0013208	-0.0015602	-0.0021726	-0.0015825	-0.0019639	-0.001396	-0.0011608
0.0015004	0.0017843	0.0021393	0.0021393	0.0016424	0.0017134	0.0015714	0.0015936	-0.00065576	-0.00022983	-0.00030082	-0.00025207	9.6331e-06	0.00067078	0.001048	0.00088374	0.000764	0.0011412	0.00095473	0.0013584	0.0012874	0.00071951	0.00067078	0.00074176	0.00057754	0.0007905	0.0011454	0.00050655	0.00071951	0.0017578	0.0026584	0.0033906	0.003861	0.0026319	0.0023215	0.0020598	0.0023925	0.0018246	0.0018956	0.00068876	0.00061777	0.00045355	-4.3364e-05	5.3767e-06	5.3767e-06	0.00033808	0.00091024	0.00103	0.00079476	0.00096324
-0.0031717	-0.0034334	-0.0042143	-0.004405	-0.0035086	-0.0040988	-0.0040278	-0.0043605	-0.0040765	-0.0042185	-0.0042673	-0.0039123	-0.0036284	-0.0035086	-0.0038191	-0.003016	-0.0030647	-0.0028295	-0.0028073	-0.0035659	-0.0038276	-0.0032332	-0.0026918	-0.0028338	-0.0035214	-0.0036634	-0.0027183	-0.0038541	-0.0045417	-0.0043998	-0.0039738	-0.0041868	-0.0041158	-0.0036454	-0.0034144	-0.0026113	-0.0036719	-0.0047632	-0.0026823	-0.0021366	0.00037018	-0.00076563	-0.001644	-0.0026156	-0.0034187	-0.0032767	-0.0035384	-0.0037026	-0.0029705	-0.0028508
0.00023305	0.00075221	0.0015553	0.0021232	0.0012449	0.00060597	0.0009524	0.0013783	0.00088142	0.00164	0.001587	0.00099264	0.00058895	0.00099264	0.00080192	0.0011039	0.0015213	0.0014948	0.0021072	0.002977	0.0023604	0.0017215	0.0015265	0.0013623	0.00022647	0.001358	0.0015	0.001411	0.0014555	0.001713	0.0019037	0.0013093	0.00057715	0.00017773	0.00043943	0.00055917	0.00077213	0.0018147	0.0020319	0.0028436	0.0027726	0.0033405	0.0020224	-0.0001072	-0.0017134	-0.00249	0.00038024	0.0014313	0.00030404	0.00068548
-0.0013794	-0.00097568	-0.0013306	-0.0014016	-0.0010954	-0.0012152	-0.0015213	-0.0013794	-0.0016146	-0.0013084	-0.0010954	-0.0013306	-0.0014239	-0.0012596	-0.0013306	-0.0017566	-0.0016368	-0.0017301	-0.0016368	-0.0013264	-0.0016591	-0.00080721	-0.00073622	-0.00052326	-0.00078497	-0.00071398	-0.0014239	-0.0017078	-0.0017566	-0.001801	-0.0030788	-0.0027949	-0.0035048	-0.0026529	-0.0035757	-0.0029591	-0.0025597	-0.0027949	-0.0028171	-0.0032653	-0.0029548	-0.0027906	-0.0025734	-0.0027906	-0.0028351	-0.0032833	-0.0043481	-0.0043926	-0.0044636	-0.0035895
[truncated: 1,150 more columns]
