# Supplementary material for: Sensory integration of a light touch reference in human standing balance
Source: PLoS One. 2018 Jun 6;13(6):e0197316. doi: 10.1371/journal.pone.0197316 (PMC5991370; doi:10.1371/journal.pone.0197316)
Supplement: S1 Dataset — Each file provides the time traces of the whole body center of mass or the stimulus for one individual experimental trial of one subject. Each row contains one of the eleven cycle repetitions recorded within each trial and used for analysis. (ZIP) [file pone.0197316.s001.zip › csv_data/com_trans_subj6_height2_ampl2.csv]

0.010563	0.010252	0.009853	0.010186	0.010634	0.010372	0.010208	0.010563	0.010563	0.010869	0.010727	0.011082	0.01165	0.012005	0.012005	0.010962	0.011548	0.011925	0.010932	0.010648	0.011664	0.011735	0.01197	0.011779	0.01173	0.011256	0.011185	0.011256	0.011611	0.011846	0.011868	0.011748	0.012361	0.01257	0.013044	0.012973	0.012712	0.012121	0.012144	0.012334	0.012738	0.012192	0.012192	0.012215	0.01162	0.011549	0.011904	0.012144	0.012543	0.012778
0.011842	0.012029	0.011722	0.011603	0.012148	0.01198	0.012241	0.012495	0.012641	0.012637	0.012495	0.012308	0.012898	0.012943	0.013085	0.012184	0.011616	0.01249	0.012681	0.012987	0.012584	0.012158	0.012442	0.012109	0.012415	0.012464	0.012677	0.012251	0.012748	0.012961	0.013054	0.0136	0.013626	0.013342	0.013697	0.013391	0.012517	0.012353	0.013253	0.013395	0.012876	0.013138	0.013045	0.012974	0.01269	0.01158	0.011607	0.011487	0.01111	0.010994
0.0035099	0.0036297	0.0038914	0.0041086	0.0042283	0.0042283	0.0038999	0.00319	0.0026708	0.0026931	0.0025511	0.0028616	0.0029325	0.003101	0.0027683	0.0026708	0.0032165	0.0035714	0.0039264	0.0042103	0.0035714	0.0037134	0.0034295	0.0038289	0.003474	0.0035005	0.0042326	0.0044455	0.0042771	0.0038511	0.0037314	0.0035184	0.0036382	0.0039444	0.0040376	0.0038024	0.0036604	0.0037314	0.00319	0.0036647	0.0039486	0.0035005	0.0041171	0.0042146	0.0040504	0.0037177	0.0043121	0.0040769	0.0037442	0.0041256
-0.0042725	-0.0038243	-0.0033719	-0.0036071	-0.0030392	-0.0032521	-0.0033454	-0.0036071	-0.0039885	-0.004104	-0.0037225	-0.0035806	-0.0032521	-0.0032256	-0.0032256	-0.0032521	-0.0035848	-0.0040595	-0.003802	-0.0037576	-0.0036156	-0.0043032	-0.004423	-0.0040723	-0.0037216	-0.0031357	-0.0035574	-0.0032777	-0.0030912	-0.0034504	-0.0034059	-0.00282	-0.003157	-0.0032014	-0.0033254	-0.0035162	-0.003068	-0.0026908	-0.0025573	-0.0025616	-0.0018962	-0.001803	-0.0016875	-0.0016875	-0.0018782	-0.0013633	-0.001625	-0.0014385	-0.001607	-0.0012743
-0.0044419	-0.0043709	-0.0045839	-0.0042777	-0.0038295	-0.0045394	-0.0050141	-0.0049431	-0.0051338	-0.0050851	-0.0047789	-0.0050406	-0.0053733	-0.0046454	-0.0044102	-0.0045522	-0.0049336	-0.0046761	-0.0040193	-0.0035223	-0.0022043	-0.002537	-0.0025678	-0.00259	-0.0018134	-0.0025233	-0.0028337	-0.0030467	-0.0033614	-0.0029355	-0.0027045	-0.0024693	-0.0022341	-0.0018792	-0.0018124	-0.001555	-0.0018834	-0.0018612	-0.0017192	-0.0020032	-0.0019142	-0.0013728	-0.0011238	-0.001732	-0.0024154	-0.00175	-0.0013505	-0.00076038	-0.00076464	-0.00092886
-0.0022436	-0.0022658	-0.0023326	-0.002519	-0.0030604	-0.0032512	-0.0036951	-0.0045512	-0.0048531	-0.0040723	-0.0030519	-0.0034249	-0.004299	-0.0041347	-0.0039175	-0.0031589	-0.0036781	-0.003909	-0.0040287	-0.0036251	-0.0029862	-0.0034036	-0.0035678	-0.0037808	-0.0043487	-0.0050851	-0.0046369	-0.0044727	-0.0047301	-0.0043709	-0.0045351	-0.0050586	-0.0053647	-0.0056709	-0.0058352	-0.0059771	-0.0058617	-0.0066425	-0.0063098	-0.0061944	-0.0065271	-0.0061721	-0.0056974	-0.0060301	-0.0061234	-0.0057197	-0.0058129	-0.0059549	-0.0063098	-0.0062389
-0.0012658	-0.0018825	-0.001359	-0.0013855	-0.0012393	-0.001377	-0.0014258	-0.00099559	-0.001732	-0.0019004	-0.0021801	-0.0016122	-0.0017722	-0.0021271	-0.0018654	-0.0017679	-0.0021451	-0.0015772	-0.0010093	-0.00084085	8.1997e-05	-0.00012671	-0.00017546	-0.00072111	-0.0013335	-0.0016885	-0.0012138	-0.001378	-0.0021101	-0.0019946	-0.0020169	-0.0018262	-0.0020836	-0.0021546	-0.0021546	-0.0021281	-0.0022478	-0.0023411	-0.0021991	-0.0026473	-0.0026473	-0.0032862	-0.0043955	-0.0034059	-0.0033794	-0.0034239	-0.0017912	-0.0015559	-0.0019819	-0.0020529
-0.0044413	-0.0048895	-0.0047475	-0.0046278	-0.0049827	-0.0046988	-0.0046723	-0.0039401	-0.0036562	-0.0033235	-0.0027333	-0.0027333	-0.0030883	-0.0028488	-0.0030618	-0.0027069	-0.0016198	-0.0029686	-0.0031593	-0.0027069	-0.0020192	-0.0026359	-0.0025426	-0.0025161	-0.0026804	-0.0030618	-0.003084	-0.0033457	-0.0034167	-0.0039137	-0.0043618	-0.0039359	-0.0035322	-0.0039094	-0.0041224	-0.0040959	-0.0044465	-0.0039719	-0.0040831	-0.0041763	-0.0042961	-0.004367	-0.0040079	-0.0037461	-0.0041456	-0.0039018	-0.0036709	-0.004616	-0.0046605	-0.0036666
-0.0019724	-0.0013557	-0.0012138	-0.00071685	-0.00078784	-0.0018039	-0.0022743	-0.0024873	-0.0027893	-0.0023146	-0.0018886	-0.0018707	-0.0015157	-0.0016312	-0.0012275	-0.0010368	-0.0012498	-0.0013695	-0.0012985	-0.0013917	-0.0009923	-0.0010855	-0.0010188	-0.0013737	-0.0014935	-0.0011163	-0.001236	-0.0017552	-0.0012583	-0.0014935	-0.0015422	-0.0014712	-0.0014447	-0.0012095	-0.0014935	-0.0018707	-0.0011608	-0.0016355	-0.0018929	-0.0021059	-0.0017287	-0.0018707	-0.0024831	-0.0021948	-0.0020529	-0.0020529	-0.001503	-0.0018092	-0.0021418	-0.0022128
-0.00082576	-0.0011097	-0.0012294	-0.000919	-0.0013227	-0.0012294	-0.0013492	-0.0017264	-0.0012782	-0.0010875	-0.0011585	-0.0011362	-0.0012072	-0.0014202	-0.0020146	-0.0017306	-0.0014467	-0.00097624	-0.00099849	-0.0012115	-0.001025	-0.00086077	-0.0014997	-0.00086503	-0.00091377	-0.001202	-0.0010822	-0.0011532	-0.0012285	-0.0012772	-0.0011173	-0.00071357	-0.001379	-0.00050487	-5.6689e-05	-0.00043813	-0.00013619	3.229e-05	-0.00022942	0.000241	0.00019225	0.00014777	0.00033848	0.00033848	0.00019651	0.00028974	0.00033422	0.00042746	0.00023674	0.00037871
0.0017399	0.0022368	0.0020238	0.0021393	0.0019041	0.0019528	0.0016911	0.0011985	0.00086577	0.0015047	0.0019083	0.0027602	0.0022633	0.0018151	0.0024053	0.0025737	0.0024318	0.0022898	0.0021478	0.0014867	0.0013447	0.0018639	0.0013934	0.0010872	0.0012027	0.00096751	0.00066132	0.0001379	0.00065706	0.00037311	0.0014644	0.0015577	0.0011317	0.00096751	0.0018681	0.0016329	0.0013225	0.0013225	0.00080329	0.00051934	0.00066132	0.0007588	0.00054584	0.00071006	0.00085204	0.00054584	0.00054584	0.00010192	7.5424e-05	0.00016865
[truncated: 1,150 more columns]
