# Supplementary material for: Sensory integration of a light touch reference in human standing balance
Source: PLoS One. 2018 Jun 6;13(6):e0197316. doi: 10.1371/journal.pone.0197316 (PMC5991370; doi:10.1371/journal.pone.0197316)
Supplement: S1 Dataset — Each file provides the time traces of the whole body center of mass or the stimulus for one individual experimental trial of one subject. Each row contains one of the eleven cycle repetitions recorded within each trial and used for analysis. (ZIP) [file pone.0197316.s001.zip › csv_data/com_trans_subj6_height2_ampl3.csv]

-0.00045801	-0.00033828	-0.00031604	-0.0010704	-0.0013501	-0.0010884	-0.00070695	-0.0011064	-0.00053847	-0.0007292	-0.0015058	-0.0016478	-0.0015768	-0.0014348	-0.0014571	-0.001812	-0.0021447	-0.0015503	-0.0012928	-0.0014348	-0.0017188	-0.0026416	-0.0026151	-0.002025	-0.0020472	-0.0025441	-0.0029923	-0.003325	-0.0031608	-0.0027084	-0.0026151	-0.0023979	-0.0018035	-0.0019232	-0.0021319	-0.0025356	-0.0028196	-0.0024424	-0.0022294	-0.0021319	-0.0019592	-0.0018882	-0.0020524	-0.0021679	-0.0019284	-0.0022834	-0.0018087	-0.0024211	-0.0026076	-0.0022706
0.0065412	0.0066164	0.0067362	0.0065942	0.0067139	0.0072596	0.0072861	0.0067224	0.0067447	0.0072638	0.0069311	0.0072373	0.0072861	0.0069576	0.0074058	0.0075255	0.0073836	0.0076675	0.0083287	0.0082577	0.0082354	0.0082842	0.0083064	0.0080225	0.0076453	0.0072681	0.0070774	0.0072903	0.0070064	0.0073126	0.0071484	0.0070064	0.0066514	0.0067934	0.0069619	0.0072014	0.0069619	0.0068199	0.0069397	0.0063008	0.0066112	0.0067797	0.0071346	0.0065667	0.0067574	0.0063803	0.0064068	0.0066462	0.0064333	0.006624
0.0040694	0.0043491	0.0041404	0.0044953	0.0042336	0.0034305	0.0036657	0.0035725	0.0037144	0.0032398	0.0034082	0.003173	0.0036922	0.0038829	0.0044731	0.0044021	0.0043756	0.0040916	0.0041626	0.0044243	0.0044243	0.0043268	0.0038257	0.00328	0.0029251	0.0042961	0.0042028	0.0038924	0.005006	0.004509	0.0046733	0.0049795	0.0053344	0.0057381	0.0053344	0.0059468	0.0056893	0.0056893	0.0058313	0.0056671	0.0057158	0.0055029	0.0054584	0.0048682	0.0045843	0.0044423	0.0039231	0.0042071	0.0032663	0.0017268
0.0052402	0.005147	0.0055241	0.0053599	0.0059013	0.0059013	0.0055686	0.0058748	0.0057064	0.006057	0.0057996	0.0057466	0.0058398	0.0056713	0.0054584	0.0051744	0.0061195	0.0059998	0.0057381	0.0062487	0.0067721	0.0065814	0.0067191	0.0069141	0.0072161	0.0069988	0.0065507	0.006218	0.006289	0.0066174	0.0065952	0.0066884	0.0066619	0.0066174	0.0068569	0.0069946	0.0070168	0.0071588	0.0072563	0.0069946	0.0066619	0.0063557	0.0065729	0.006005	0.0060273	0.0061692	0.0060315	0.0057741	0.0058715	0.0058271
-0.0017764	-0.0020826	-0.0023931	-0.0023666	-0.0023666	-0.0027925	-0.0034314	-0.0027215	-0.0027967	-0.0027258	-0.0021579	-0.0019226	-0.0019894	-0.0018474	-0.0023708	-0.0021356	-0.0021579	-0.0022553	-0.0023263	-0.0019936	-0.0016609	-0.0014035	-0.0014522	-0.00093307	-0.0017849	-0.0021176	-0.0018867	-0.0023083	-0.0024281	-0.0021441	-0.0017627	-0.0010083	-0.00024969	-0.00039166	-0.00067562	-0.00093732	-0.00086633	-0.0011015	-0.0014342	-0.0018114	-0.0027385	-0.0027385	-0.001625	-0.0019799	-0.0017669	-0.0020286	-0.0026898	-0.0024281	-0.0019312	-0.0024281
-0.0020528	-0.0021461	-0.0023103	-0.0020178	-0.0021555	-0.0018228	-0.0023865	-0.0028791	-0.002431	-0.0030169	-0.0029946	-0.0028219	-0.0037405	-0.0034968	-0.0034968	-0.0039227	-0.0039672	-0.0042734	-0.0041049	-0.004837	-0.0056359	-0.004926	-0.0052587	-0.0059643	-0.0060311	-0.0068299	-0.0076818	-0.0075398	-0.0073268	-0.0070386	-0.0069369	-0.0068394	-0.0072918	-0.0068394	-0.0069814	-0.0075185	-0.0080377	-0.0080599	-0.0073235	-0.0079582	-0.0076255	-0.0072885	-0.0075947	-0.007475	-0.0074528	-0.0071646	-0.0068096	-0.0066189	-0.0064059	-0.0066899
0.0016297	0.0015587	0.0010618	0.00049811	-9.2044e-05	-0.00018101	-0.00040771	4.0456e-05	-0.00019475	0.00037316	8.9205e-05	0.00084783	0.00090082	0.0012558	0.001349	0.0012823	0.00066988	0.00048341	5.748e-05	3.5231e-05	-3.5756e-05	0.00043892	0.00020371	0.00031919	8.398e-05	0.00011048	0.00034568	0.00058515	-0.00017348	-7.5989e-05	-0.00038218	-0.001181	-0.0008526	-0.00083036	-0.00099458	-0.0010168	-0.0013453	-0.0012033	-0.00091934	-0.0012033	-0.0013188	-0.001341	-0.001146	-0.0023528	-0.0021844	-0.0022553	-0.0018474	-0.0015634	-0.0014437	-0.0015147
-0.0047831	-0.0044991	-0.0040022	-0.0042152	-0.0044281	-0.0042639	-0.0043084	-0.0046188	-0.0044991	-0.0044059	-0.0042417	-0.0042417	-0.0038465	-0.0040817	-0.003731	-0.0033803	-0.0036198	-0.0036155	-0.003784	-0.003624	-0.0036018	-0.0035351	-0.0029227	-0.0032109	-0.0034101	-0.0034324	-0.0021058	-0.0013779	-0.0015909	-0.0014267	-0.0013112	-0.001218	-0.00013518	-0.0012667	-0.0015327	-0.0021006	-0.0021493	-0.0018696	-0.001395	-0.0017764	-0.0019226	-0.0021134	-0.002943	-0.0044825	-0.0033954	-0.0028095	-0.0022639	-0.002925	-0.0034886	-0.002659
-0.0037513	-0.0034674	-0.0033031	-0.004084	-0.0039198	-0.0037291	-0.0039378	-0.0039378	-0.0039643	-0.0041772	-0.0044834	-0.0040088	-0.004315	-0.0039335	-0.0042175	-0.0044082	-0.0047854	-0.0042175	-0.0040713	-0.003978	-0.0035298	-0.0038583	-0.0044262	-0.0045682	-0.0047366	-0.0049983	-0.0048829	-0.0050026	-0.0046742	-0.0050291	-0.0041285	-0.0038001	-0.0032766	-0.0035828	-0.0036538	-0.0033211	-0.0036538	-0.0040798	-0.0045809	-0.0045364	-0.004279	-0.004279	-0.004279	-0.0040925	-0.004492	-0.0047007	-0.0051488	-0.0053353	-0.0051223	-0.0051668
-0.0043633	-0.004501	-0.0042351	-0.0043548	-0.0044216	-0.0042488	-0.0045105	-0.0051674	-0.0048125	-0.0048792	-0.0049724	-0.0053984	-0.0053984	-0.0051811	-0.005767	-0.005927	-0.0060425	-0.0062067	-0.0062999	-0.0068678	-0.0079549	-0.0075247	-0.0087008	-0.0097391	-0.0091002	-0.0076762	-0.0081953	-0.0096818	-0.0087325	-0.0087992	-0.0086615	-0.0088702	-0.0088659	-0.0087685	-0.0090439	-0.0092834	-0.009847	-0.0095631	-0.0097718	-0.009723	-0.010739	-0.010877	-0.010189	-0.010518	-0.011334	-0.011081	-0.012075	-0.011365	-0.011574	-0.011596
-0.0025412	-0.0028962	-0.0032289	-0.0026165	-0.002572	-0.0025232	-0.0025275	-0.0021948	-0.0019108	-0.0022923	-0.0019638	-0.0020083	-0.0021016	-0.0021948	-0.0020126	-0.0022256	-0.0011872	-0.00081005	0.00013504	-0.00064583	-0.0017594	-0.0022341	-0.0018791	-0.0016217	-0.0014575	-0.0024025	-0.0022383	-0.0021186	-0.0015284	-0.0012445	-0.0010315	-0.0012667	-0.0013155	-0.0015062	-0.0022383	-0.0014087	-0.0013377	-0.0016482	-0.0018346	-0.0016439	-0.0016927	-0.0022383	-0.0026335	-0.002536	-0.0024163	-0.0026027	-0.0022478	-0.0024788	-0.0028115	-0.0029269
[truncated: 1,150 more columns]
