# Supplementary material for: Sensory integration of a light touch reference in human standing balance
Source: PLoS One. 2018 Jun 6;13(6):e0197316. doi: 10.1371/journal.pone.0197316 (PMC5991370; doi:10.1371/journal.pone.0197316)
Supplement: S1 Dataset — Each file provides the time traces of the whole body center of mass or the stimulus for one individual experimental trial of one subject. Each row contains one of the eleven cycle repetitions recorded within each trial and used for analysis. (ZIP) [file pone.0197316.s001.zip › csv_data/com_trans_subj7_height1_ampl1.csv]

0.003568	0.0037592	0.0020161	0.0019863	0.0017764	0.0034897	0.0026687	0.0018699	0.0014799	0.0010822	0.00045247	0.00029521	0.00066654	0.0010226	0.00091388	0.00013032	-6.0896e-05	0.0002765	0.0011127	0.0017875	0.0014425	0.0011051	0.0013524	0.002012	0.0028253	0.0042615	0.0049737	0.0048726	0.002323	0.0026979	0.001554	0.001554	0.0012354	0.0010892	0.0012166	0.0022025	0.0028136	0.0034059	0.0030422	0.0024159	0.0027796	0.0026785	0.0021048	0.002285	0.0022399	0.0011037	0.001685	0.0035971	0.0036158	0.0035743
0.00052104	0.00021759	-0.00051747	1.114e-05	-0.00096363	-0.0017472	-0.00062624	-0.00059991	-0.0010537	-0.00088881	-0.00097125	0.00043098	0.0010497	0.0010871	0.0020993	0.0015519	0.0026168	0.0028717	0.0011058	-0.00010525	0.00088823	4.0936e-05	-0.00079528	-0.00039414	-0.00065671	-0.0006193	-0.001238	-0.0025688	-0.0022127	-0.0030337	-0.00327	-0.0023513	-0.0018864	-0.001725	-0.0013689	-0.00207	-0.00267	-0.0020776	-0.0026624	-0.0032471	-0.0021185	-0.0015262	-0.0028647	-0.0027372	-0.0012338	-0.00055141	-0.0010537	-4.1509e-05	-0.00065256	-0.00065256
0.008381	0.0078337	0.0084225	0.0097008	0.0093599	0.0092248	0.009105	0.0096973	0.0091313	0.0086512	0.0096072	0.0097312	0.010151	0.0096301	0.0093939	0.0094617	0.008277	0.0079397	0.0057504	0.0056527	0.0075163	0.0057282	0.0044084	0.0048809	0.0045622	0.0033852	0.0038951	0.0045664	0.0041992	0.0036068	0.0041278	0.0042705	0.0038653	0.0048477	0.0049751	0.0048816	0.0066441	0.0064757	0.0062506	0.0054296	0.0059132	0.0052571	0.0052647	0.0055384	0.0052197	0.0063406	0.0058945	0.005246	0.0036713	0.0039823
-0.0020326	-0.0014063	-1.1716e-05	-0.00012048	0.00026194	-0.00014681	0.00029174	-7.1986e-05	0.00052798	-0.00042808	0.00018297	0.00064784	0.00085014	0.0013413	0.0010864	0.00013032	0.00090279	0.00098523	0.00032915	0.00053907	0.00029521	9.6372e-05	-0.00027082	-0.00093799	-0.0010468	-0.00026735	0.00063607	0.0013448	0.0023535	0.0021547	0.0013746	0.0019295	0.0024131	0.002278	0.002323	0.0021505	0.0026154	0.0030803	0.004134	0.0029043	0.0026681	0.0020868	0.0017681	0.00065825	0.00095823	0.0018769	0.0017868	0.0017418	0.00095823	0.0014494
-0.0011729	-0.0012816	-0.0015103	-0.0019038	-0.0027137	-0.0026873	-0.0028522	-0.0025072	-0.0018324	-0.0029797	-0.0030511	-0.0025897	-0.0024172	-0.0016447	-0.0020084	-0.001371	-0.00090615	-0.0011874	-0.0013412	-0.0006214	-0.0010676	-0.0010939	-0.0022675	-0.00175	-0.0022072	-0.0020908	-0.0026118	-0.0030393	-0.0021283	-0.0019072	-0.0024622	-0.0023534	-0.002571	-0.0029347	-0.0027622	-0.0024137	-0.0031598	-0.0027137	-0.0018213	-0.0013939	-0.00073779	-0.00013783	0.00016216	0.00013583	-0.0022786	-0.0026049	-0.0024885	-0.0014611	-5.8853e-05	0.0015796
0.0040024	0.0030727	0.0010968	0.0019032	0.0019593	0.0038715	0.0034814	0.0034627	0.0039165	0.003789	0.0025856	0.0014196	0.0015658	-8.9289e-06	0.00071851	0.0012021	0.0024242	0.0021131	0.0013032	0.0015208	0.0019219	0.0016406	0.00081204	9.2222e-05	0.00096584	0.00036588	0.00030214	0.0002197	0.00072198	0.00019337	0.00087578	0.0003922	-0.00013293	-0.0011077	-0.0011527	-0.00062066	0.00038044	0.0014266	-0.00041074	-0.00076684	-0.00028326	0.00020031	0.0015312	0.0025399	0.002975	0.0031738	0.0022288	0.0022475	0.0013289	0.00052662
0.0026244	0.0016607	0.0018145	0.0020057	0.0010233	0.0010233	0.0019157	0.0019344	0.0014508	0.0023992	0.0023805	0.0012596	0.0017244	0.0014432	0.0014882	0.0010233	0.0020695	0.0010684	0.0023168	0.0022981	0.0029091	0.0028454	0.0020805	0.0024928	0.0028115	0.0028412	0.0025863	0.0022641	0.0027664	0.0019718	0.0021928	0.0016753	0.0025336	0.0019676	0.00097415	0.0011467	5.2022e-05	0.00012685	-0.00040176	0.00037071	0.0010268	-0.00043917	-0.00047659	-0.00060406	-0.0021788	-0.0014777	-0.00043917	0.00055431	0.0005356	-0.00055903
-0.0041575	-0.0053872	-0.0059422	-0.0068082	-0.0060433	-0.0061597	-0.0065608	-0.005496	-0.0060246	-0.0073257	-0.0069433	-0.0068608	-0.0060884	-0.005541	-0.0052147	-0.00334	-0.0037114	-0.0037114	-0.0047575	-0.00463	-0.0051586	-0.0051136	-0.0054323	-0.0058071	-0.0054621	-0.0051884	-0.005106	-0.0054621	-0.0062082	-0.0088852	-0.0066357	-0.0061258	-0.0042323	-0.0043598	-0.0043674	-0.004285	-0.0047125	-0.0048323	-0.0050048	-0.006317	-0.006407	-0.0066281	-0.0065269	-0.0064368	-0.0059907	-0.0069655	-0.0065719	-0.0070929	-0.0063807	-0.0059907
-0.0028294	-0.0028856	-0.0030692	-0.003268	-0.0031218	-0.0020944	-0.0031329	-0.0034779	-0.0034779	-0.0037516	-0.005345	-0.0065297	-0.0066572	-0.0063835	-0.0072495	-0.0053374	-0.0056	-0.0050713	-0.0039691	-0.0034779	-0.0041679	-0.0043813	-0.0050374	-0.0050824	-0.0054836	-0.0050637	-0.0040328	-0.003358	-0.003913	-0.0036504	-0.0039954	-0.0043328	-0.0036317	-0.0046591	-0.0048053	-0.0039393	-0.0025897	-0.002702	-0.0022184	-0.0030019	-0.0034855	-0.0038381	-0.0041305	-0.0036656	-0.0036282	-0.0031557	-0.0046667	-0.0037294	-0.0030733	-0.0029195
0.0012873	0.0014071	0.00047737	0.00053349	-0.00066991	-0.00017871	-0.00094356	-0.00035122	0.00093116	0.0014411	0.0019697	0.001741	0.0021498	0.0026673	0.0023112	0.0019475	0.0020937	0.0020486	0.0024311	0.0014113	0.0014147	0.00094224	0.0015346	0.00075865	0.0006575	0.00069491	0.0013136	0.0015048	0.0015533	0.0017182	0.0016995	0.0020667	0.0014293	0.00058961	0.00025222	-0.00086874	-0.0022259	-0.0014874	0.00032357	0.00034228	3.468e-05	0.00045105	-0.00014892	0.00049955	0.0020743	0.0018193	0.0013656	0.0025579	0.0024041	0.0025537
-0.00072324	-0.0015892	-0.00065188	4.2034e-06	0.00050649	0.00093395	0.001024	0.00045037	0.00055152	0.00088891	0.0016912	0.0026285	0.0024934	0.0030297	0.0030373	0.0023549	0.0023999	0.0028835	0.0024297	0.0021748	0.001466	0.0012298	0.0011584	0.00037486	0.0030706	0.0044465	0.0042663	0.0039553	0.0033816	0.0027068	0.0027332	0.0025419	0.0027145	0.0026881	0.0030255	0.0026244	0.0014397	0.0009298	0.00087714	0.00083973	0.0020244	0.0024969	0.0029881	0.0021519	0.0027893	0.0031454	0.0022794	0.001642	0.0022343	0.0029091
[truncated: 1,150 more columns]
