# Supplementary material for: Sensory integration of a light touch reference in human standing balance
Source: PLoS One. 2018 Jun 6;13(6):e0197316. doi: 10.1371/journal.pone.0197316 (PMC5991370; doi:10.1371/journal.pone.0197316)
Supplement: S1 Dataset — Each file provides the time traces of the whole body center of mass or the stimulus for one individual experimental trial of one subject. Each row contains one of the eleven cycle repetitions recorded within each trial and used for analysis. (ZIP) [file pone.0197316.s001.zip › csv_data/com_trans_subj7_height1_ampl2.csv]

0.0047346	0.0057059	0.005451	0.0056609	0.0063059	0.0060773	0.0051364	0.0049868	0.0052417	0.0030407	0.0022758	0.0022758	0.0030033	0.0026285	0.00098239	0.0014098	0.0019385	0.0030407	0.0024484	0.0032395	0.0048593	0.0058341	0.004267	0.0055528	0.0051253	0.0048517	0.0046154	0.0039968	0.0034307	0.0023548	0.0022273	0.0029208	0.0034869	0.0043605	0.0042891	0.0048662	0.0045926	0.0037979	0.0037342	0.0043868	0.0042067	0.0038693	0.0047692	0.0054627	0.0051066	0.0052715	0.0048552	0.0061749	0.0072585	0.0066883
0.0058584	0.0063981	0.0060981	0.0060045	0.0054122	0.0052584	0.0050485	0.0029264	0.0021692	0.0036726	0.0049023	0.0051198	0.0065144	0.0036726	0.0042649	0.0042199	0.004876	0.005187	0.004921	0.0048198	0.0049023	0.0051572	0.0038	0.0040737	0.0047561	0.0054385	0.0054198	0.0052099	0.0059935	0.005866	0.0060385	0.0058209	0.0056561	0.0056374	0.0050713	0.0050339	0.0057461	0.0048725	0.0043252	0.0043439	0.004445	0.0043328	0.0047526	0.0049328	0.0061701	0.0056491	0.0056865	0.0045205	0.0047755	0.005293
0.00092137	0.0008424	0.0013523	0.0010225	0.00085417	0.00066295	-0.00072819	-0.0024865	-0.0018117	-0.0010732	-0.001793	-0.0022392	-0.0016843	-0.0015755	-0.0019018	-0.0016656	-0.0021117	-0.0013171	-0.00039494	-0.00056745	0.00023482	-6.5167e-05	-0.00034991	-0.00073234	-0.0014037	-0.00071778	2.0746e-05	-0.00025291	-0.00067275	-0.00013653	0.00026461	0.00062833	-0.0004178	-0.00030903	-0.0013475	-0.0016212	-0.001775	-0.00031665	0.0022031	0.0015096	0.00099205	0.0011008	0.00090199	-9.1495e-05	-0.0007739	-0.0015388	-0.0011113	-0.00030903	0.00096572	0.0010108
0.0015006	0.0016731	0.0011258	0.0018643	0.0021567	0.0019391	0.0027227	0.002104	0.001193	7.2033e-05	8.2948e-06	0.0010655	0.00090062	0.0015193	0.0015193	0.0012643	0.0013918	0.0018304	-0.00016768	0.00088954	0.00028957	0.00025216	-0.00034781	-0.0023874	-0.0012401	0.00070941	0.0010018	0.0013128	0.0022987	0.002025	0.0020812	0.0019426	9.4208e-05	-0.00011571	0.0004129	0.00088539	0.0014964	0.0029811	0.0027712	0.0030712	0.0030899	0.0018789	0.0023514	0.0016239	0.0014964	0.00087777	0.001024	0.00096436	7.2033e-05	-7.415e-05
-0.0036754	-0.0030304	-0.0034391	-0.0024339	-0.0028987	-0.0025724	-0.0024075	-0.0026327	-0.0024041	-0.0025503	-0.0032063	-0.0032327	-0.0034689	-0.0028766	-0.003214	-0.0036414	-0.0041964	-0.0037952	-0.0037017	-0.0031842	-0.0023667	-0.001793	-0.0028392	-0.001617	-0.0022697	-0.0030532	-0.0029784	-0.0016738	-0.0010178	2.4895e-05	2.4895e-05	-0.0027719	-0.0026258	-0.001996	-0.0010212	-0.00057507	-0.0015311	-0.0006014	-0.00094641	-0.00043651	-0.00085635	-0.002041	-0.0033608	-0.0025211	-0.0023112	-0.0023937	-0.0022288	-0.0012651	-0.0018762	-0.0017036
-0.0012318	-0.0041451	-0.0037966	-0.0029528	-0.0019967	-0.0015769	-0.0016143	-0.0021242	-0.0018581	-0.0016669	-0.0022218	-0.0024054	-0.0025856	-0.0028031	-0.001757	-0.0024207	-0.0025482	-0.0018886	-0.0018325	-0.0029534	-0.0028038	-0.003385	-0.0029687	-0.0027996	-0.0026535	-0.0021325	-0.0031786	-0.0025786	-0.0019413	-0.0024401	-0.0020313	-0.0018103	-0.0020278	-0.0016905	-0.0021816	-0.0020355	-0.0016981	-0.0018519	-0.0018706	-0.0020431	-0.0012782	-0.0012782	-0.0003859	0.00067894	-0.00025081	-0.001087	-0.001042	-0.001342	-0.00014965	-5.9592e-05
-0.0011071	-0.00056739	-0.00050365	0.00047112	0.00036997	0.00047874	9.6314e-05	-7.6193e-05	-0.0006048	-0.00045862	0.000415	-0.00033114	-0.0014147	-0.0012761	0.0004448	-0.00033876	-0.00042121	-0.00084105	-0.0010884	-0.0014708	-0.0009422	-0.0017147	-0.0017036	-0.0016849	-0.0024948	-0.0022509	-0.0024795	-0.0013586	-0.00089369	-0.0021421	-0.00077731	-0.00058609	-0.0006533	-0.0012082	-0.0010697	-0.0023818	-0.0026181	-0.0020444	-0.0019807	-0.0017334	-0.0012983	-0.00058609	-0.00066092	0.00018638	0.00022379	-0.00063113	-0.0013059	-0.0010697	-0.002007	-0.0019246
0.00097272	0.0010926	0.00041017	0.00074757	0.00069145	0.00039147	0.00011019	-0.00081955	-0.0016558	-0.0012359	-0.0015172	-0.00036645	-0.00064011	-0.00049739	-0.0015546	-0.0013184	-0.00052372	-0.001371	-0.00035883	8.7334e-05	0.00024113	0.0003312	0.0013773	0.0011148	5.7538e-05	-4.3609e-05	-0.00047107	-0.00015238	0.0002827	0.00072124	0.00052241	0.0014071	0.00029378	0.0008411	0.0001961	-0.00076758	-0.00034012	-6.6469e-05	0.00084804	0.00049955	-0.00050501	-0.0015698	-0.0015809	-0.00089091	-0.0010558	-0.00064705	0.00057506	9.1484e-05	0.00013651	0.00086395
0.006703	0.0069392	0.006482	0.0054359	0.0051809	0.0066843	0.0067931	0.005882	0.0056271	0.0043863	0.0018444	0.0019829	0.0032466	0.0042775	0.0042248	0.0043634	0.0040787	0.0055072	0.0048927	0.004184	0.0047278	0.0055037	0.0054961	0.0055225	0.0072808	0.0065048	0.00574	0.0061564	0.0057254	0.0064598	0.0057511	0.0065984	0.0064938	0.0070265	0.0067716	0.0069101	0.005388	0.004477	0.0038847	0.0042484	0.0026813	0.0032778	0.0040842	0.0044139	0.0027568	0.002082	0.0019282	0.0020182	0.0018083	0.0035632
0.0010649	0.0012824	0.0011626	0.0014549	0.0014328	0.0012942	0.00048432	-0.00015306	0.00016563	0.00079192	-3.6673e-05	-0.00027292	6.4478e-05	-2.9055e-05	0.00042473	0.00072471	0.0010469	0.0034502	0.0028579	0.0018907	0.0023182	0.0011709	4.8899e-06	-0.00017871	-0.00045236	-0.00077867	-0.0022973	-0.0016073	-0.0012061	-0.0018809	-0.0028896	-0.0026984	-0.0028785	-0.0017126	-0.0013939	-0.0010939	-0.0013225	-0.0013038	-2.7312e-06	2.3597e-05	0.00076974	0.00050717	0.00018848	0.0007358	0.00016978	-0.00023898	-0.00059507	-0.00047522	-0.0017687	-0.0034259
-0.0016052	-0.0012415	-0.00078771	-0.00089649	-0.0018789	-0.0011778	-0.0010953	-0.00168	-0.0007316	0.00065193	4.0878e-05	0.00018706	0.00020576	0.00026188	-7.5512e-05	-0.0007018	-0.00089301	0.00023556	-0.00031937	-0.00030067	-0.00042467	-0.0010995	-0.00084451	0.00010808	0.00032562	0.00015312	0.00019815	-0.00084037	-0.0011293	-0.0013503	-0.0015976	-0.00078771	-0.0014701	-0.0016911	-0.0021034	-0.0018373	-0.0016911	-0.002632	-0.0022759	-0.0039926	-0.0051586	-0.005451	-0.0044873	-0.0047797	-0.0049182	-0.0049411	-0.0054995	-0.0051434	-0.0043072	-0.0052854
[truncated: 1,150 more columns]
