# Supplementary material for: Sensory integration of a light touch reference in human standing balance
Source: PLoS One. 2018 Jun 6;13(6):e0197316. doi: 10.1371/journal.pone.0197316 (PMC5991370; doi:10.1371/journal.pone.0197316)
Supplement: S1 Dataset — Each file provides the time traces of the whole body center of mass or the stimulus for one individual experimental trial of one subject. Each row contains one of the eleven cycle repetitions recorded within each trial and used for analysis. (ZIP) [file pone.0197316.s001.zip › csv_data/com_trans_subj7_height1_ampl3.csv]

0.0051004	0.0077137	0.0081411	0.0057004	0.0046806	0.0053817	0.0042531	0.0028059	0.0027047	0.0036268	0.0032444	0.0037127	0.0044887	0.0044665	0.005081	0.0038513	0.0040952	0.0034952	0.0028842	0.002438	0.0016433	0.0021082	0.0014785	0.0018006	0.00095332	0.00010602	0.00016214	0.0019842	0.002659	0.002659	0.0028426	0.0033338	0.002959	0.0028052	0.003259	0.0056997	0.0048074	0.002959	0.0019766	0.0012117	0.0010995	0.00086325	0.0012907	0.00091937	0.0012457	0.0009457	0.0012381	0.0016842	0.0022315	0.0023105
0.0007136	-0.00018635	0.00085216	0.0013059	0.00029723	0.00064224	0.00066095	0.00010602	-0.00058748	-0.00031382	0.00043232	0.0015796	0.0022731	0.0022094	0.0022281	0.0013544	0.0019129	0.0020777	0.0014217	0.0010579	0.00093046	0.0017743	0.0011182	0.0025204	0.0022128	0.0023403	0.0025502	0.0025766	0.00087434	0.0011632	0.0014556	0.0025578	0.0029403	0.0025578	0.0021754	0.0013094	0.0016544	0.0015006	0.00078081	0.00065333	0.00055565	0.00038314	-0.00015655	-0.00088399	-0.00050157	-0.00071911	-0.0015401	-0.0015775	-0.0017687	-0.00094773
-0.00050157	-0.00069278	-0.001495	-0.0024774	-0.0013038	0.00085563	0.0008106	-0.00017873	-0.0014576	-0.0020763	-0.0013115	-0.00088399	-0.001184	-0.00038171	0.00026329	-0.0007004	-0.00095535	-0.00070802	-0.00043436	0.00034158	0.0013087	0.0014099	0.00086257	0.0018671	0.0018671	0.0022343	0.0019683	0.0018595	0.002587	0.0028869	0.0026957	0.0026168	0.0023992	0.0027553	0.0041652	0.0051323	0.0020092	0.0017729	0.0026465	0.0013642	0.00071571	0.0011168	0.0012706	0.00023975	0.0010794	0.0006783	0.00097828	0.0017695	0.0010122	0.00073094
0.00049538	0.00045035	0.0008889	0.0013988	0.0011813	0.0013912	0.0017999	0.0016725	0.0014362	0.0002439	9.0098e-05	-0.00068237	-0.0013835	-0.00079114	-0.00083617	5.6156e-05	0.00057368	0.00033743	0.00050232	0.00031111	-0.0003713	0.00090345	0.00092216	0.0020881	0.0020355	0.0012893	0.0013115	0.0011882	0.0023168	0.0024706	0.0028717	0.0021782	0.0015034	0.0015374	0.0021824	0.001845	0.001511	0.0018595	0.0012408	0.002032	0.0021332	0.0022946	0.00039008	0.00065612	-0.00042742	0.0010011	0.00019125	-0.000911	-0.00022097	0.00025914
0.0031488	0.0022641	0.0020092	0.0019302	0.001094	0.0011577	0.0028786	0.0030886	0.0022149	0.0019863	0.0018138	0.0025523	0.00092495	0.00096236	0.0010898	0.00075244	0.00021621	0.001146	0.0021734	0.0015921	0.0005349	0.0003811	0.0012284	0.00080856	0.00044069	0.00042198	0.00090556	0.00087923	0.00074414	0.0010067	0.00093535	0.0010704	0.0013406	0.0019143	0.0030616	0.0017494	0.00090209	0.0022967	0.0020681	0.002668	0.0036054	0.0023722	0.0013787	0.0011986	0.0014799	0.0019337	0.0018665	0.0020313	0.0015402	0.00028063
-0.003958	-0.003313	-0.0032153	-0.0028141	-0.0027393	-0.002237	-0.0019821	-0.00083481	-0.0014459	-0.0013558	-0.00091726	-6.9957e-05	-0.0011348	-0.0010939	-0.0010676	-0.001705	-0.00175	-0.0015214	-0.0018401	-0.001574	-0.0018103	-0.0021324	-0.0024927	-0.0037037	-0.0046036	-0.0035651	-0.0023991	-0.0024968	-0.0028827	-0.0034903	-0.0018782	-0.0013198	-0.0011285	-0.00056599	-0.0010946	-0.0012858	-0.0021331	-0.0018858	-0.0019384	-0.0018373	-0.0024372	-0.0024559	-0.0024934	-0.0017361	-0.002591	-0.0024449	-0.0024823	-0.0021262	-0.0020174	-0.00168
-0.0016946	-0.0018407	-0.0015934	-0.0018671	-0.0014846	-0.0016835	-0.001601	-0.002156	-0.0032319	-0.0034716	-0.002688	-0.0017846	-0.0024746	-0.0021934	-0.0014923	-0.001901	-0.00081747	-7.1319e-05	0.00073857	0.0009561	-0.00028124	-0.00084726	-0.00029233	3.7449e-05	-0.0012747	-0.00064496	-0.00039763	-0.00026253	-0.00073503	3.5816e-08	-0.00063734	-0.0018671	-0.0022232	-0.0024068	-0.0020278	-0.0022377	-0.0029686	-0.002961	-0.0023049	-0.0022932	-0.0024844	-0.0040369	-0.0038831	-0.0036019	-0.0035118	-0.003437	-0.0040328	-0.0040439	-0.0042614	-0.0054274
0.011812	0.011321	0.010436	0.010226	0.010136	0.011163	0.010863	0.01059	0.010398	0.010646	0.010964	0.010136	0.010226	0.010571	0.010271	0.011107	0.010631	0.010275	0.01023	0.0095027	0.009705	0.0080817	0.0064135	0.0074485	0.0068451	0.006834	0.0071416	0.0084538	0.0083637	0.010504	0.010613	0.011528	0.012019	0.010114	0.010587	0.009477	0.0084835	0.0096045	0.010414	0.010159	0.0092671	0.0083713	0.0082438	0.007948	0.0087801	0.0094888	0.0086678	0.0086193	0.0086006	0.007596
0.003284	0.0039699	0.0045172	0.0051546	0.004971	0.0045962	0.0042698	0.004761	0.0050084	0.0051546	0.0066469	0.006527	0.0067632	0.0083941	0.0070293	0.0057996	0.0062381	0.0058668	0.0056638	0.0036581	0.0035348	0.0046218	0.0043745	0.0050416	0.0045054	0.0042581	0.0043932	0.0046031	0.0044832	0.0039283	0.004292	0.0040558	0.0033436	0.0041195	0.0045019	0.0044008	0.0035985	0.0038722	0.0032535	0.00217	0.0028898	0.0032909	0.0036283	0.0047569	0.0047382	0.0058217	0.0064515	0.0069503	0.0063954	0.0057019
0.0040405	0.0042394	0.0046592	0.0035306	0.0037031	0.0041493	0.0048428	0.007666	0.0066725	0.0066912	0.0058813	0.0065	0.0074637	0.0075274	0.0072274	0.0080034	0.0067924	0.0061287	0.0065111	0.0068111	0.0071374	0.0074561	0.0081087	0.0071263	0.0070175	0.0070625	0.0058328	0.005713	0.0047306	0.0019074	0.0019822	0.0019074	0.001825	0.0025524	0.0024138	0.0034787	0.0041611	0.0050797	0.0042103	0.0046155	0.0044091	0.0042442	0.0053728	0.0040343	0.0041396	0.0036823	0.0037537	0.0039186	0.0044624	0.0049425
0.0025177	0.0024464	0.0021353	0.001678	0.0019067	0.0025364	0.0020452	0.002199	0.0024089	0.0023715	0.0029639	0.0029563	0.0034024	0.0039199	0.0038153	0.0042539	0.0053824	0.0038527	0.0024242	0.0025517	0.0023715	0.0031101	0.0042123	0.0041486	0.0037661	0.00332	0.0031399	0.0023639	0.0018277	0.0022662	0.0024498	0.0030498	0.0023036	0.0013289	0.0022662	0.0040765	0.0048303	0.0046204	0.0035708	0.0038257	0.0035971	0.0028322	0.0027609	0.0034918	0.0038479	0.0040654	0.0036269	0.0037918	0.003383	0.0040654
[truncated: 1,150 more columns]
