# Supplementary material for: Sensory integration of a light touch reference in human standing balance
Source: PLoS One. 2018 Jun 6;13(6):e0197316. doi: 10.1371/journal.pone.0197316 (PMC5991370; doi:10.1371/journal.pone.0197316)
Supplement: S1 Dataset — Each file provides the time traces of the whole body center of mass or the stimulus for one individual experimental trial of one subject. Each row contains one of the eleven cycle repetitions recorded within each trial and used for analysis. (ZIP) [file pone.0197316.s001.zip › csv_data/com_trans_subj7_height2_ampl1.csv]

-0.005479	-0.0055767	-0.0053217	-0.0056702	-0.0055427	-0.0052691	-0.0047668	-0.0053141	-0.0045492	-0.0048416	-0.0045866	-0.0043691	-0.0047779	-0.0042756	-0.0045756	-0.0037394	-0.0036458	-0.0021688	-0.0023787	-0.0023073	-0.0024161	-0.0031435	-0.0034698	-0.0028623	-0.0027985	-0.0034996	-0.0036832	-0.0037359	-0.0039347	-0.0035336	-0.0038072	-0.0035599	-0.0029038	-0.0027951	-0.0031512	-0.0037061	-0.0036534	-0.003571	-0.0039908	-0.0029897	-0.0040282	-0.0043469	-0.0044931	-0.0053404	-0.0053965	-0.0045679	-0.0042493	-0.0040955	-0.0040504	-0.0045416
-0.0069194	-0.0060645	-0.0058171	-0.0069381	-0.007538	-0.0073281	-0.0074369	-0.0073995	-0.0069533	-0.0069533	-0.0068335	-0.0067773	-0.006672	-0.0067545	-0.0082842	-0.0082128	-0.0072117	-0.0067094	-0.0067656	-0.0073205	-0.0071369	-0.0074369	-0.0080743	-0.0097952	-0.0098215	-0.0094578	-0.0092929	-0.0087006	-0.0087193	-0.0089555	-0.0096829	-0.0092257	-0.0092257	-0.008862	-0.0090532	-0.0085433	-0.0086784	-0.0082059	-0.007441	-0.0050079	-0.0048915	-0.0060014	-0.0057915	-0.0050793	-0.0056903	-0.0051804	-0.0048354	-0.0053751	-0.0071147	-0.0074972
-0.0042888	-0.0038239	-0.0045174	-0.0045888	-0.0057097	-0.0043075	-0.0038613	-0.0049338	-0.0061448	-0.0062723	-0.0059272	-0.0046151	-0.0048887	-0.0044426	-0.0055448	-0.0067371	-0.0060998	-0.0065383	-0.0064371	-0.005946	-0.0055337	-0.0051887	-0.0051513	-0.0065535	-0.0063997	-0.0048513	-0.0045964	-0.0047876	-0.0039964	-0.003359	-0.0046338	-0.0043151	-0.003704	-0.0037602	-0.0044162	-0.002924	-0.0026801	-0.002669	-0.0033888	-0.003314	-0.004004	-0.0037567	-0.0029731	-0.0024632	-0.0010423	-0.0012259	-0.0012259	-0.0032842	-0.0037117	-0.0044391
0.0044268	0.0056004	0.0059114	0.006474	0.0058553	0.0045508	0.0035573	0.0039771	0.0047309	0.0032497	0.0034596	0.0038871	0.004697	0.0044233	0.0045057	0.0038046	0.0033508	0.0030959	0.0033772	0.0032497	0.0039245	0.0039058	0.0037069	0.0034146	0.0030322	0.0036245	0.0035608	0.003842	0.0040256	0.0047378	0.0049928	0.005529	0.0055477	0.0044455	0.0050267	0.006474	0.0062003	0.0058179	0.0041157	0.003842	0.0024585	0.00049373	0.0012136	0.0010674	0.0028707	0.0015212	0.0014574	0.00061012	0.0016486	0.0023574
0.0012197	0.0012648	0.0020823	0.0029109	0.0017899	0.0015537	0.0026448	0.0033196	0.0031395	0.002101	0.0017712	0.002056	0.0023746	0.0029143	0.0012572	0.0014595	0.0020705	0.0012682	0.0018045	0.0012793	0.0021079	0.00098697	0.00015838	0.00010573	0.00064196	0.0012419	0.00068699	0.00098697	0.00097588	-0.00045268	-0.00089884	-0.002856	-0.002511	-0.00077136	-0.00026908	0.00050339	0.0003385	0.00093847	0.00091976	7.2465e-05	0.00048122	0.00037245	0.0001362	0.00026368	0.0014934	0.0016098	0.0016098	0.0018987	0.0012052	0.0010777
0.0066327	0.0069514	0.0061228	0.0063064	0.0054141	0.0051141	0.0052755	0.0057591	0.0057327	0.0063888	0.0057778	0.0061789	0.0067262	0.0067636	0.0060625	0.00649	0.0066175	0.0071086	0.0072361	0.0065537	0.0068537	0.0081659	0.0093395	0.0077723	0.0082823	0.0085185	0.0073338	0.006569	0.0076338	0.0082975	0.0086986	0.0081361	0.0085185	0.008091	0.007259	0.0061567	0.0063403	0.0064228	0.0056579	0.0057029	0.0049194	0.0047393	0.0037084	0.0022687	0.0028347	0.0035546	0.0057106	0.0046721	0.0066368	0.0069368
0.0059177	0.0065662	0.0064089	0.0062738	0.0065475	0.0075409	0.0063639	0.0049692	0.0042605	0.004388	0.0038067	0.0044143	0.0064013	0.00642	0.006941	0.0066597	0.0057487	0.005085	0.0050663	0.0053586	0.0048148	0.0053171	0.0047995	0.0046762	0.0045674	0.0046048	0.0050586	0.0056697	0.0063895	0.0057972	0.0068357	0.007383	0.0076116	0.0070754	0.0072029	0.0090249	0.0074017	0.0059094	0.0055907	0.0056544	0.005838	0.005838	0.0067754	0.0064907	0.0065094	0.0057445	0.0058457	0.006693	0.0061456	0.0055006
0.00681	0.0065024	0.00612	0.0058276	0.0061837	0.0069562	0.0066112	0.0051002	0.0044365	0.0020858	0.0033793	0.0038254	0.0034354	0.0050178	0.0051189	0.0060223	0.0062475	0.0071661	0.00651	0.0070948	0.0075749	0.0071737	0.0073573	0.0064837	0.0048639	0.0056925	0.0053926	0.0051002	0.0054002	0.0068024	0.0074474	0.0066188	0.0063791	0.0063902	0.0061726	0.0059967	0.0043132	0.0045307	0.004733	0.0046693	0.0040056	0.0043243	0.0045979	0.0052429	0.0051792	0.0054902	0.0052353	0.0054265	0.0049803	0.0038594
0.0015863	0.00085534	0.0010542	0.00080684	0.0013618	0.001253	0.0014705	0.00084426	0.00063433	0.00078052	0.00082555	0.00093432	0.001253	0.00061563	0.0012793	0.00046598	0.00022212	9.464e-05	0.00062672	0.00080684	0.001519	0.0010279	0.0013992	0.0014068	0.001253	0.00082555	0.00088929	0.00069045	0.00099044	0.00078052	0.0011179	0.0019278	0.0023365	0.0027827	0.0024079	0.00089691	0.0013057	0.00093432	0.00018817	0.00080684	0.0014518	0.0015419	0.00094194	0.0013583	0.00042095	0.00030109	0.0015121	0.0024682	0.0014484	0.0010659
0.0013521	0.00095092	0.0015017	-0.00037649	-0.00096122	0.00021239	-3.4941e-05	-0.00052614	-0.00088986	-0.00062382	-0.0009723	-0.00072844	-0.001246	-0.0026108	-0.0027757	-0.0018757	-0.0013921	-0.00049981	0.00047496	-5.3648e-05	9.2534e-05	0.00058373	0.00081236	0.00097724	0.0011608	0.0011719	-0.00058641	-0.0013138	-0.00078524	-0.00075891	-0.00029404	-0.00035016	0.0011158	0.0011345	0.0011082	0.0018432	0.0013971	0.0012246	0.0015807	0.0014795	0.00039598	0.00020477	0.00096962	0.00012233	-0.00035016	6.2057e-05	0.00066202	0.00051584	0.00055326	0.00070706
0.0019368	0.0013368	0.0014982	0.0013444	0.0017795	0.0014421	0.0022818	0.0029829	0.0029005	0.002773	0.0016444	0.0018917	0.0017379	0.0025555	0.0019818	0.0021093	0.0021993	0.002818	0.0015883	0.0023157	0.0013749	0.0014871	0.0017795	0.0019181	0.0024543	0.0016894	0.0014158	3.2265e-05	-0.00026772	-0.00033146	-2.3856e-05	0.00012233	0.00098833	0.0013521	0.0012059	0.00067726	0.00056849	0.0013257	0.0010181	0.001228	0.0015204	0.0010555	0.0014906	0.0017456	0.0028215	0.0031589	0.0024952	0.0024425	0.00188	0.0020864
[truncated: 1,150 more columns]
