# Supplementary material for: Sensory integration of a light touch reference in human standing balance
Source: PLoS One. 2018 Jun 6;13(6):e0197316. doi: 10.1371/journal.pone.0197316 (PMC5991370; doi:10.1371/journal.pone.0197316)
Supplement: S1 Dataset — Each file provides the time traces of the whole body center of mass or the stimulus for one individual experimental trial of one subject. Each row contains one of the eleven cycle repetitions recorded within each trial and used for analysis. (ZIP) [file pone.0197316.s001.zip › csv_data/com_trans_subj7_height2_ampl2.csv]

-0.0063761	-0.0064024	-0.0067024	-0.0056188	-0.0060574	-0.0070134	-0.0074783	-0.0062112	-0.0058551	-0.0044341	-0.0044716	-0.0040628	-0.0043815	-0.0048727	-0.0049101	-0.0051276	-0.0056978	-0.0051429	-0.0056791	-0.0050604	-0.0049406	-0.004847	-0.0048955	-0.0046032	-0.0049745	-0.0047154	-0.0049142	-0.0058066	-0.0057615	-0.0055253	-0.0056528	-0.0058142	-0.0058856	-0.0056867	-0.006013	-0.0068416	-0.0060844	-0.0053084	-0.0062908	-0.005792	-0.005402	-0.0047383	-0.0040787	-0.0037337	-0.004236	-0.0039887	-0.0043898	-0.0042997	-0.0040787	-0.0034413
-0.0043544	-0.0039346	-0.003672	-0.003372	-0.0043094	-0.0039533	-0.0044445	-0.002851	-0.0024499	-0.0031136	-0.0033686	-0.0031212	-0.004051	-0.0044784	-0.0039498	-0.003796	-0.003406	-0.0033762	-0.0045422	-0.0044334	-0.0036311	-0.0041861	-0.0031025	-0.0027838	-0.0033124	-0.0030125	-0.0033686	-0.0041147	-0.0043433	-0.0038861	-0.0048796	-0.004396	-0.004096	-0.0045685	-0.0054234	-0.0049772	-0.004441	-0.0037586	-0.0034212	-0.0046696	-0.0039498	-0.0045872	-0.0046696	-0.0055169	-0.0060906	-0.0053333	-0.0054421	-0.0057005	-0.0060192	-0.0056818
-0.003999	-0.0042616	-0.0047639	-0.0040925	-0.0044563	-0.0042574	-0.0042761	-0.0047486	-0.0050334	-0.005007	-0.0043697	-0.0033422	-0.0036159	-0.0034434	-0.0026072	-0.0032445	-0.0035556	-0.0032071	-0.0031247	-0.0025663	-0.0016476	-0.0015015	-0.0023564	-0.0032785	-0.0025961	-0.002761	-0.002161	-0.002427	-0.0041556	-0.0036159	-0.003406	-0.0026598	-0.0020938	-0.0032258	-0.0035522	-0.0033796	-0.0033533	-0.0031469	-0.002948	-0.0026446	-0.0025434	-0.0033533	-0.0041556	-0.0046731	-0.0043544	-0.003061	-0.0029785	-0.0043544	-0.0039644	-0.0032182
0.00094282	0.00054169	0.0014603	0.001258	0.0016966	0.0017603	0.002124	0.0017679	0.0018767	0.00095805	0.0005008	0.00059087	0.000126	0.00052713	0.00020844	0.0006546	0.00054584	0.0010744	0.0013218	0.00041074	-6.175e-05	-0.0006243	-0.0015353	-0.00072545	-0.00094299	0.00011423	-0.00090558	-0.00062083	-0.00064716	0.00058257	0.00033523	0.0012574	0.00021884	0.0012837	0.0019134	0.0027871	0.0018684	0.0020035	0.0025695	0.0020783	0.0012497	-0.00072266	0.00050706	0.0012795	0.0015082	0.0015345	0.0012684	0.00061236	0.00033109	0.00070589
0.00067263	0.00060889	0.0010474	0.0010474	0.00060127	0.0013585	0.0019134	0.0024531	0.0024871	0.0033157	0.0028958	0.0020222	0.0019959	0.002052	0.0027905	0.0036191	0.0035741	0.0034917	0.0027455	0.0023257	0.0016433	0.0020818	0.0017444	0.0011708	0.0013883	0.0017257	0.0028279	0.0028467	0.0016994	0.0020181	0.0015982	0.0028917	0.0031127	0.0030115	0.003049	0.0036863	0.0036039	0.0034127	0.0039676	0.0041588	0.0038401	0.0037424	0.0034764	0.0032776	0.0036863	0.0026478	0.0033226	0.00396	0.0039337	0.0039974
0.0002583	-9.7797e-05	-0.00049893	0.00094071	0.0010869	0.001222	0.0020617	0.0022827	0.0022751	0.00083541	0.0013155	0.0016044	0.0010682	0.0011804	0.00090677	0.0011541	0.00093656	0.0017388	0.0022411	0.0016599	0.0009435	0.0012698	0.00082364	0.0015698	0.00086867	0.0013523	0.0014797	0.0020534	0.002582	0.0026381	0.0025369	0.002848	0.002548	0.0029228	0.0030129	0.0026679	0.0026339	0.0027053	0.0035152	0.0033877	0.0038789	0.0037064	0.0052922	0.0049922	0.0061582	0.0059781	0.0048571	0.0028924	0.00051536	0.00014055
-0.0013123	-0.00080239	-0.00012759	-0.00022112	-0.00082456	-0.000686	-0.0011432	-0.0013386	-0.0011924	-0.0017252	-0.0016164	-0.0011176	-0.00061879	-0.00034513	-0.00061879	0.0003636	0.0001911	-0.00082871	-0.00077259	-0.0017287	-0.0020473	-0.0023286	-0.0021748	-0.0029473	-0.0016725	-0.0010428	-0.00046152	0.0003934	0.0003934	2.2057e-05	-0.00014283	-0.0010165	-0.00063403	3.3503e-06	-0.00048022	-0.00033405	-0.00095272	-0.00095272	-0.0012825	-0.0017959	-0.0013199	-0.00073518	9.3416e-05	0.0010044	-0.00065273	-6.0387e-05	-0.00064165	-0.00045043	-0.00015807	0.00080147
-0.001004	-0.0017425	-0.001649	-0.00076429	5.6294e-07	0.00029293	0.00035667	0.00078412	0.0028688	0.0025127	0.0023402	0.0016501	0.00065665	0.00081045	0.0010127	0.0017776	0.0019314	0.0018864	0.0023138	0.0023249	0.0018975	0.0022162	-0.00080585	-0.0015707	-0.0013795	-0.00069708	-0.002073	-0.0019005	-0.0017356	-0.00063335	-0.0011883	-0.0014959	-0.00053981	-0.00079476	-0.0010573	-0.00077606	0.00083609	0.00038993	-0.0001463	0.00055481	0.00089983	0.0011811	0.0032131	0.004713	0.0033745	0.0027898	0.002936	0.00117	0.00023266	0.0011887
0.0068608	0.0087279	0.0076707	0.0081542	0.008008	0.0078806	0.0087653	0.0089752	0.0088477	0.0082291	0.0078203	0.0068642	0.0067181	0.0069578	0.0074635	0.0074566	0.0074226	0.0074677	0.0079589	0.0074413	0.0064139	0.0071448	0.0063426	0.0061326	0.0067887	0.0074975	0.0068601	0.0070589	0.00767	0.0067139	0.0063391	0.0070589	0.0074337	0.0068414	0.0065227	0.0066765	0.0061666	0.0065303	0.0069391	0.0062456	0.0065192	0.0068455	0.0058895	0.0068268	0.0062158	0.006497	0.0083378	0.007873	0.0072958	0.0074046
0.011347	0.010897	0.011171	0.011081	0.010436	0.010683	0.011054	0.010871	0.010151	0.010496	0.010833	0.010297	0.010151	0.010278	0.0099936	0.010166	0.0089288	0.0097685	0.009551	0.01008	0.01098	0.010504	0.011077	0.010867	0.0085166	0.0087189	0.0089177	0.0095738	0.0098024	0.01065	0.0098135	0.010114	0.010023	0.010125	0.0085838	0.0079651	0.0081189	0.0086662	0.0091948	0.0098059	0.010297	0.010788	0.010578	0.0098059	0.010061	0.010391	0.010162	0.0091124	0.0098398	0.0095662
0.0017596	0.0023256	0.0021683	0.001276	0.0013959	0.0014783	0.0010883	0.00010586	0.00078827	0.0014069	0.0016432	0.0020069	0.0034729	0.002963	0.0030717	0.0031916	0.003274	0.0039939	0.0043236	0.004005	0.0041809	0.003581	0.0032512	0.0029214	0.002505	0.0021226	0.0023589	0.0027524	0.0025348	0.0037272	0.0040985	0.0048183	0.0045932	0.0038733	0.0042932	0.0051218	0.0044844	0.004192	0.0040119	0.0046943	0.0049867	0.0048966	0.0053802	0.004934	0.0051626	0.0046978	0.0045551	0.0042925	0.0046112	0.0049001
[truncated: 1,150 more columns]
