# Supplementary material for: Sensory integration of a light touch reference in human standing balance
Source: PLoS One. 2018 Jun 6;13(6):e0197316. doi: 10.1371/journal.pone.0197316 (PMC5991370; doi:10.1371/journal.pone.0197316)
Supplement: S1 Dataset — Each file provides the time traces of the whole body center of mass or the stimulus for one individual experimental trial of one subject. Each row contains one of the eleven cycle repetitions recorded within each trial and used for analysis. (ZIP) [file pone.0197316.s001.zip › csv_data/com_trans_subj7_height2_ampl3.csv]

-0.0088577	-0.0095325	-0.009049	-0.0077479	-0.0074105	-0.0076578	-0.0081414	-0.0077853	-0.0069567	-0.0073315	-0.0069304	-0.0064018	-0.0060006	-0.0063567	-0.0062667	-0.0065216	-0.007114	-0.0076163	-0.0080624	-0.010676	-0.0098208	-0.008546	-0.0082162	-0.0076052	-0.0091009	-0.0091009	-0.0091085	-0.008546	-0.0082273	-0.0089658	-0.0099669	-0.010259	-0.0096628	-0.0086693	-0.0085418	-0.0091494	-0.0091979	-0.0085606	-0.0086056	-0.0086506	-0.0086243	-0.008388	-0.0091979	-0.010098	-0.0094605	-0.0092243	-0.0090441	-0.010128	-0.0106	-0.0097154
-0.0055558	-0.0033811	-0.0034262	-0.0034338	-0.0043635	-0.0048734	-0.0044273	-0.0042208	-0.0048804	-0.0047155	-0.005188	-0.0047868	-0.0044536	-0.004146	-0.0041009	-0.0049406	-0.0041231	-0.0041495	-0.0044494	-0.0043705	-0.0046517	-0.0034934	-0.0044945	-0.0044231	-0.0038419	-0.0039769	-0.0038308	-0.0030361	-0.0026724	-0.0016415	-0.0026128	-0.0038536	-0.0054658	-0.0058108	-0.0057505	-0.0060955	-0.005402	-0.004615	-0.0039326	-0.0035315	-0.0039513	-0.002849	-0.0028941	-0.0032315	-0.0027438	-0.0030888	-0.0039548	-0.0046746	-0.0049857	-0.0042658
-0.0081525	-0.0076689	-0.0073315	-0.0069228	-0.0076426	-0.0069678	-0.0069567	-0.0052697	-0.0049739	-0.0058551	-0.0055177	-0.005596	-0.0050598	-0.0054686	-0.0057013	-0.0057013	-0.0057838	-0.0062937	-0.0075837	-0.0071153	-0.0056528	-0.0045956	-0.0044418	-0.0048055	-0.0054207	-0.0060844	-0.0040337	-0.0038502	-0.0043788	-0.0023468	-0.002707	-0.0025906	-0.003397	-0.0041169	-0.0045894	-0.0045817	-0.0040718	-0.0038882	-0.0054671	-0.005553	-0.0059951	-0.0063442	-0.0060221	-0.0056244	-0.0043386	-0.0040088	-0.0057671	-0.0058121	-0.007443	-0.0076682
-0.0019047	-0.0022047	-0.0025497	-0.0026959	-0.0023287	-0.0025352	-0.0028089	-0.0013166	-0.00091195	-0.00049211	-0.001478	-0.0028802	-0.004676	-0.0028726	-0.0028539	-0.001478	-0.00068333	-0.0008108	-0.0008108	-0.0013359	-0.00090848	-0.0015985	-0.0020336	-0.0018348	-0.0012611	-0.00063136	-0.0018237	-0.0023751	-0.0022511	-0.0018763	-0.0017939	-0.001595	-0.00060156	-0.0015313	-0.0021237	-0.0028961	-0.00089808	-0.00098814	-0.0012957	-0.00076713	-0.0018507	-0.0010221	-0.0014946	-0.00066598	-0.0010747	-0.0001637	0.00030879	0.00079237	0.0013736	0.0014374
-0.0028469	-0.0019061	-0.0019137	-0.0024874	-0.0028061	-0.0027347	-0.003016	-0.0022698	-0.001584	-0.0012577	-0.00082257	-0.0012687	-0.0011413	-0.00095004	-0.00012145	-0.00038402	0.00073693	-0.00041035	-0.00071034	-0.0010179	-0.00027941	-0.0012992	-0.0011274	-0.00090985	-0.0018881	-0.0022442	-0.00060225	-0.0012209	-0.00067707	-0.0011385	-0.0011274	-0.0015361	-0.0022296	-0.0032155	-0.0037517	-0.0030132	-0.0027021	-0.001701	-0.00078999	-0.0011087	-0.0015361	-0.0027659	-0.002177	-0.001611	-0.0010934	-0.0015396	-0.00026485	9.8869e-05	-0.0010373	-0.00092855
0.0022306	0.0025154	0.0023242	0.0032352	0.0044012	0.0042363	0.0028452	0.0015254	0.0016529	0.0017803	0.00322	0.0039661	0.0047947	0.0031639	0.0034223	0.0030696	0.0038345	0.0029872	0.0029048	0.0028861	0.0039959	0.0044421	0.0033398	0.0031036	0.0037146	0.0051917	0.0056004	0.0049894	0.0036509	0.0035421	0.0038234	0.0039135	0.0045585	0.0052859	0.005676	0.0045398	0.0051584	0.0049485	0.0037562	0.0032726	0.003299	0.0036474	0.00331	0.0019528	0.0015967	0.0031639	0.0034451	0.0037042	0.0035768	0.0038615
-0.00013738	0.00027138	0.00044389	2.4045e-05	-0.0003473	-0.00066598	-0.00014499	0.00099467	0.0016397	0.0014034	0.0028167	0.0027191	0.0018794	0.0024717	0.0018004	0.0014478	0.0017478	0.0018939	0.0019688	0.002426	0.0036634	0.0036294	0.0033634	0.0030821	0.0019383	0.0020471	0.0023921	0.0042592	0.0041878	0.0027669	0.0029581	0.0034264	0.0030177	0.0030177	0.0039398	0.0047386	0.0041463	0.0038802	0.0046374	0.0049409	0.0056157	0.0056157	0.0064706	0.0061893	0.0071302	0.0074599	0.0067928	0.0071302	0.0065787	0.0064699
0.0057979	0.0053254	0.0058617	0.0063154	0.0054979	0.0054529	0.0051003	0.005164	0.0056254	0.0056891	0.0064014	0.0060189	0.0059663	0.006596	0.0072861	0.0075971	0.0080246	0.0068399	0.0067762	0.0061575	0.0066037	0.0064575	0.0059739	0.0055839	0.0061949	0.0067533	0.0069708	0.0070159	0.0061346	0.0059621	0.0074579	0.0083578	0.0070193	0.0064381	0.0074205	0.0066591	0.0061118	0.0066854	0.0065018	0.0070381	0.0072404	0.008114	0.0077953	0.0080052	0.0073865	0.0071053	0.0071953	0.0070491	0.0068205	0.0074579
0.01265	0.010921	0.013051	0.011064	0.011364	0.012357	0.013478	0.013651	0.013295	0.014004	0.015215	0.014967	0.014356	0.014345	0.01421	0.015706	0.014682	0.015185	0.016208	0.015162	0.014217	0.013835	0.013433	0.01367	0.013632	0.013122	0.013385	0.01373	0.014678	0.014791	0.015255	0.015173	0.014862	0.015207	0.01427	0.013868	0.013621	0.013411	0.01352	0.012691	0.012481	0.011068	0.012152	0.011286	0.011683	0.011875	0.010956	0.011012	0.010611	0.010877
0.015307	0.015188	0.015634	0.01539	0.015052	0.016211	0.015618	0.016601	0.016245	0.015349	0.014667	0.013729	0.013118	0.013156	0.013673	0.013819	0.01452	0.014348	0.013665	0.013253	0.01286	0.013816	0.013778	0.013932	0.013366	0.013318	0.013565	0.012864	0.013265	0.01301	0.013055	0.012928	0.013273	0.013947	0.014176	0.013273	0.012988	0.012815	0.012369	0.012478	0.01123	0.010817	0.011845	0.0133	0.012539	0.012453	0.013109	0.012547	0.011838	0.011733
0.011778	0.011841	0.012445	0.013941	0.014173	0.013323	0.013469	0.013548	0.013724	0.013922	0.01438	0.013645	0.01339	0.013783	0.014702	0.016239	0.015354	0.015429	0.015272	0.01471	0.0148	0.014252	0.012996	0.012869	0.013724	0.015381	0.014751	0.015891	0.015936	0.015553	0.015707	0.016071	0.014815	0.014249	0.013877	0.012111	0.012359	0.013607	0.014443	0.014792	0.013772	0.014957	0.014237	0.014912	0.014687	0.014398	0.014225	0.014229	0.013918	0.014724
[truncated: 1,150 more columns]
