# Supplementary material for: Sensory integration of a light touch reference in human standing balance
Source: PLoS One. 2018 Jun 6;13(6):e0197316. doi: 10.1371/journal.pone.0197316 (PMC5991370; doi:10.1371/journal.pone.0197316)
Supplement: S1 Dataset — Each file provides the time traces of the whole body center of mass or the stimulus for one individual experimental trial of one subject. Each row contains one of the eleven cycle repetitions recorded within each trial and used for analysis. (ZIP) [file pone.0197316.s001.zip › csv_data/com_trans_subj8_height1_ampl1.csv]

0.0026606	0.0027698	0.0027457	0.0029639	0.0024678	0.0022863	0.0019773	0.0010021	0.0013111	0.0014444	0.0022863	0.0030857	0.0033947	0.0031949	0.0031949	0.0030616	0.0030375	0.0023047	0.0016867	-0.00037848	0.0025953	0.0027228	0.0038795	0.0020807	0.0021715	0.0024621	0.0022863	0.0031708	0.0034613	0.0033097	0.0026194	0.0024011	0.0021347	0.0026251	0.0031156	0.0017832	0.001898	0.0027641	0.0025401	0.0019164	0.0020979	0.0020312	0.0018739	0.0022013	0.000893	0.0015592	0.0015408	0.0018314	0.0023218	0.0024068
0.0025426	0.0026518	0.0027127	0.0027368	0.003179	0.0016468	0.001162	0.0013619	0.0016284	0.001162	0.001695	0.0027609	0.0024037	0.0016709	0.0014951	0.0024462	0.0022038	0.0022464	0.00287	0.0027609	0.0029125	0.0026702	0.0029608	0.0029849	0.0032514	0.003009	0.0030756	0.0029665	0.0029056	0.0027057	0.0027723	0.0024817	0.0019431	0.0027425	0.0024335	0.0021004	0.0022337	0.0022337	0.002167	0.0028332	0.0031663	0.0036752	0.002004	0.0023853	0.0015675	0.0014583	0.0010345	0.0017191	0.0015618	0.0015618
0.00047115	-0.00030418	-0.0017032	-0.0020306	-0.0016309	-0.001122	0.00011965	-1.3592e-05	0.00045275	0.00067671	0.0009673	0.00080995	0.00041595	0.00025859	0.00099141	0.00045845	0.00021608	0.0016817	0.0024202	0.00084547	0.0011361	0.00069954	0.00072365	0.001808	0.00069383	0.0011177	0.0010752	0.0014082	0.0016138	0.0015713	0.0016677	0.0019101	0.0025338	0.0028003	0.0033573	0.002582	0.003115	0.0029633	0.0034963	0.0027026	0.0032596	0.0039924	0.003587	0.0030782	0.0022603	0.0021937	0.0029747	0.0029081	0.0032837	0.002103
-0.00088221	-0.00027692	-0.00034354	-4.1543e-05	-0.0006297	-0.00024838	-0.00082956	0.00029028	0.0011081	0.0010954	0.0012033	0.0019786	0.002917	0.0024138	0.0032615	0.0022565	0.0018568	0.0017717	0.0022552	0.0021575	0.0017153	0.0017096	0.0025756	0.0032532	0.0040825	0.0037367	0.0028097	0.0036034	0.0032646	0.0039664	0.0046084	0.0045957	0.0044384	0.0038686	0.0041649	0.0048977	0.0049219	0.0051217	0.0059935	0.0061806	0.0058348	0.0054649	0.00555	0.0058831	0.0046598	0.0043508	0.0043692	0.004932	0.0037569	0.0047137
0.0016074	0.0010262	0.00013607	0.00041524	0.0015294	0.0017051	0.00086318	0.001596	0.0014088	0.0017178	0.00107	0.00063478	0.00059798	0.0010459	-4.9815e-05	-6.8214e-05	-0.00054725	0.00031881	0.0009793	0.0014215	0.0016937	0.001773	0.0014767	0.0017191	0.00082894	0.0015859	0.00015704	0.0003753	0.0003994	-0.0002668	-0.0012902	-0.0010662	-0.0006424	-0.00050916	-0.00066651	-0.0017565	-0.00047236	-0.00073884	-0.001011	-0.0017311	-0.0015852	-0.0027787	-0.004111	-0.0040203	-0.004644	-0.0044924	-0.0036745	-0.0032025	-0.0029785	-0.002403
0.0051173	0.0047417	0.0049472	0.0050139	0.0050621	0.0052137	0.00551	0.0052975	0.0048254	0.0050069	0.0044796	0.0040558	0.0039708	0.0038559	0.0048184	0.0051147	0.0053387	0.0062955	0.0060474	0.0068652	0.0071374	0.0089362	0.0079794	0.0057625	0.0064471	0.0064712	0.0052721	0.0048724	0.0046725	0.0058291	0.0059624	0.0056718	0.005557	0.0048908	0.0053387	0.0043578	0.0044669	0.0041154	0.0056293	0.0058234	0.0054903	0.0046484	0.0043394	0.0046668	0.0040913	0.0038674	0.0035343	0.0031529	0.0037284	0.0041522
0.00014119	7.4576e-05	-0.00066966	-0.00056052	-0.0019538	-0.0021778	-0.0029715	-0.0025902	-0.0025959	-0.0019538	-0.0012451	-0.0017781	-0.0011176	-0.00036066	0.00090511	-0.00026994	-0.00034226	-0.0007902	-0.00025153	-0.00039048	-0.00032386	-0.00051103	-0.00014811	0.00045147	9.234e-06	-0.00070518	-0.00090504	-0.0012381	-0.00019062	-0.00023313	-0.00012401	-0.00039048	-5.7384e-05	0.0012268	0.001112	-0.00022615	0.00030681	-0.00017793	-0.00013541	-0.00052244	-0.00092216	-0.0013701	-0.001261	-0.0019456	-0.0018364	-0.0017514	-0.001115	-0.0010484	-0.0010427	-0.0015573
-0.0011347	-0.0012438	-0.0017527	-0.00091645	-0.00076481	-0.00062586	-0.0011347	-0.00098307	-0.001516	-0.0011829	-0.0016252	-0.0010256	-0.0020122	-0.0022672	-0.002219	-0.0021708	-0.0018434	-0.0015344	-0.0014494	-0.0017825	-0.0024658	-0.0015998	-0.0021993	-0.0012908	-0.001424	-0.0010725	-0.0011391	-0.0010966	-0.0014595	-0.0016283	-0.001247	-0.00098621	-0.0019062	-0.0026206	-0.0031707	-0.0030685	-0.002778	-0.0026688	-0.00233	-0.0021543	-0.0023357	-0.0034074	-0.0036738	-0.0040551	-0.0022494	-0.0020851	-0.0017888	-0.0023586	-0.002377	-0.0023586
-0.0038851	-0.0040183	-0.0047512	-0.0048844	-0.0044181	-0.0059135	-0.0059985	-0.0053806	-0.0052048	-0.0056045	-0.0057987	-0.0058044	-0.0052714	-0.0048051	-0.0051141	-0.0055322	-0.0054897	-0.0054954	-0.0056286	-0.0055563	-0.0053621	-0.0052955	-0.005555	-0.0047074	-0.004465	-0.0030419	-0.0041021	-0.0024125	-0.0033693	-0.0025216	-0.001837	-0.0025698	-0.0027513	-0.002455	-0.0033877	-0.0044961	-0.0044904	-0.0045443	-0.004465	-0.0048165	-0.0048349	-0.0065727	-0.0046592	-0.004635	-0.0050532	-0.0042721	-0.0048774	-0.0030546	-0.0020978	-0.001674
-0.0022691	-0.0016327	-0.0016143	-0.0014329	-0.0024563	-0.0020991	-0.0020382	-0.0018142	-0.0021898	-0.0019715	-0.0024195	-0.0030006	-0.0032189	-0.002934	-0.0038242	-0.0034613	-0.0025711	-0.002153	-0.0021955	-0.0015477	-0.0021289	-0.0021105	-0.0028433	-0.0021346	-0.0024493	-0.0020071	-0.0022735	-0.0020737	-0.0022678	-0.003158	-0.0027767	-0.0034854	-0.0035761	-0.003243	-0.0035761	-0.003467	-0.0035577	-0.0024677	-0.0024436	-0.0020921	-0.0013536	-0.0018199	-0.0017958	-0.0022621	-0.0026193	-0.002068	-0.0016924	-0.0017108	-0.0012019	-0.0012019
-0.00174	-0.0022304	-0.0019583	-0.003054	-0.0032354	-0.0033503	-0.0024601	-0.0021029	-0.0010668	-0.0012242	-0.0014963	-0.001726	-0.0017926	-0.0014652	-0.0021556	-0.0021187	-0.0019982	-0.00083585	-0.0013079	-0.00058649	0.0004312	-2.9434e-05	-0.00057381	-0.0013789	-0.00097923	-0.00015568	-0.0002223	-0.00036696	-0.00094243	-0.0013961	-0.0016809	-0.002377	-0.0042607	-0.0045938	-0.0045697	-0.0032798	-0.0038128	-0.0034499	-0.0032259	-0.0035165	-0.0037405	-0.0038255	-0.0030869	-0.0027538	-0.0037106	-0.0031168	-0.0026079	-0.0028319	-0.0030317	-0.0028319
[truncated: 1,150 more columns]
