# Supplementary material for: Sensory integration of a light touch reference in human standing balance
Source: PLoS One. 2018 Jun 6;13(6):e0197316. doi: 10.1371/journal.pone.0197316 (PMC5991370; doi:10.1371/journal.pone.0197316)
Supplement: S1 Dataset — Each file provides the time traces of the whole body center of mass or the stimulus for one individual experimental trial of one subject. Each row contains one of the eleven cycle repetitions recorded within each trial and used for analysis. (ZIP) [file pone.0197316.s001.zip › csv_data/com_trans_subj8_height1_ampl2.csv]

-0.002017	-0.0028221	-0.0040086	-0.003494	-0.0038697	-0.0044749	-0.0042085	-0.0037364	-0.0031241	-0.0017677	-0.0017677	-0.0012347	-0.00056279	-0.00080516	-0.0024706	-0.0034217	-0.0033976	-0.0041545	-0.0039972	-0.0041971	-0.0042155	-0.0041856	-0.0048943	-0.0043062	-0.0058441	-0.0051595	-0.0051297	-0.0040638	-0.0037307	-0.0041063	-0.0040099	-0.0039249	-0.0046095	-0.0038227	-0.0038652	-0.0038652	-0.0036597	-0.0030062	-0.0032542	-0.0028247	-0.0024675	-0.0031096	-0.0028983	-0.002741	-0.0028799	-0.0034852	-0.0032371	-0.0026375	-0.0031039	-0.0020621
0.003933	0.0043511	0.0044349	0.0049932	0.0043752	0.0046715	0.0041087	0.0039939	0.0041697	0.0045269	0.0041697	0.0034254	0.0032738	0.0030498	0.0030073	0.0032199	0.0030073	0.0026685	0.001845	0.001621	0.0019782	0.0030682	0.0017358	0.0012454	0.0018818	0.0023735	0.0016223	0.0012467	0.0015429	0.0019852	0.0020518	0.0019852	0.001404	0.00068959	0.00031969	0.00016235	0.0019852	0.0037357	0.003034	0.0027307	0.0026641	0.0017314	0.00044151	0.00093196	0.00090785	0.00099287	0.00070229	0.0017073	0.0013615	0.00028289
0.00099858	0.0013076	0.00090785	0.00055065	-0.00036363	0.0013019	0.0019497	0.001883	0.0019497	0.0020163	0.0025251	0.0022161	0.0018589	0.0016166	0.00077461	0.00084694	0.001713	0.0027548	0.0013374	0.0022885	0.0018278	0.0021	0.002718	0.0024997	0.0033417	0.0033842	0.0031177	0.0031843	0.0022999	0.0022091	0.002942	0.0021241	0.0018094	0.002324	0.0024331	0.0029477	0.0027053	0.0037896	0.003414	0.0034381	0.0026387	0.001791	0.0013431	0.0016578	0.0012156	0.0027237	0.0031475	0.0040986	0.0042985	0.0037655
0.0031779	0.0030631	0.0030929	0.0035891	0.0033651	0.0030745	0.0023899	0.0030136	0.0027046	0.0028861	0.0035396	0.0033156	0.0022256	0.0027401	0.0014306	0.0019464	0.0024553	0.0028182	0.0031627	0.0031868	0.003072	0.0034165	0.0035256	0.006087	0.0064201	0.0059296	0.0042882	0.0041918	0.0033498	0.0032166	0.0033924	0.0032889	0.0037737	0.0050026	0.0055172	0.0063591	0.0072125	0.0074238	0.006776	0.0063096	0.0063337	0.0054861	0.0043961	0.0048383	0.0048085	0.004851	0.0054931	0.0060927	0.005778	0.0057354
0.00048088	0.0008863	0.0010621	0.00092882	0.0005348	0.00064394	0.0010494	0.00078859	0.00072768	0.00039458	-0.00041755	0.00041741	0.0011261	0.0018348	0.0030169	0.0022897	0.0017809	0.0015385	0.0014478	0.00055193	0.00053352	0.0010538	0.0014776	0.0014478	0.0010963	0.00098146	0.0014053	0.0014478	0.0010056	0.00091484	0.0011629	0.00081142	0.00021184	-0.00023609	0.00027275	-0.00073225	-0.0012836	-0.00044167	0.00089073	0.0013571	0.0012238	0.0012663	0.00072768	0.00014079	-0.0019117	-0.0025595	-0.0016509	-0.0024789	-0.0019472	-0.0020069
0.0028367	0.0017892	0.00016619	-0.00050001	-0.0015602	-0.0019174	-0.0020875	-0.00037947	-0.0013121	-0.00031285	-0.00071257	-0.00094224	-0.00089973	-0.00092384	9.3861e-05	0.0010265	0.0015411	0.0015113	-2.0979e-05	5.1345e-05	-0.00043339	0.00059001	5.1345e-05	8.8411e-06	0.00072325	-0.00094224	-0.00029445	0.00041426	0.00059572	0.00014778	-0.0001371	-0.00013139	-2.2258e-05	-0.0001371	-0.00024623	-0.00016121	-0.00042769	-0.0013845	-0.0010514	-0.001512	-0.0012087	-0.00078489	-7.6188e-05	0.0014377	0.0026368	0.00070484	0.0011471	0.0011712	0.0013894	0.0013228
0.0044336	0.0040466	0.0042407	0.0038651	0.0031634	0.0037204	0.0039203	0.0030187	0.0023284	0.0016863	0.0036424	0.0037814	0.0040237	0.0036792	0.0031888	0.0027224	0.003322	0.0033163	0.0031716	0.0023665	0.0031291	0.0028925	0.0028017	0.0030441	0.0030993	0.0038689	0.0031361	0.0027364	0.0021609	0.0027548	0.0025607	0.003336	0.0022218	0.0021679	0.0012352	-0.00090229	-0.00056919	-0.0010355	-0.0021865	-0.002229	-0.0021198	-0.0011688	-0.0026883	-0.0011504	-0.00073225	-0.0016167	-0.0018407	-0.00088389	-0.00019359	0.00013951
0.00193	0.0028684	0.0030498	0.0034736	0.0023468	0.001699	0.0012752	0.0019287	0.0017713	0.0028969	0.0026304	0.0033391	0.0042109	0.0040592	0.0036354	0.0042959	0.0044717	0.0034299	0.0034057	0.002388	0.0040903	0.0033334	0.0032059	0.003848	0.0038905	0.0046899	0.0042902	0.0047565	0.0042902	0.0034908	0.0030428	0.0019344	0.0027097	0.0026672	0.002843	0.002843	0.0041938	0.0038607	0.0041271	0.0037217	0.0033645	0.0031647	0.0030371	0.0036551	0.002935	0.002711	0.0026869	0.0024629	0.0018634	0.0010455
0.0012562	0.0011712	0.0021464	0.0019947	0.0014136	0.00045106	-0.00052983	-0.00060215	0.0013298	0.0011966	0.0029103	0.0027104	0.001378	0.00074165	-0.00063896	-2.0979e-05	-0.0012868	-0.00088133	-0.00039659	-4.5093e-05	0.00033623	0.0014929	0.0016686	0.0010874	0.0014021	0.0021407	0.0019465	0.0028056	0.0025391	0.0029515	0.0042839	0.0040174	0.0034178	0.0038658	0.0029388	0.0040656	0.0037751	0.0028424	0.0025575	0.0024852	0.0027942	0.002994	0.0024852	0.0027701	0.0025943	0.0026609	0.0016134	0.0015227	0.0016559	0.0012378
-0.00049046	-0.00046636	-0.00042384	-0.00064782	-0.001623	-0.0015989	-0.0010659	-0.00037562	-0.00068462	-0.00075694	-0.0011326	-0.0010659	-0.0015025	-0.0046634	-0.0036882	-0.0011567	-0.001708	-0.0011027	-0.0014358	-0.001708	-0.00099931	-0.00073284	-0.00070872	-0.0011567	-0.00035722	0.00027345	8.5001e-05	0.00046632	0.00086033	-0.00036293	-0.0009441	-0.00085338	-0.0005501	-0.0005869	-0.0013013	-0.0015862	-0.0013863	-0.0016712	-0.0019561	-0.0039065	-0.0035125	-0.0040086	-0.0020824	-0.0026635	-0.0017734	-0.0013311	-0.0010221	-0.002312	-0.0026267	-0.0038925
0.00064964	0.00069216	-0.00033125	-0.00079759	-0.0012398	-0.0011491	-0.0011548	-0.00037376	-0.0012157	-0.0013673	-0.0016154	-0.0017303	-0.0018394	-0.0013673	-0.0015006	-0.0010768	-0.0017188	-0.0013616	-0.00049559	0.00032796	0.0014605	0.00027974	0.0020061	0.0013215	-1.6555e-05	-0.00039217	-0.00054951	7.55e-06	0.00033495	-0.00016121	0.00040156	7.4171e-05	0.00060713	0.00064964	0.00054051	7.4171e-05	7.55e-06	-8.3173e-05	0.00022582	0.0010379	0.00042568	0.0004923	0.00011098	0.00055321	-4.6372e-05	-0.00022212	0.0016432	0.0023094	0.0027701	0.0019706
[truncated: 1,150 more columns]
