# Supplementary material for: Sensory integration of a light touch reference in human standing balance
Source: PLoS One. 2018 Jun 6;13(6):e0197316. doi: 10.1371/journal.pone.0197316 (PMC5991370; doi:10.1371/journal.pone.0197316)
Supplement: S1 Dataset — Each file provides the time traces of the whole body center of mass or the stimulus for one individual experimental trial of one subject. Each row contains one of the eleven cycle repetitions recorded within each trial and used for analysis. (ZIP) [file pone.0197316.s001.zip › csv_data/com_trans_subj8_height1_ampl3.csv]

0.0026472	0.0031801	0.0046584	0.0047435	0.0050524	0.003944	0.0041737	0.0030837	0.0023807	0.0019086	0.0022176	0.0025748	0.0021992	0.0025266	0.002545	0.0033686	0.0025209	0.0026541	0.0020914	0.001316	0.001625	0.0017342	0.0019765	0.0027519	0.0026186	0.0027944	0.0028128	0.0032918	0.0027462	0.0025165	0.0028369	0.0025533	0.0021053	0.0024384	0.0025717	0.0021847	0.0018516	0.002033	0.0017608	0.0020457	0.0017367	0.0016701	0.0010705	0.00082245	0.00039291	0.00012073	0.00044813	0.00067209	0.00058137	0.0022469
-0.0010219	-0.0015067	-4.1039e-05	-6.5153e-05	1.4685e-06	-0.00059811	-0.0014159	-0.0010162	-8.3552e-05	0.0012488	0.00037708	0.0010249	0.0012971	0.0012603	0.00054584	0.00026096	0.00026096	0.0011809	0.0012177	0.0011086	0.0010363	0.0016118	0.00085482	0.00092145	0.00047922	0.0010788	0.0007457	0.00098806	0.0012361	0.00030347	0.00017023	0.00017023	-0.00020537	0.00052744	0.00043671	0.001436	0.0011029	0.00056995	0.00054584	0.00030347	0.0010363	0.00072159	0.00014613	-7.7849e-05	5.539e-05	0.00027936	-0.00025359	-0.00091979	-0.00065331	7.9504e-05
0.0034409	0.0031744	0.0029618	0.002986	0.0026897	0.0022899	0.0016479	0.00246	0.0027988	0.0028356	0.0037017	0.0028597	0.0019327	0.0018731	0.0016675	0.0011162	0.0014011	0.0015768	0.0012437	0.00095883	0.00095883	0.0012678	0.00093473	0.00064414	0.00031104	0.00042017	4.456e-05	-0.00024602	-0.00026442	0.0004925	0.0014918	0.0026967	0.0012494	0.0011346	0.001068	0.00080149	0.00060163	0.0013586	0.0013103	0.0011403	-1.6346e-05	0.00064985	-0.0001553	0.00021461	0.001014	0.0015229	0.0012989	0.00208	0.002474	0.0018687
-0.00030181	0.00070319	-5.5161e-06	0.00048493	0.00099948	0.00093286	0.00015753	0.00024256	-0.0003088	0.00027237	0.0011016	0.0014036	0.00085227	0.001809	0.001075	0.0023959	0.0018021	0.00225	0.0022018	0.0020501	0.0022189	0.0021764	0.0016675	0.0019879	0.0011587	0.0014309	0.0014309	0.0023452	0.0030171	0.0030596	0.0035259	0.0037499	0.0030171	0.0019569	0.0024048	0.0014962	0.0027252	0.0036211	0.0031065	0.0036877	0.0043355	0.0045836	0.0041115	0.0039783	0.0041965	0.0042873	0.0058011	0.0035544	0.0037302	0.0032156
0.0040493	0.0032924	0.0037587	0.0030868	0.003753	0.003196	0.0038679	0.0038495	0.0046673	0.0047821	0.0046362	0.0047396	0.0050911	0.0049395	0.0052003	0.0043824	0.0037416	0.0040988	0.0046616	0.0044433	0.0051634	0.0049579	0.006072	0.0055334	0.0055759	0.0049579	0.0056666	0.0051577	0.0046305	0.0040861	0.0046248	0.0038196	0.0039288	0.003838	0.004904	0.0048316	0.0037657	0.0038564	0.0038932	0.0052072	0.0057643	0.0059401	0.0047409	0.0038323	0.0036991	0.0027182	0.0019315	0.0031306	0.0030399	0.0031249
0.0032125	0.0037455	0.0027462	0.0029885	0.001856	0.0029517	0.0035938	0.0032423	0.0031573	0.0030424	0.0023946	0.0018249	0.0019708	0.0011714	0.0010623	0.0017951	0.002019	0.0019467	0.0020914	0.0018249	0.001238	0.0011105	0.0012012	-0.00022762	-0.0008329	-0.0011844	0.0005604	-5.1869e-05	0.00039036	-0.0012567	-0.00086272	0.00051219	0.0015838	0.001941	0.0019353	0.0013059	0.0017056	0.00092459	-2.6485e-05	-0.00016543	0.00085797	0.0017551	0.0013979	0.0013015	0.00044113	0.00043543	-0.00046045	-0.00041223	-0.0022167	-0.0018836
-0.0025618	-0.002162	-0.0016532	-0.00093878	-0.0018657	-0.0019692	-0.0012364	-0.0019025	-0.0012548	-0.0016799	-0.00084362	-0.00097686	-0.00058286	-0.0015155	-0.0013468	-0.0012744	-0.0022921	-0.0016018	-0.0010264	-0.0019406	-0.0013963	-0.0017903	-0.0015904	-0.00040967	5.6669e-05	0.0011226	0.0022608	0.0026123	0.0020794	0.0024607	0.0010858	0.00039548	-4.675e-05	0.0018186	0.0013282	0.002146	0.0014132	0.0013948	0.0023459	0.0022976	0.0027158	0.0031637	0.0027583	0.0029822	0.0031339	0.0024436	0.0015718	0.00079077	0.00080918	9.7379e-06
0.002526	0.0024835	0.0029683	0.0020781	0.0023205	0.0013935	-0.00038113	-0.00064761	0.00010361	0.00028507	-0.00079925	-0.0011507	6.6808e-05	-4.2327e-05	0.00039991	0.00081802	0.0016841	0.0023319	0.0027189	0.0033908	0.0027246	0.0026637	0.0031668	0.0027189	0.0024581	0.0017437	0.0015623	0.0022951	0.0020102	0.0020768	0.001035	0.0014829	0.0017735	0.0019309	0.0021364	0.001646	0.0013852	0.00096711	0.00071903	0.00096711	0.0011911	0.0017595	0.00242	0.0027163	0.0038489	0.0033216	0.0031516	0.0031643	0.003873	0.0046908
0.0005852	-1.4376e-05	-0.00086203	-0.00059555	-0.001086	-0.0013766	-0.0014134	0.00028192	0.00035425	0.00089291	0.002231	0.00025653	0.00063214	0.0007952	0.00021973	0.00031046	0.0012063	0.0019449	0.0024467	0.002217	0.0025984	0.003361	0.0036091	0.0035297	0.0031357	0.0030989	0.0024994	0.0021663	0.0026751	0.0024568	0.0029232	0.0037169	0.0028991	0.003571	0.0035228	0.003347	0.0028382	0.003038	0.0022754	0.0024568	0.0022754	0.0026751	0.002264	0.0026155	0.0024822	0.0019011	0.001877	0.0019011	0.0025914	0.0023065
0.0073575	0.006867	0.0059343	0.0065098	0.0063169	0.0064318	0.006711	0.0058633	0.0062446	0.0069349	0.0067167	0.0069406	0.0076322	0.0084615	0.0074025	0.0063125	0.0066399	0.0074819	0.0068214	0.006586	0.0064102	0.0062161	0.006277	0.0053684	0.003951	0.0027093	0.0033755	0.0032607	0.0038121	0.0034308	0.0035399	0.0033768	0.0033711	0.0030323	0.0037296	0.0034447	0.0039168	0.0039054	0.0044383	0.0046807	0.0043419	0.0042454	0.0043432	0.0050392	0.0034346	0.0033014	0.0033014	0.003616	0.0032887	0.0035069
0.0017304	0.0006163	-0.0010733	-0.0060939	-0.0044284	-0.0034291	-0.00047372	-0.0032476	-0.0020669	-0.00037158	-0.00030496	-0.0015707	-0.001086	-0.0011285	0.00047036	0.0011664	0.00061502	0.00039106	0.0005668	0.00028192	0.00063913	0.0014386	0.0013535	0.002316	0.003243	0.0022919	0.00254	0.0026973	0.0019702	0.0022792	0.0024125	0.00237	0.0020851	0.002448	0.0020058	0.00093984	-0.00016857	-0.00016287	0.00067908	0.00047351	0.0016911	0.0017393	0.0012063	0.0013637	0.0014119	0.00098806	0.00083072	0.0015635	0.0020483	0.0018909
[truncated: 1,150 more columns]
