# Supplementary material for: Sensory integration of a light touch reference in human standing balance
Source: PLoS One. 2018 Jun 6;13(6):e0197316. doi: 10.1371/journal.pone.0197316 (PMC5991370; doi:10.1371/journal.pone.0197316)
Supplement: S1 Dataset — Each file provides the time traces of the whole body center of mass or the stimulus for one individual experimental trial of one subject. Each row contains one of the eleven cycle repetitions recorded within each trial and used for analysis. (ZIP) [file pone.0197316.s001.zip › csv_data/com_trans_subj8_height2_ampl1.csv]

-0.00033378	-0.00081852	-0.0011091	-0.0010907	2.343e-05	0.00047137	0.00027151	-1.3371e-05	-0.0023635	-0.0024967	-0.0011586	-0.0013458	-0.0018787	-0.0017696	-0.0023876	-0.00067957	0.00054939	0.00086409	4.6256e-05	-0.00073478	0.00077337	0.00040347	0.00066994	0.0017174	0.0015842	0.0018139	0.0016565	0.0012752	0.0012086	0.00080889	-0.0010749	-0.00091752	-0.00011808	-0.0001847	-0.0005419	1.5158e-05	6.3377e-05	-0.00026972	-0.00046388	-0.0001974	-8.2559e-05	-0.0001974	6.9083e-05	0.0010075	0.0010075	0.0007467	0.00068007	0.00022516	0.00046752	0.0004193
-0.0025354	-0.0019415	-0.0019529	-0.0016496	-0.0017588	-0.0017105	-0.001892	-0.0022194	-0.0043214	-0.0041457	-0.0031705	-0.0043696	-0.0048417	-0.003437	-0.0034128	-0.0019047	-0.0012144	-0.0017715	-0.0020436	-0.0018438	-0.0025709	-0.003067	-0.0024193	-0.0021712	-0.0026134	-0.0018324	-0.0027168	-0.0032314	-0.0039642	-0.0037885	-0.0039274	-0.0035645	-0.0029592	-0.0010272	-0.0020506	-0.0022505	-0.0024986	-0.0015418	-0.0010938	-0.0013971	-0.00090097	-0.00094919	0.00023156	0.00012243	-0.0003014	-0.00069541	-0.00056787	-0.00090097	-0.0016097	-0.0020335
0.0016267	0.0008882	0.00084569	0.0020023	0.0016026	0.00073657	0.0017968	0.0011674	0.0021242	0.0017244	0.0023665	0.0020759	0.00076766	0.00082857	0.0013431	0.0015671	0.00072515	-0.0004499	-0.0022911	-0.0012309	0.0002163	5.8953e-05	0.00071944	0.00096181	0.00044725	0.00018077	0.00022899	0.00067122	0.00091359	9.0048e-05	-4.3191e-05	-0.00068528	-0.00057615	-8.5704e-05	-0.00035218	-0.00041309	-0.00032807	0.00028991	0.00037493	0.0010595	0.00041744	0.00021758	0.00023598	-0.00052094	-0.00053935	-0.0010057	-0.00060596	-0.00040611	-0.00032109	-0.00052094
0.00064583	0.0011661	0.0029946	0.003322	0.00503	0.0026501	0.0033163	0.0019598	0.0022447	0.0036862	0.0027536	0.0028202	0.0017301	0.0015728	0.0019541	0.0014694	0.0013361	0.0022206	0.0021781	0.0017416	0.0028982	0.0010811	0.00027593	0.001366	0.0014935	0.0019541	0.001621	0.0015969	0.0017485	0.0019059	0.0018818	0.00101	7.7352e-05	-0.00049811	-0.00034076	0.00039205	0.00034383	0.00081017	0.00067693	0.0009009	0.00022899	-0.00014661	0.00040475	0.00061031	-0.00049811	-0.00054062	-0.0014067	-0.0011402	-7.4286e-05	0.00033813
0.0050783	0.0045269	0.0048968	0.0057019	0.005787	0.005478	0.0047877	0.0043879	0.0037643	0.0046785	0.0055985	0.006429	0.0047877	0.0041456	0.0037034	0.0030188	0.0039089	0.0048175	0.0051265	0.0050966	0.0055814	0.0048486	0.0052724	0.0052242	0.0052058	0.0045821	0.0049209	0.0043638	0.0040917	0.0031165	0.0025169	0.0024078	0.003074	0.0035219	0.0032979	0.0031038	0.0040307	0.0044857	0.0042433	0.0048245	0.0045821	0.0051576	0.0050427	0.0059329	0.0052185	0.0040618	0.0037287	0.0036196	0.003553	0.0029718
-0.0044521	-0.0032529	-0.0038525	-0.0029198	-0.0028532	-0.0029623	-0.0029439	-0.0025201	-0.0030531	-0.0036768	-0.0031438	-0.0035194	-0.0021147	-0.0026051	-0.002805	-0.0034471	-0.0029623	-0.0018539	-0.00272	-0.0026476	-0.0015335	-0.0008191	-0.00088572	-0.00057102	0.0002043	-0.00079499	-0.0017277	-0.0016369	-0.0012797	-0.0012372	-0.0013096	-0.0020183	-0.0017518	-0.0019091	-0.0010615	-0.00068016	-0.0018977	-0.00074678	-0.00093394	-0.00035848	-0.00055834	-0.00084892	-0.0013578	-0.0016001	-0.0011522	-0.0008191	-0.00051012	-0.001576	-0.00068586	-0.00092823
0.0012537	0.00053926	-7.8713e-05	0.00060588	-1.2092e-05	0.00038763	0.00058748	0.00052657	0.00064141	0.00079875	-0.00044291	0.00016237	-0.00014661	4.0551e-05	0.00035525	0.0014624	0.0011547	0.0019243	0.0015062	0.0012993	0.001838	0.0017955	0.0017898	0.0027041	0.0019953	0.0027396	0.0030968	0.0035688	0.0045554	0.0047737	0.0049253	0.0055788	0.0047794	0.0047851	0.0048701	0.0049367	0.0054754	0.003973	0.0038994	0.0030999	0.0031907	0.0025613	0.0022339	0.002343	0.0018342	0.0025429	0.0033182	0.0028277	0.0029851	0.0028335
0.0024516	0.0026457	0.0023551	0.0020702	0.0029306	0.0039299	0.0035543	0.0036875	0.002331	0.0021978	0.002246	0.0010525	0.0011249	0.0016819	0.0021058	0.0026146	0.0028627	0.0023963	0.002772	0.0017784	0.0027352	0.0030016	0.0026501	0.0023113	0.0026685	0.0030257	0.0032256	0.0034496	0.0036069	0.0040066	0.003855	0.0032015	0.0026076	0.0022986	0.0014992	0.00012429	0.00096623	0.0018805	0.0017048	0.0019287	0.0022859	0.0018196	0.00046309	0.0014199	0.0029521	0.0039514	0.0034185	0.0023043	0.0022136	0.001923
0.0035618	0.0036285	0.0046036	0.0055845	0.005542	0.0052089	0.0062748	0.0052273	0.0055363	0.0058637	0.0050827	0.0048162	0.0046404	0.0045738	0.0046221	0.0051309	0.0041557	0.0046887	0.0042166	0.0039501	0.0027028	0.0025695	0.0029877	0.0028728	0.002534	0.0026304	0.0026304	0.0030968	0.0029337	0.0026063	0.0023341	0.001916	0.0021159	0.0039812	0.0042293	0.0033633	0.0030543	0.001831	0.0020493	0.0015163	0.0018735	0.0019585	0.0018012	0.00053542	0.00057793	0.00081459	0.0014085	0.0024503	0.0024985	0.0031704
0.0020163	0.0011261	0.0015925	0.0012835	0.0020588	0.00092629	0.00044155	0.000623	0.0014891	0.0021127	0.0010227	0.0015798	0.00093771	0.0015982	0.0025975	0.0022346	0.0021013	0.0018349	0.0020588	0.0028583	0.0028157	0.0047293	0.0048683	0.0033062	0.004124	0.0033912	0.0030397	0.0040872	0.0032028	0.0024941	0.0030936	0.0024516	0.0022517	0.0024573	0.0025962	0.0019611	0.0011858	0.001095	0.0017796	0.0010893	0.0010411	0.0010836	0.0010836	0.0009504	0.0015741	0.0019922	0.0022587	0.0015925	0.001326	0.0014535
0.0013457	0.0022232	0.001642	0.00089076	0.00010973	-0.00018657	-0.00081025	-0.00093778	-0.00084135	9.1327e-05	0.00058748	0.00067251	0.00076323	0.00074483	0.0011388	0.00055767	0.001248	0.00085396	-1.2092e-05	0.00093898	0.0011445	0.0013628	0.00093898	0.0012721	0.00054497	-0.00039341	-0.0003509	-0.00032679	-0.0011503	-0.000684	0.00020617	-6.0311e-05	-0.00054505	-0.00034519	0.00021187	0.00035082	0.00042315	0.00032671	0.0016832	0.0016534	0.001017	0.00050817	0.0014834	0.0015868	0.0019072	0.0018349	0.001102	0.00089647	0.0011388	0.0020474
[truncated: 1,150 more columns]
