# Supplementary material for: Sensory integration of a light touch reference in human standing balance
Source: PLoS One. 2018 Jun 6;13(6):e0197316. doi: 10.1371/journal.pone.0197316 (PMC5991370; doi:10.1371/journal.pone.0197316)
Supplement: S1 Dataset — Each file provides the time traces of the whole body center of mass or the stimulus for one individual experimental trial of one subject. Each row contains one of the eleven cycle repetitions recorded within each trial and used for analysis. (ZIP) [file pone.0197316.s001.zip › csv_data/com_trans_subj8_height2_ampl2.csv]

-0.0041102	-0.00414	-0.003607	-0.0024504	-0.0023838	-0.0026318	-0.0023838	-0.0022264	-0.0024561	-0.0023228	-0.0014384	-0.0007963	-0.00095364	-0.0014498	-0.0020678	-0.0021585	-0.002286	-0.0039147	-0.0033151	-0.0033393	-0.002812	-0.0032117	-0.0030544	-0.0031692	-0.0041869	-0.0043443	-0.0060523	-0.0067426	-0.0043201	-0.0039388	-0.0039813	-0.0031337	-0.003685	-0.004218	-0.0046602	-0.0050784	-0.004921	-0.0050669	-0.0047935	-0.0026985	-0.0031293	-0.0019713	-0.0014752	-0.0024561	-0.0017176	-0.0020151	-0.0017969	-0.0015729	-0.0010584	-0.00062882
0.0017117	0.0029109	0.002402	0.0018805	0.0036551	0.0030555	0.0025042	0.0033886	0.0029464	0.003013	0.003631	0.0034794	0.0023284	0.001838	0.0031888	0.0028741	0.0033461	0.0027891	0.0041398	0.0040066	0.0039457	0.0031463	0.0031279	0.0030428	0.0025397	0.0030244	0.0031634	0.0028176	0.0031818	0.0032909	0.0024731	0.0030542	0.0043257	0.0050217	0.0050458	0.00507	0.0052698	0.0047127	0.0049551	0.0047312	0.0033804	0.0038042	0.0041373	0.0057362	0.0063897	0.00708	0.0072982	0.0078128	0.0069283	0.005929
0.004327	0.0050116	0.0063681	0.0067678	0.0056778	0.0056537	0.0056353	0.0056778	0.0052115	0.0049209	0.0032979	0.0017047	0.0021711	0.0023468	0.0030498	0.0041582	0.0038677	0.0040789	0.0031221	0.003098	0.0023227	0.0026558	0.0035276	0.0031888	0.0034552	0.0037699	0.0044971	0.0045453	0.0047692	0.0046544	0.0046728	0.0037217	0.0038067	0.0052908	0.0048359	0.00503	0.0044729	0.0038493	0.0035587	0.0041398	0.0039768	0.0042008	0.0042192	0.0039102	0.0042915	0.0039102	0.0043156	0.0043156	0.0050243	0.0047153
0.0039254	0.0029077	0.0033259	0.003744	0.0043677	0.0035498	0.0040885	0.0029743	0.0025987	0.0014421	0.00093325	0.00021313	0.0004187	0.00017632	-4.7642e-05	-6.6041e-05	0.00092055	0.00030956	-5.4635e-05	0.00055066	7.8607e-05	3.0397e-05	0.00045992	0.00087804	0.0015925	0.0020645	0.0024883	0.0021793	0.0030752	0.0027364	0.0029788	0.0021254	0.0015557	0.0013076	0.00095037	0.0013317	0.0022403	0.0024217	0.0022644	0.0021127	0.001713	0.0010779	0.0018107	0.00078732	0.00073339	-0.00021768	0.00093896	0.0018716	0.0025435	0.0029432
-0.0021128	-0.0013559	-0.00042325	0.00015792	0.00058746	0.00026578	0.00090786	-4.3218e-05	0.00039902	0.00075622	0.0013374	0.001543	0.002015	0.0015487	0.00101	0.00045294	0.00062868	0.00071371	0.00096749	0.0019852	0.0011306	0.00083996	0.0019725	0.0019002	0.0033899	0.0039286	0.0026628	0.0032199	0.0034254	0.0031647	0.0024801	0.0027465	0.0033518	0.0025708	0.0021102	0.0027339	0.0026247	0.0026304	0.0026545	0.0035504	0.0040351	0.0037262	0.0043498	0.0051975	0.0053307	0.005773	0.0056156	0.0051791	0.0045979	0.0042223
0.0029267	0.0029508	0.0030359	0.0038353	0.0035688	0.0028176	0.0031507	0.003454	0.0027948	0.0032002	0.0032059	0.0032725	0.0031152	0.0024858	0.0029464	0.0030669	0.0020251	0.0020378	0.0018564	0.00099603	0.0012384	0.00012427	0.00043326	-0.00068087	-0.00093465	0.00022769	0.00053668	0.000616	-0.00041312	-0.00081854	-0.0014124	-0.00081854	-0.0014663	-0.00053937	-0.0013388	-0.0019625	-0.0017442	-0.00041754	-0.0012227	-0.00085849	-0.00039344	0.00089074	0.0013996	0.0013514	0.0013457	0.0017936	0.00099417	0.00059445	-9.586e-05	-0.00061042
0.0024953	0.0026286	0.0025321	0.003822	0.0045364	0.0045605	0.0042642	0.002199	0.0017568	0.0024896	0.0032465	0.0023932	0.0021026	0.0022599	0.0013032	0.001812	0.0015696	0.0021692	0.0033925	0.0035016	0.0042103	0.0040473	0.0026425	0.0011287	0.00083809	0.00063823	0.00059002	0.00075435	0.0018869	0.0014389	0.001772	0.0017536	0.0010633	0.0020385	0.00239	0.0032618	0.0035283	0.0041278	0.0037649	0.0051398	0.0034502	0.002536	0.0016515	0.00053737	0.00038003	0.0006776	0.0015138	0.0017023	0.0010063	0.0004492
0.0049564	0.005023	0.0046842	0.0047096	0.0043765	0.0043042	0.0040491	0.0034679	0.0043099	0.0044856	0.0042433	0.0036437	0.0037826	0.0034013	0.0038435	0.0016508	0.0023836	0.0018025	0.0031532	0.0032865	0.0034197	0.0038378	0.0030384	0.0031958	0.0027294	0.0030682	0.0042065	0.0042731	0.0042915	0.0042065	0.0022504	0.0030257	0.0035644	0.0047635	0.0052781	0.0047394	0.00503	0.0055021	0.0047451	0.0044361	0.0042363	0.004103	0.0051207	0.0049691	0.0049932	0.004242	0.0044844	0.0049748	0.0041513	0.0043752
0.0025791	0.0035726	0.0025435	0.0030156	-0.00023608	0.00069659	0.00050942	-2.2249e-05	0.00038317	0.0013457	0.0012974	0.00094595	0.00134	0.0019154	0.0027815	0.0040714	0.0041862	0.0027872	0.0030721	0.0032903	0.0026666	0.0019763	0.0020246	0.0013584	0.0013825	9.8294e-05	0.00043139	-0.00031983	1.3274e-05	0.00046121	0.00090914	0.00028546	0.00064266	0.00075179	0.0012422	0.0013146	0.00093896	0.0010722	0.0012054	0.0003876	0.0010113	0.0014649	0.0015785	0.0023481	0.0029477	0.0021977	0.0014097	0.0014395	0.00090088	0.0011179
-0.0013318	-0.0015742	-0.0019923	-0.00092639	-0.0005749	-0.0003027	0.00024294	6.2831e-06	0.00029116	0.00087804	0.0004428	-0.0002843	-0.0006174	-0.00030842	-0.00019928	-0.00050827	-0.00065992	-0.00079886	-0.0011136	-0.001071	-0.0017614	-0.0041229	-0.0021909	-0.0036565	-0.0015729	-0.00096762	-0.0010584	-0.0011009	-0.00085849	-0.001682	-0.0025056	-0.0028628	-0.0033703	-0.0041641	-0.0032923	-0.0034922	-0.0037161	-0.0030373	-0.0024009	-0.0031337	-0.0036965	-0.0038481	-0.0031394	-0.0026972	-0.0031026	-0.0031508	-0.0035264	-0.004126	-0.0032289	-0.0022054
-0.0035835	-0.0016458	-0.0018641	-0.0018641	-0.0022156	-0.0015919	-0.0010348	-0.0018101	-0.0017676	-0.0022156	-0.0023672	-0.0023799	-0.002628	-0.0027669	-0.0033665	-0.003633	-0.0025855	-0.0026464	-0.0017505	-0.00043653	-0.00088447	-0.00034009	0.00070171	-0.00040671	-0.00096949	-0.00054566	-0.0013451	-0.00090287	-0.0016116	-0.0016782	-0.0019745	-0.0018355	-0.00050885	4.8209e-05	-0.00026649	0.00043651	0.00043651	0.00017702	-0.00010786	-0.00059831	-0.001307	-0.0017549	-0.0021972	-0.0015551	-0.0015424	-0.0015113	-0.00113	-0.0020258	-0.0014561	-0.0020258
[truncated: 1,150 more columns]
