# Supplementary material for: Sensory integration of a light touch reference in human standing balance
Source: PLoS One. 2018 Jun 6;13(6):e0197316. doi: 10.1371/journal.pone.0197316 (PMC5991370; doi:10.1371/journal.pone.0197316)
Supplement: S1 Dataset — Each file provides the time traces of the whole body center of mass or the stimulus for one individual experimental trial of one subject. Each row contains one of the eleven cycle repetitions recorded within each trial and used for analysis. (ZIP) [file pone.0197316.s001.zip › csv_data/com_trans_subj8_height2_ampl3.csv]

-0.0016144	-0.00088155	-0.00020965	0.00016596	-0.00051864	-0.00056686	-0.0012146	-0.00025216	-0.00067599	0.00032902	0.00072873	-0.00010751	0.0006012	0.00090449	0.001721	0.001164	0.0016119	0.00094001	-0.00050152	-0.00033846	-0.00022362	-0.00070836	-0.00067156	-0.00099895	-0.00099895	-0.0010472	-0.0011804	-0.0010231	-0.0005269	0.0016049	0.0032038	0.0031797	0.0026283	0.00093873	-0.00099324	0.00055741	0.0001818	0.00011518	-0.00024774	0.0014419	0.00081818	0.00051618	0.00022559	-0.00017412	0.00014628	0.00020719	-0.00018682	-0.00048312	-0.00021093	-0.00065886
0.0038674	0.0038915	0.0028681	0.0030439	0.002063	0.0027051	0.001839	0.0015967	0.0018447	0.0023352	0.0023168	0.0012268	0.0023834	0.0029163	0.0024925	0.0022019	0.0028256	0.0033897	0.002627	0.0016278	0.0021182	0.0019183	0.0020941	0.0019183	0.0010225	0.0010948	0.0019723	0.0023181	0.0029487	0.003082	0.002464	0.0028878	0.001228	0.00207	0.0029487	0.0025008	0.0025008	0.0016588	0.00025413	0.00024842	-0.00012718	-0.00019381	-9.0383e-05	-0.00067156	6.1255e-05	0.00026112	-5.3581e-05	-0.00052562	0.0002681	0.00016596
0.0069415	0.0068565	0.0033256	0.00295	0.0042399	0.0036403	0.0064142	0.0055723	0.0043065	0.0043065	0.0050209	0.0049841	0.0062683	0.0063533	0.005663	0.0054873	0.0051117	0.0054149	0.0054873	0.0047303	0.0049118	0.004736	0.0039125	0.0034703	0.0045603	0.0060925	0.0059111	0.0052633	0.0056205	0.0043731	0.0036162	0.0033795	0.0031556	0.0027559	0.0019139	0.0013994	0.0018898	0.0018289	0.0018955	0.0035794	0.0041733	0.0036644	0.0045546	0.0053058	0.0057721	0.0056814	0.0056332	0.0049727	0.0050634	0.005663
0.0060177	0.0070836	0.0066655	0.0058178	0.0066597	0.0066115	0.0071927	0.0065576	0.0072847	0.0073881	0.0068552	0.0076305	0.0064739	0.0060259	0.0055837	0.0049486	0.0037437	0.0017693	0.0029627	0.0042044	0.0048223	0.0049315	0.0040908	0.0046111	0.0041149	0.0045089	0.0040553	0.0035832	0.002839	0.0035039	0.0026322	0.002136	0.0023245	0.0027185	0.0032698	0.0024831	0.0028955	0.0020053	0.0022477	0.0035801	0.003417	0.0033574	0.0021709	0.0024685	0.0013303	0.00099148	0.00059176	-0.00045004	-0.0016847	-0.00070954
0.0044753	0.0041124	0.0047303	0.0048991	0.0048027	0.0044639	0.0037977	0.0032108	0.0039493	0.0034474	0.0045984	0.0043687	0.0041447	0.0040597	0.0044169	0.003884	0.0038116	0.0039024	0.0043814	0.0032064	0.0022623	0.0017775	0.001959	0.0010079	0.0015891	0.0016132	0.0013467	-0.00060936	0.0011043	-0.00037969	-0.00093676	-0.0003981	-0.00097926	-0.00099638	9.3633e-05	0.00083215	0.0014501	0.0014558	0.0021334	0.0020186	0.0028663	0.0028904	0.0032476	0.0035439	0.0016785	0.002115	0.00075855	0.0015878	0.0018784	0.0026353
0.0042056	0.0034544	0.0033028	0.0030179	0.0033751	0.0039506	0.0046041	0.0052519	0.0046637	0.0045971	0.003731	0.0036644	0.0039791	0.0036276	0.0038459	0.0041365	0.0040699	0.0049175	0.0055228	0.0051472	0.0050622	0.0060488	0.0059637	0.0054676	0.0048014	0.0049105	0.0051161	0.0060913	0.0063818	0.0070906	0.0070722	0.0074903	0.0096037	0.0077568	0.0071629	0.0078291	0.008671	0.0077384	0.0083138	0.0079807	0.0077625	0.0068057	0.0061636	0.0055399	0.0046681	0.0055158	0.0054917	0.006352	0.0056433	0.0058191
0.00063742	0.0011038	0.00079476	0.00063742	0.00077066	0.0011279	0.0018125	0.0030839	0.0032229	0.0046162	0.0057728	0.0048046	0.0037146	0.0044049	0.0031334	0.0042717	0.0023397	0.002164	0.0026912	0.0017217	0.0012611	0.001237	0.0025751	0.0029507	0.0021938	0.0015035	0.00072244	0.0024787	0.0033022	0.0036296	0.0039443	0.0054581	0.0042958	0.0036664	0.0036607	0.002504	0.0022617	0.0024006	0.0021526	0.002728	0.0031093	0.0034849	0.0030072	0.0030865	0.0023778	0.0019299	0.0012154	0.0011063	0.00090075	0.0019299
-2.4931e-05	-0.00073935	-0.00038785	-0.00069684	-6.5284e-06	-0.00012137	-0.00040625	-0.0005636	-0.00093921	-0.00087258	-0.001672	-0.0012482	-0.0020051	-0.0014481	-0.001115	-0.0017386	-0.0010908	-0.00046716	0.00079861	0.00044141	0.00062857	7.7213e-05	-0.00056488	-0.00060739	-0.00071652	-0.0006556	-0.00076474	-0.0013643	-0.0014309	-0.001292	-0.0011162	-0.00058899	0.00047122	0.0021183	-0.00043734	-0.00014676	-0.0002984	-0.0010553	-0.0013275	-0.0020362	-0.0021269	-0.0013275	-0.0016606	-0.0016181	-0.00075204	-0.00035232	-0.00075204	-0.0002432	-0.00097602	-0.0011575
0.0013189	-8.014e-05	0.00014383	-0.00087958	-0.00069812	-0.00067972	-0.0006131	-0.0010369	-0.0012311	-0.0010737	-0.0013161	-0.0011886	-0.0010496	-0.00062008	-0.0003352	3.6013e-06	-0.00061438	0.00047564	0.00016095	5.182e-05	0.00040332	0.00085125	0.00054226	0.00039062	0.0010568	0.001166	0.0015289	0.00082586	0.0005651	0.0009223	0.00031702	0.00029862	0.0005524	0.00063172	0.00031574	0.00014569	0.00098194	0.00123	0.0011875	0.0018835	0.0023073	0.0020409	0.0015079	0.001617	0.002228	0.0020523	0.0017008	0.0026036	0.002931	0.0032584
-0.001993	-0.0020355	-0.0015876	-0.0010857	-0.00049756	-0.00071012	-0.0013338	-0.0032119	-0.0014315	-0.0014924	0.0003304	0.0009598	0.00060259	-0.00025775	-0.0010331	-0.00087573	-0.00082181	-0.00037958	-0.00042209	-0.0005014	0.00027963	0.00032213	0.00032213	0.0011755	0.00040017	0.00035767	0.00016351	0.00068377	0.00067108	0.00038049	-0.00039484	-0.002769	-0.00086118	0.00098577	-0.00041895	0.00077322	0.0017909	0.0015485	0.0027477	0.0030865	0.0029774	0.0023594	0.00091787	0.0027223	0.0029647	0.0022503	0.0024076	0.0021595	0.0017655	0.0020561
0.0032965	0.0041016	0.0042831	0.0037869	0.0043681	0.0048586	0.0049252	0.0047551	0.0043072	0.0042279	0.0039557	0.0040096	0.0042577	0.0047964	0.0043116	0.0047412	0.0045045	0.0044747	0.0039658	0.0044138	0.0044861	0.0051948	0.0043472	0.003681	0.0050616	0.0037533	0.0046434	0.0042919	0.0041219	0.0042126	0.0045825	0.0045159	0.0044309	0.004934	0.0050914	0.0046308	0.0042551	0.0042666	0.0042425	0.0046365	0.0039462	0.0043459	0.0035648	0.0038738	0.003056	0.0024564	0.0030376	0.0021715	0.002214	0.0024323
[truncated: 1,150 more columns]
