# Supplementary material for: Sensory integration of a light touch reference in human standing balance
Source: PLoS One. 2018 Jun 6;13(6):e0197316. doi: 10.1371/journal.pone.0197316 (PMC5991370; doi:10.1371/journal.pone.0197316)
Supplement: S1 Dataset — Each file provides the time traces of the whole body center of mass or the stimulus for one individual experimental trial of one subject. Each row contains one of the eleven cycle repetitions recorded within each trial and used for analysis. (ZIP) [file pone.0197316.s001.zip › csv_data/stim_angle_subj1_height1_ampl3.csv]

23.618	23.626	23.632	23.636	23.638	23.639	23.641	23.642	23.643	23.644	23.644	23.644	23.644	23.644	23.644	23.644	23.644	23.644	23.644	23.643	23.641	23.637	23.632	23.628	23.621	23.615	23.608	23.601	23.593	23.586	23.578	23.569	23.561	23.553	23.544	23.536	23.527	23.518	23.51	23.501	23.493	23.485	23.476	23.468	23.459	23.452	23.444	23.436	23.434	23.433
23.62	23.626	23.633	23.637	23.639	23.64	23.642	23.643	23.644	23.645	23.645	23.646	23.646	23.646	23.646	23.646	23.646	23.646	23.646	23.645	23.643	23.639	23.634	23.63	23.624	23.618	23.612	23.605	23.597	23.59	23.582	23.574	23.567	23.558	23.549	23.54	23.531	23.522	23.514	23.506	23.497	23.489	23.48	23.471	23.463	23.454	23.446	23.437	23.434	23.434
23.619	23.627	23.634	23.639	23.641	23.642	23.643	23.644	23.645	23.645	23.645	23.646	23.646	23.646	23.646	23.646	23.646	23.646	23.646	23.644	23.641	23.638	23.633	23.628	23.622	23.615	23.608	23.6	23.593	23.585	23.577	23.569	23.56	23.551	23.542	23.533	23.524	23.516	23.507	23.498	23.49	23.482	23.474	23.467	23.459	23.451	23.444	23.436	23.433	23.433
23.615	23.623	23.629	23.633	23.636	23.637	23.639	23.641	23.643	23.643	23.643	23.644	23.644	23.644	23.644	23.645	23.645	23.645	23.645	23.644	23.642	23.639	23.634	23.629	23.623	23.616	23.609	23.601	23.594	23.586	23.579	23.571	23.562	23.554	23.545	23.538	23.53	23.522	23.514	23.505	23.496	23.487	23.477	23.467	23.458	23.449	23.441	23.431	23.428	23.427
23.615	23.623	23.629	23.633	23.635	23.637	23.638	23.639	23.639	23.64	23.64	23.641	23.641	23.642	23.643	23.643	23.643	23.643	23.643	23.642	23.64	23.636	23.631	23.626	23.62	23.613	23.607	23.6	23.592	23.584	23.577	23.569	23.561	23.552	23.543	23.535	23.526	23.517	23.509	23.5	23.492	23.484	23.476	23.468	23.46	23.452	23.443	23.434	23.43	23.43
23.62	23.628	23.635	23.639	23.642	23.644	23.646	23.647	23.648	23.649	23.649	23.649	23.649	23.65	23.65	23.65	23.65	23.65	23.649	23.648	23.646	23.643	23.639	23.634	23.627	23.619	23.612	23.605	23.597	23.59	23.583	23.575	23.567	23.559	23.55	23.542	23.532	23.523	23.514	23.505	23.496	23.487	23.477	23.468	23.459	23.452	23.443	23.435	23.431	23.43
23.621	23.628	23.634	23.638	23.641	23.643	23.645	23.647	23.648	23.649	23.649	23.649	23.649	23.649	23.649	23.649	23.649	23.649	23.649	23.648	23.646	23.642	23.637	23.632	23.626	23.619	23.613	23.606	23.599	23.592	23.584	23.577	23.568	23.56	23.551	23.542	23.533	23.524	23.515	23.507	23.498	23.49	23.481	23.473	23.464	23.456	23.449	23.441	23.437	23.437
23.621	23.629	23.636	23.64	23.642	23.643	23.644	23.644	23.645	23.646	23.646	23.646	23.647	23.647	23.647	23.647	23.647	23.647	23.647	23.646	23.644	23.64	23.636	23.631	23.626	23.62	23.614	23.608	23.6	23.593	23.585	23.577	23.569	23.56	23.551	23.542	23.532	23.524	23.515	23.507	23.497	23.489	23.48	23.471	23.463	23.456	23.448	23.44	23.435	23.435
23.61	23.619	23.625	23.631	23.634	23.636	23.637	23.637	23.638	23.638	23.638	23.638	23.639	23.639	23.639	23.639	23.639	23.639	23.639	23.638	23.637	23.634	23.63	23.625	23.62	23.614	23.607	23.6	23.591	23.584	23.576	23.568	23.561	23.554	23.546	23.538	23.53	23.521	23.512	23.503	23.494	23.486	23.476	23.467	23.458	23.449	23.441	23.432	23.428	23.428
23.615	23.624	23.631	23.636	23.638	23.639	23.641	23.642	23.644	23.644	23.645	23.646	23.647	23.647	23.647	23.647	23.648	23.648	23.647	23.646	23.644	23.641	23.637	23.633	23.627	23.62	23.613	23.606	23.598	23.59	23.582	23.574	23.566	23.558	23.549	23.541	23.533	23.524	23.514	23.505	23.496	23.487	23.477	23.467	23.457	23.448	23.439	23.431	23.427	23.427
23.615	23.622	23.629	23.634	23.636	23.637	23.639	23.641	23.642	23.643	23.643	23.643	23.643	23.643	23.643	23.643	23.643	23.643	23.643	23.642	23.64	23.637	23.633	23.628	23.623	23.616	23.61	23.603	23.595	23.588	23.58	23.573	23.564	23.556	23.547	23.538	23.53	23.521	23.511	23.502	23.492	23.484	23.476	23.468	23.461	23.454	23.447	23.438	23.434	23.433
[truncated: 1,150 more columns]
