# Supplementary material for: Sensory integration of a light touch reference in human standing balance
Source: PLoS One. 2018 Jun 6;13(6):e0197316. doi: 10.1371/journal.pone.0197316 (PMC5991370; doi:10.1371/journal.pone.0197316)
Supplement: S1 Dataset — Each file provides the time traces of the whole body center of mass or the stimulus for one individual experimental trial of one subject. Each row contains one of the eleven cycle repetitions recorded within each trial and used for analysis. (ZIP) [file pone.0197316.s001.zip › csv_data/stim_angle_subj1_height2_ampl3.csv]

16.252	16.26	16.266	16.27	16.272	16.273	16.274	16.275	16.275	16.276	16.276	16.276	16.276	16.276	16.276	16.276	16.276	16.275	16.273	16.271	16.267	16.263	16.257	16.251	16.243	16.235	16.227	16.219	16.21	16.202	16.194	16.185	16.176	16.168	16.16	16.151	16.142	16.133	16.124	16.115	16.107	16.098	16.09	16.082	16.073	16.064	16.056	16.048	16.046	16.046
16.253	16.26	16.267	16.27	16.272	16.273	16.274	16.274	16.274	16.275	16.275	16.275	16.275	16.275	16.275	16.275	16.275	16.275	16.274	16.271	16.267	16.262	16.255	16.25	16.243	16.235	16.228	16.219	16.21	16.201	16.193	16.184	16.175	16.166	16.157	16.149	16.141	16.133	16.125	16.118	16.109	16.101	16.092	16.083	16.074	16.065	16.057	16.048	16.046	16.046
16.25	16.257	16.263	16.267	16.268	16.269	16.27	16.271	16.272	16.273	16.273	16.274	16.274	16.274	16.275	16.275	16.275	16.275	16.274	16.271	16.267	16.262	16.255	16.25	16.243	16.235	16.227	16.219	16.21	16.202	16.194	16.184	16.175	16.166	16.158	16.15	16.141	16.133	16.123	16.115	16.108	16.1	16.091	16.082	16.073	16.065	16.056	16.049	16.047	16.048
16.251	16.259	16.265	16.269	16.271	16.273	16.274	16.275	16.276	16.277	16.277	16.277	16.277	16.277	16.277	16.277	16.277	16.277	16.275	16.272	16.268	16.263	16.257	16.252	16.245	16.237	16.229	16.221	16.213	16.205	16.196	16.188	16.179	16.172	16.163	16.155	16.147	16.139	16.13	16.122	16.114	16.106	16.097	16.089	16.08	16.07	16.062	16.053	16.05	16.05
16.251	16.259	16.266	16.27	16.272	16.273	16.274	16.274	16.275	16.276	16.276	16.276	16.276	16.276	16.276	16.276	16.276	16.276	16.275	16.274	16.271	16.266	16.26	16.254	16.248	16.24	16.232	16.224	16.215	16.207	16.199	16.191	16.182	16.173	16.164	16.155	16.148	16.14	16.132	16.123	16.113	16.104	16.095	16.088	16.079	16.07	16.061	16.052	16.049	16.049
16.251	16.258	16.265	16.27	16.272	16.273	16.274	16.275	16.276	16.276	16.276	16.276	16.276	16.276	16.276	16.276	16.276	16.276	16.275	16.272	16.268	16.264	16.258	16.252	16.245	16.237	16.23	16.222	16.214	16.206	16.197	16.188	16.18	16.172	16.163	16.155	16.147	16.138	16.13	16.121	16.113	16.104	16.095	16.086	16.077	16.068	16.059	16.051	16.047	16.047
16.249	16.257	16.264	16.268	16.27	16.271	16.272	16.273	16.273	16.274	16.274	16.275	16.275	16.275	16.275	16.275	16.275	16.275	16.274	16.272	16.268	16.264	16.257	16.251	16.245	16.237	16.23	16.222	16.213	16.204	16.196	16.188	16.179	16.171	16.162	16.153	16.145	16.137	16.128	16.12	16.111	16.103	16.094	16.086	16.078	16.069	16.061	16.053	16.049	16.05
16.249	16.257	16.264	16.27	16.273	16.274	16.276	16.277	16.277	16.277	16.277	16.278	16.278	16.278	16.278	16.278	16.278	16.278	16.276	16.273	16.269	16.264	16.258	16.253	16.246	16.238	16.231	16.223	16.214	16.206	16.198	16.19	16.181	16.172	16.163	16.154	16.146	16.138	16.129	16.121	16.112	16.104	16.096	16.087	16.078	16.07	16.061	16.053	16.049	16.049
16.248	16.257	16.264	16.269	16.272	16.273	16.274	16.275	16.277	16.277	16.278	16.278	16.278	16.278	16.278	16.278	16.278	16.278	16.276	16.273	16.269	16.265	16.259	16.253	16.247	16.239	16.233	16.225	16.216	16.207	16.197	16.187	16.178	16.169	16.16	16.152	16.144	16.135	16.126	16.118	16.109	16.102	16.093	16.085	16.076	16.067	16.058	16.049	16.045	16.044
16.249	16.257	16.263	16.268	16.27	16.271	16.272	16.272	16.273	16.273	16.273	16.274	16.274	16.274	16.275	16.275	16.275	16.276	16.275	16.273	16.269	16.266	16.26	16.255	16.248	16.239	16.232	16.225	16.216	16.208	16.2	16.191	16.182	16.174	16.165	16.156	16.148	16.14	16.131	16.123	16.114	16.105	16.096	16.087	16.077	16.068	16.059	16.051	16.047	16.046
16.249	16.258	16.264	16.268	16.27	16.271	16.273	16.274	16.276	16.277	16.277	16.278	16.278	16.278	16.278	16.277	16.277	16.277	16.275	16.271	16.266	16.261	16.255	16.25	16.243	16.235	16.228	16.22	16.212	16.204	16.196	16.187	16.179	16.17	16.162	16.153	16.145	16.135	16.127	16.119	16.11	16.102	16.093	16.084	16.075	16.066	16.058	16.05	16.046	16.046
[truncated: 1,150 more columns]
