# Supplementary material for: Sensory integration of a light touch reference in human standing balance
Source: PLoS One. 2018 Jun 6;13(6):e0197316. doi: 10.1371/journal.pone.0197316 (PMC5991370; doi:10.1371/journal.pone.0197316)
Supplement: S1 Dataset — Each file provides the time traces of the whole body center of mass or the stimulus for one individual experimental trial of one subject. Each row contains one of the eleven cycle repetitions recorded within each trial and used for analysis. (ZIP) [file pone.0197316.s001.zip › csv_data/stim_angle_subj2_height1_ampl2.csv]

23.593	23.596	23.598	23.6	23.601	23.601	23.602	23.603	23.604	23.605	23.606	23.607	23.607	23.608	23.608	23.608	23.608	23.608	23.608	23.608	23.608	23.607	23.607	23.607	23.606	23.605	23.604	23.602	23.599	23.596	23.592	23.589	23.586	23.583	23.579	23.577	23.573	23.57	23.566	23.563	23.558	23.555	23.55	23.546	23.541	23.537	23.533	23.529	23.528	23.527
23.607	23.61	23.614	23.617	23.619	23.621	23.622	23.623	23.624	23.624	23.625	23.625	23.626	23.626	23.626	23.626	23.626	23.626	23.626	23.626	23.625	23.625	23.623	23.622	23.62	23.616	23.613	23.609	23.605	23.601	23.597	23.593	23.59	23.587	23.583	23.58	23.577	23.575	23.572	23.569	23.566	23.563	23.56	23.556	23.551	23.546	23.542	23.537	23.536	23.535
23.605	23.608	23.611	23.613	23.614	23.615	23.617	23.618	23.619	23.621	23.622	23.623	23.625	23.627	23.629	23.63	23.632	23.632	23.632	23.632	23.632	23.631	23.63	23.628	23.626	23.623	23.621	23.619	23.616	23.614	23.612	23.61	23.607	23.604	23.599	23.594	23.588	23.582	23.576	23.569	23.561	23.555	23.549	23.544	23.541	23.539	23.537	23.536	23.536	23.536
23.601	23.603	23.605	23.607	23.608	23.61	23.612	23.614	23.616	23.618	23.62	23.622	23.624	23.625	23.626	23.626	23.626	23.626	23.626	23.626	23.625	23.624	23.622	23.621	23.62	23.617	23.615	23.612	23.609	23.606	23.603	23.6	23.596	23.592	23.588	23.584	23.58	23.576	23.572	23.569	23.564	23.561	23.557	23.554	23.55	23.547	23.543	23.539	23.537	23.537
23.595	23.598	23.601	23.602	23.603	23.604	23.605	23.606	23.606	23.607	23.607	23.608	23.609	23.611	23.613	23.615	23.618	23.619	23.62	23.62	23.619	23.619	23.617	23.616	23.613	23.61	23.608	23.605	23.603	23.6	23.597	23.593	23.589	23.586	23.582	23.578	23.574	23.571	23.566	23.562	23.558	23.554	23.55	23.547	23.543	23.54	23.537	23.533	23.532	23.532
23.608	23.611	23.614	23.615	23.615	23.615	23.616	23.616	23.616	23.616	23.616	23.616	23.616	23.616	23.616	23.616	23.616	23.616	23.616	23.616	23.616	23.615	23.615	23.614	23.613	23.611	23.609	23.607	23.605	23.603	23.6	23.597	23.593	23.589	23.585	23.581	23.576	23.572	23.567	23.563	23.559	23.555	23.551	23.547	23.543	23.538	23.534	23.53	23.528	23.528
23.611	23.615	23.618	23.62	23.622	23.622	23.623	23.623	23.624	23.624	23.625	23.625	23.625	23.625	23.625	23.626	23.626	23.626	23.626	23.626	23.626	23.625	23.624	23.623	23.621	23.619	23.616	23.614	23.611	23.608	23.605	23.602	23.599	23.597	23.594	23.592	23.59	23.588	23.585	23.582	23.579	23.576	23.571	23.567	23.561	23.555	23.548	23.541	23.537	23.536
23.61	23.614	23.617	23.621	23.623	23.624	23.625	23.625	23.626	23.626	23.627	23.627	23.627	23.627	23.627	23.627	23.628	23.628	23.628	23.628	23.628	23.628	23.627	23.627	23.626	23.623	23.621	23.617	23.614	23.611	23.608	23.605	23.602	23.598	23.594	23.59	23.586	23.582	23.577	23.573	23.569	23.566	23.562	23.557	23.553	23.548	23.543	23.538	23.536	23.535
23.611	23.614	23.616	23.618	23.619	23.619	23.62	23.621	23.621	23.622	23.623	23.624	23.625	23.627	23.627	23.628	23.628	23.628	23.628	23.628	23.628	23.627	23.627	23.626	23.624	23.622	23.619	23.616	23.613	23.61	23.606	23.603	23.599	23.596	23.592	23.589	23.586	23.583	23.58	23.576	23.573	23.568	23.564	23.559	23.554	23.549	23.543	23.538	23.535	23.535
23.615	23.618	23.622	23.624	23.626	23.627	23.627	23.628	23.629	23.63	23.63	23.631	23.632	23.633	23.634	23.635	23.635	23.636	23.636	23.636	23.636	23.635	23.635	23.634	23.633	23.631	23.629	23.626	23.623	23.62	23.616	23.613	23.609	23.605	23.6	23.596	23.592	23.588	23.585	23.581	23.577	23.574	23.57	23.566	23.562	23.558	23.555	23.552	23.551	23.55
23.619	23.623	23.626	23.628	23.63	23.631	23.632	23.633	23.634	23.635	23.635	23.635	23.636	23.636	23.636	23.636	23.636	23.636	23.636	23.636	23.636	23.635	23.634	23.634	23.632	23.629	23.625	23.622	23.618	23.615	23.612	23.608	23.604	23.6	23.597	23.593	23.59	23.586	23.582	23.579	23.574	23.57	23.564	23.559	23.554	23.55	23.545	23.54	23.538	23.537
[truncated: 1,150 more columns]
