# Supplementary material for: Sensory integration of a light touch reference in human standing balance
Source: PLoS One. 2018 Jun 6;13(6):e0197316. doi: 10.1371/journal.pone.0197316 (PMC5991370; doi:10.1371/journal.pone.0197316)
Supplement: S1 Dataset — Each file provides the time traces of the whole body center of mass or the stimulus for one individual experimental trial of one subject. Each row contains one of the eleven cycle repetitions recorded within each trial and used for analysis. (ZIP) [file pone.0197316.s001.zip › csv_data/stim_angle_subj2_height1_ampl3.csv]

23.58	23.588	23.593	23.597	23.599	23.602	23.604	23.606	23.608	23.61	23.612	23.615	23.618	23.622	23.624	23.627	23.629	23.629	23.629	23.628	23.626	23.623	23.618	23.615	23.61	23.604	23.599	23.593	23.587	23.58	23.572	23.563	23.555	23.547	23.538	23.529	23.52	23.511	23.501	23.493	23.485	23.477	23.468	23.46	23.451	23.443	23.434	23.425	23.422	23.422
23.575	23.582	23.587	23.591	23.593	23.595	23.597	23.598	23.599	23.6	23.601	23.602	23.602	23.603	23.603	23.603	23.604	23.604	23.603	23.602	23.601	23.598	23.594	23.591	23.586	23.58	23.574	23.566	23.559	23.552	23.545	23.538	23.532	23.526	23.519	23.513	23.505	23.497	23.489	23.481	23.473	23.465	23.457	23.45	23.442	23.434	23.427	23.419	23.416	23.416
23.567	23.573	23.577	23.58	23.582	23.583	23.585	23.586	23.588	23.589	23.589	23.59	23.591	23.591	23.592	23.592	23.592	23.592	23.592	23.591	23.59	23.587	23.583	23.578	23.571	23.564	23.557	23.55	23.541	23.534	23.526	23.518	23.51	23.502	23.494	23.486	23.477	23.469	23.462	23.455	23.449	23.442	23.434	23.426	23.418	23.41	23.402	23.394	23.391	23.391
23.581	23.587	23.592	23.595	23.597	23.597	23.598	23.598	23.599	23.599	23.599	23.599	23.599	23.599	23.599	23.599	23.6	23.6	23.6	23.599	23.597	23.593	23.589	23.585	23.58	23.576	23.572	23.567	23.562	23.556	23.55	23.543	23.536	23.529	23.521	23.514	23.505	23.497	23.489	23.481	23.473	23.465	23.456	23.448	23.44	23.431	23.423	23.414	23.411	23.411
23.603	23.609	23.615	23.618	23.62	23.621	23.622	23.622	23.623	23.623	23.624	23.626	23.627	23.628	23.629	23.63	23.63	23.63	23.629	23.628	23.625	23.622	23.617	23.612	23.606	23.599	23.592	23.585	23.578	23.571	23.564	23.557	23.549	23.543	23.535	23.527	23.52	23.512	23.503	23.495	23.487	23.48	23.472	23.464	23.456	23.448	23.438	23.429	23.425	23.425
23.57	23.576	23.582	23.585	23.587	23.589	23.591	23.594	23.597	23.598	23.599	23.6	23.6	23.601	23.602	23.602	23.603	23.604	23.604	23.604	23.604	23.603	23.601	23.598	23.593	23.587	23.582	23.575	23.568	23.561	23.553	23.545	23.538	23.531	23.523	23.515	23.507	23.499	23.491	23.482	23.473	23.464	23.455	23.446	23.436	23.427	23.418	23.41	23.406	23.405
23.592	23.601	23.609	23.614	23.617	23.618	23.62	23.621	23.621	23.622	23.623	23.623	23.623	23.624	23.624	23.625	23.626	23.626	23.626	23.626	23.625	23.624	23.621	23.619	23.615	23.609	23.604	23.598	23.592	23.586	23.579	23.571	23.562	23.554	23.545	23.535	23.527	23.519	23.51	23.502	23.493	23.485	23.476	23.466	23.457	23.447	23.438	23.428	23.424	23.424
23.596	23.603	23.608	23.613	23.615	23.617	23.62	23.623	23.625	23.627	23.628	23.629	23.63	23.631	23.631	23.631	23.631	23.632	23.632	23.631	23.63	23.627	23.622	23.617	23.61	23.603	23.595	23.588	23.581	23.573	23.566	23.558	23.55	23.542	23.533	23.525	23.516	23.507	23.498	23.489	23.48	23.471	23.463	23.454	23.444	23.435	23.426	23.417	23.412	23.412
23.589	23.598	23.605	23.61	23.613	23.614	23.615	23.616	23.616	23.616	23.616	23.616	23.617	23.617	23.617	23.617	23.617	23.617	23.616	23.615	23.613	23.61	23.605	23.601	23.595	23.588	23.581	23.573	23.565	23.556	23.548	23.539	23.531	23.523	23.515	23.506	23.497	23.487	23.477	23.468	23.458	23.45	23.44	23.431	23.422	23.412	23.404	23.395	23.39	23.389
23.602	23.609	23.615	23.619	23.621	23.623	23.624	23.625	23.626	23.626	23.626	23.626	23.627	23.627	23.627	23.628	23.628	23.629	23.629	23.628	23.627	23.625	23.621	23.617	23.612	23.606	23.6	23.594	23.587	23.581	23.575	23.568	23.56	23.553	23.545	23.536	23.528	23.519	23.51	23.502	23.493	23.486	23.477	23.468	23.46	23.451	23.443	23.435	23.429	23.428
23.581	23.588	23.593	23.596	23.597	23.598	23.599	23.601	23.602	23.603	23.604	23.605	23.606	23.606	23.606	23.607	23.608	23.609	23.609	23.609	23.608	23.607	23.604	23.602	23.6	23.596	23.592	23.588	23.583	23.577	23.571	23.563	23.556	23.548	23.54	23.532	23.523	23.515	23.508	23.5	23.492	23.485	23.476	23.468	23.459	23.451	23.443	23.434	23.429	23.428
[truncated: 1,150 more columns]
