# Supplementary material for: Sensory integration of a light touch reference in human standing balance
Source: PLoS One. 2018 Jun 6;13(6):e0197316. doi: 10.1371/journal.pone.0197316 (PMC5991370; doi:10.1371/journal.pone.0197316)
Supplement: S1 Dataset — Each file provides the time traces of the whole body center of mass or the stimulus for one individual experimental trial of one subject. Each row contains one of the eleven cycle repetitions recorded within each trial and used for analysis. (ZIP) [file pone.0197316.s001.zip › csv_data/stim_angle_subj2_height2_ampl3.csv]

16.237	16.245	16.251	16.255	16.257	16.259	16.261	16.263	16.265	16.266	16.267	16.268	16.268	16.269	16.269	16.269	16.269	16.269	16.268	16.266	16.262	16.256	16.249	16.243	16.235	16.227	16.22	16.211	16.203	16.195	16.187	16.179	16.171	16.163	16.154	16.146	16.137	16.129	16.12	16.111	16.102	16.093	16.084	16.074	16.065	16.055	16.046	16.037	16.035	16.035
16.244	16.252	16.258	16.262	16.266	16.268	16.271	16.273	16.276	16.277	16.278	16.278	16.278	16.278	16.278	16.278	16.278	16.277	16.274	16.27	16.265	16.259	16.252	16.247	16.241	16.235	16.229	16.221	16.213	16.206	16.198	16.189	16.18	16.172	16.162	16.154	16.145	16.136	16.127	16.117	16.108	16.1	16.09	16.081	16.071	16.061	16.052	16.043	16.039	16.039
16.241	16.25	16.256	16.262	16.265	16.266	16.267	16.268	16.27	16.27	16.271	16.271	16.272	16.272	16.272	16.272	16.272	16.272	16.272	16.27	16.267	16.264	16.258	16.253	16.247	16.239	16.231	16.222	16.212	16.202	16.194	16.185	16.177	16.168	16.16	16.151	16.144	16.135	16.127	16.118	16.108	16.1	16.091	16.082	16.072	16.063	16.055	16.047	16.041	16.041
16.242	16.25	16.256	16.261	16.264	16.266	16.267	16.269	16.27	16.271	16.272	16.272	16.272	16.273	16.273	16.273	16.273	16.273	16.273	16.271	16.269	16.266	16.26	16.255	16.248	16.24	16.231	16.222	16.212	16.203	16.195	16.186	16.178	16.169	16.16	16.151	16.142	16.133	16.124	16.116	16.106	16.098	16.089	16.08	16.071	16.061	16.053	16.044	16.038	16.038
16.239	16.248	16.255	16.261	16.265	16.268	16.27	16.273	16.275	16.276	16.276	16.277	16.277	16.277	16.277	16.277	16.277	16.277	16.276	16.273	16.269	16.264	16.258	16.251	16.245	16.237	16.229	16.221	16.212	16.204	16.196	16.188	16.18	16.172	16.164	16.155	16.147	16.139	16.131	16.123	16.115	16.107	16.099	16.09	16.081	16.072	16.062	16.053	16.046	16.045
16.235	16.244	16.251	16.258	16.261	16.263	16.265	16.266	16.268	16.269	16.27	16.271	16.271	16.272	16.272	16.272	16.272	16.272	16.272	16.27	16.267	16.263	16.257	16.251	16.245	16.238	16.23	16.223	16.214	16.205	16.197	16.188	16.179	16.169	16.16	16.15	16.142	16.133	16.124	16.116	16.107	16.099	16.091	16.082	16.072	16.063	16.054	16.045	16.038	16.037
16.234	16.244	16.252	16.26	16.265	16.268	16.27	16.272	16.273	16.275	16.275	16.275	16.275	16.275	16.275	16.275	16.275	16.275	16.274	16.271	16.267	16.262	16.256	16.25	16.244	16.237	16.23	16.223	16.215	16.207	16.199	16.19	16.181	16.172	16.164	16.154	16.146	16.137	16.128	16.119	16.11	16.101	16.091	16.081	16.072	16.062	16.052	16.042	16.033	16.031
16.236	16.245	16.251	16.257	16.26	16.262	16.264	16.265	16.266	16.268	16.268	16.27	16.271	16.272	16.272	16.272	16.272	16.272	16.272	16.269	16.266	16.261	16.254	16.248	16.242	16.235	16.228	16.221	16.212	16.204	16.196	16.188	16.179	16.17	16.161	16.152	16.144	16.135	16.125	16.117	16.108	16.1	16.092	16.083	16.074	16.065	16.056	16.047	16.04	16.038
16.237	16.246	16.253	16.258	16.261	16.262	16.263	16.264	16.265	16.266	16.266	16.266	16.266	16.266	16.266	16.266	16.266	16.266	16.264	16.261	16.257	16.252	16.245	16.241	16.235	16.228	16.222	16.215	16.207	16.2	16.193	16.185	16.177	16.169	16.159	16.149	16.141	16.133	16.124	16.116	16.107	16.098	16.088	16.077	16.066	16.055	16.046	16.036	16.032	16.032
16.239	16.247	16.254	16.259	16.262	16.264	16.267	16.269	16.27	16.271	16.271	16.271	16.271	16.271	16.271	16.271	16.271	16.271	16.27	16.267	16.264	16.259	16.253	16.248	16.241	16.234	16.227	16.219	16.211	16.202	16.193	16.184	16.175	16.166	16.157	16.148	16.139	16.129	16.12	16.112	16.104	16.097	16.089	16.08	16.071	16.061	16.052	16.043	16.038	16.038
16.243	16.251	16.257	16.261	16.263	16.264	16.265	16.266	16.266	16.267	16.267	16.267	16.267	16.267	16.267	16.267	16.267	16.267	16.267	16.265	16.262	16.258	16.253	16.248	16.243	16.236	16.23	16.222	16.214	16.206	16.197	16.188	16.178	16.169	16.16	16.15	16.142	16.133	16.124	16.115	16.105	16.097	16.087	16.078	16.068	16.059	16.05	16.042	16.036	16.036
[truncated: 1,150 more columns]
