# Supplementary material for: Sensory integration of a light touch reference in human standing balance
Source: PLoS One. 2018 Jun 6;13(6):e0197316. doi: 10.1371/journal.pone.0197316 (PMC5991370; doi:10.1371/journal.pone.0197316)
Supplement: S1 Dataset — Each file provides the time traces of the whole body center of mass or the stimulus for one individual experimental trial of one subject. Each row contains one of the eleven cycle repetitions recorded within each trial and used for analysis. (ZIP) [file pone.0197316.s001.zip › csv_data/stim_angle_subj3_height1_ampl2.csv]

23.625	23.629	23.632	23.634	23.635	23.636	23.637	23.638	23.639	23.64	23.64	23.64	23.64	23.64	23.64	23.64	23.641	23.641	23.641	23.641	23.64	23.64	23.639	23.637	23.635	23.632	23.63	23.627	23.623	23.62	23.617	23.614	23.61	23.606	23.603	23.6	23.596	23.592	23.588	23.584	23.579	23.576	23.571	23.566	23.562	23.557	23.552	23.547	23.546	23.546
23.621	23.624	23.626	23.628	23.629	23.629	23.63	23.631	23.632	23.632	23.632	23.632	23.633	23.633	23.633	23.633	23.633	23.633	23.633	23.633	23.633	23.632	23.631	23.63	23.628	23.625	23.621	23.617	23.614	23.61	23.607	23.604	23.601	23.599	23.595	23.592	23.589	23.586	23.582	23.577	23.573	23.569	23.565	23.561	23.556	23.552	23.548	23.544	23.542	23.542
23.622	23.625	23.627	23.628	23.628	23.629	23.629	23.629	23.63	23.63	23.631	23.631	23.631	23.632	23.632	23.632	23.633	23.633	23.633	23.633	23.633	23.633	23.633	23.632	23.632	23.631	23.629	23.627	23.625	23.622	23.62	23.617	23.615	23.612	23.608	23.605	23.602	23.599	23.596	23.591	23.588	23.584	23.58	23.575	23.571	23.567	23.563	23.558	23.556	23.556
23.614	23.617	23.62	23.622	23.622	23.623	23.623	23.623	23.623	23.623	23.624	23.625	23.627	23.63	23.632	23.634	23.636	23.636	23.636	23.636	23.636	23.635	23.633	23.631	23.629	23.626	23.623	23.62	23.617	23.613	23.61	23.606	23.603	23.6	23.596	23.592	23.589	23.585	23.581	23.576	23.572	23.568	23.563	23.558	23.554	23.549	23.544	23.539	23.537	23.537
23.625	23.627	23.629	23.63	23.63	23.63	23.63	23.631	23.631	23.631	23.631	23.631	23.631	23.631	23.631	23.631	23.632	23.632	23.632	23.632	23.632	23.631	23.631	23.63	23.629	23.628	23.626	23.623	23.621	23.618	23.615	23.612	23.607	23.603	23.598	23.593	23.588	23.584	23.58	23.577	23.573	23.57	23.567	23.564	23.56	23.556	23.552	23.548	23.546	23.545
23.619	23.623	23.626	23.629	23.632	23.633	23.634	23.635	23.636	23.636	23.636	23.636	23.636	23.636	23.636	23.636	23.636	23.636	23.636	23.636	23.636	23.636	23.635	23.635	23.634	23.633	23.631	23.63	23.628	23.626	23.624	23.621	23.618	23.615	23.611	23.607	23.603	23.598	23.594	23.59	23.586	23.582	23.577	23.572	23.567	23.562	23.557	23.551	23.549	23.548
23.625	23.627	23.63	23.631	23.631	23.632	23.632	23.633	23.633	23.633	23.634	23.635	23.636	23.636	23.637	23.638	23.639	23.64	23.64	23.64	23.64	23.64	23.64	23.64	23.639	23.638	23.637	23.635	23.633	23.63	23.627	23.624	23.621	23.618	23.614	23.61	23.606	23.602	23.598	23.594	23.589	23.585	23.581	23.576	23.573	23.569	23.564	23.559	23.556	23.555
23.612	23.615	23.619	23.621	23.623	23.624	23.625	23.626	23.626	23.626	23.626	23.626	23.627	23.627	23.628	23.628	23.629	23.63	23.63	23.63	23.63	23.63	23.629	23.628	23.627	23.625	23.622	23.619	23.616	23.614	23.611	23.607	23.604	23.602	23.598	23.595	23.592	23.589	23.587	23.584	23.58	23.578	23.575	23.572	23.569	23.565	23.561	23.557	23.556	23.555
23.618	23.622	23.625	23.628	23.63	23.632	23.633	23.634	23.635	23.635	23.635	23.636	23.636	23.636	23.636	23.636	23.636	23.636	23.636	23.636	23.636	23.636	23.635	23.635	23.634	23.633	23.632	23.63	23.628	23.625	23.622	23.62	23.616	23.613	23.609	23.606	23.602	23.597	23.592	23.587	23.581	23.576	23.57	23.566	23.56	23.556	23.552	23.548	23.546	23.545
23.617	23.62	23.623	23.625	23.626	23.627	23.628	23.628	23.628	23.629	23.63	23.63	23.631	23.631	23.632	23.632	23.632	23.633	23.633	23.633	23.633	23.632	23.632	23.631	23.629	23.627	23.623	23.621	23.617	23.613	23.61	23.607	23.603	23.6	23.597	23.594	23.591	23.588	23.585	23.583	23.579	23.575	23.572	23.567	23.563	23.558	23.553	23.548	23.544	23.542
23.619	23.624	23.628	23.632	23.634	23.635	23.636	23.637	23.637	23.638	23.638	23.639	23.64	23.641	23.641	23.642	23.642	23.642	23.642	23.642	23.642	23.641	23.64	23.638	23.637	23.634	23.631	23.628	23.624	23.62	23.616	23.612	23.607	23.604	23.601	23.597	23.594	23.59	23.587	23.585	23.581	23.578	23.575	23.571	23.567	23.562	23.557	23.553	23.549	23.547
[truncated: 1,150 more columns]
