# Supplementary material for: Sensory integration of a light touch reference in human standing balance
Source: PLoS One. 2018 Jun 6;13(6):e0197316. doi: 10.1371/journal.pone.0197316 (PMC5991370; doi:10.1371/journal.pone.0197316)
Supplement: S1 Dataset — Each file provides the time traces of the whole body center of mass or the stimulus for one individual experimental trial of one subject. Each row contains one of the eleven cycle repetitions recorded within each trial and used for analysis. (ZIP) [file pone.0197316.s001.zip › csv_data/stim_angle_subj3_height1_ampl3.csv]

23.617	23.622	23.627	23.629	23.63	23.632	23.634	23.635	23.637	23.639	23.64	23.641	23.642	23.644	23.646	23.647	23.648	23.649	23.649	23.648	23.646	23.643	23.64	23.637	23.633	23.627	23.62	23.613	23.604	23.595	23.586	23.576	23.567	23.558	23.548	23.539	23.53	23.521	23.512	23.504	23.496	23.489	23.48	23.473	23.465	23.457	23.451	23.444	23.442	23.442
23.63	23.636	23.64	23.643	23.645	23.646	23.648	23.649	23.65	23.65	23.65	23.651	23.651	23.651	23.651	23.651	23.651	23.651	23.65	23.648	23.644	23.64	23.633	23.627	23.619	23.61	23.602	23.593	23.584	23.576	23.568	23.56	23.551	23.543	23.534	23.526	23.518	23.509	23.501	23.493	23.484	23.476	23.467	23.458	23.449	23.44	23.432	23.423	23.421	23.42
23.609	23.614	23.619	23.624	23.627	23.63	23.632	23.633	23.633	23.633	23.633	23.633	23.633	23.633	23.633	23.633	23.633	23.633	23.632	23.63	23.626	23.623	23.618	23.613	23.607	23.6	23.593	23.585	23.578	23.571	23.563	23.556	23.548	23.541	23.534	23.526	23.519	23.511	23.503	23.495	23.488	23.481	23.474	23.466	23.458	23.45	23.442	23.434	23.432	23.431
23.616	23.622	23.628	23.632	23.634	23.635	23.636	23.636	23.637	23.637	23.637	23.638	23.639	23.64	23.641	23.642	23.643	23.643	23.643	23.643	23.641	23.639	23.636	23.632	23.627	23.621	23.615	23.608	23.601	23.593	23.586	23.578	23.57	23.562	23.554	23.547	23.538	23.53	23.522	23.514	23.506	23.498	23.488	23.478	23.468	23.46	23.452	23.444	23.441	23.44
23.61	23.616	23.621	23.624	23.626	23.627	23.629	23.63	23.632	23.633	23.634	23.635	23.636	23.638	23.64	23.642	23.643	23.644	23.644	23.644	23.643	23.641	23.637	23.633	23.627	23.62	23.613	23.605	23.597	23.589	23.581	23.573	23.565	23.557	23.548	23.539	23.53	23.522	23.514	23.506	23.497	23.489	23.481	23.472	23.465	23.457	23.449	23.441	23.437	23.437
23.611	23.617	23.622	23.626	23.628	23.629	23.63	23.631	23.631	23.631	23.631	23.631	23.631	23.631	23.631	23.631	23.631	23.631	23.631	23.63	23.628	23.624	23.62	23.616	23.61	23.604	23.598	23.591	23.584	23.577	23.569	23.561	23.552	23.544	23.535	23.526	23.517	23.509	23.5	23.49	23.481	23.472	23.463	23.455	23.446	23.437	23.429	23.42	23.416	23.415
23.608	23.615	23.62	23.623	23.626	23.628	23.63	23.632	23.633	23.633	23.634	23.634	23.635	23.635	23.635	23.635	23.635	23.635	23.635	23.635	23.633	23.631	23.627	23.623	23.617	23.609	23.602	23.594	23.587	23.58	23.573	23.566	23.558	23.552	23.544	23.536	23.527	23.519	23.51	23.501	23.491	23.482	23.471	23.461	23.452	23.442	23.433	23.426	23.423	23.423
23.612	23.618	23.622	23.624	23.626	23.627	23.629	23.63	23.631	23.632	23.633	23.633	23.633	23.633	23.633	23.633	23.633	23.633	23.633	23.632	23.631	23.628	23.625	23.621	23.617	23.611	23.605	23.599	23.593	23.586	23.58	23.573	23.566	23.558	23.551	23.543	23.536	23.528	23.52	23.512	23.504	23.498	23.491	23.484	23.476	23.466	23.456	23.446	23.44	23.439
23.612	23.619	23.624	23.628	23.63	23.631	23.632	23.633	23.634	23.634	23.634	23.634	23.635	23.636	23.637	23.637	23.638	23.638	23.637	23.636	23.633	23.63	23.625	23.621	23.616	23.609	23.603	23.596	23.589	23.581	23.574	23.566	23.557	23.548	23.54	23.532	23.525	23.517	23.509	23.502	23.494	23.486	23.478	23.47	23.462	23.454	23.444	23.435	23.431	23.43
23.604	23.61	23.614	23.618	23.619	23.62	23.621	23.621	23.621	23.621	23.622	23.622	23.622	23.622	23.622	23.622	23.622	23.622	23.621	23.621	23.619	23.615	23.61	23.605	23.599	23.591	23.585	23.578	23.57	23.563	23.556	23.548	23.54	23.532	23.523	23.514	23.507	23.501	23.494	23.488	23.481	23.475	23.467	23.459	23.449	23.438	23.427	23.416	23.409	23.408
23.61	23.619	23.627	23.632	23.636	23.637	23.639	23.641	23.641	23.641	23.641	23.641	23.641	23.641	23.641	23.641	23.641	23.641	23.64	23.639	23.635	23.631	23.626	23.621	23.615	23.608	23.601	23.593	23.585	23.577	23.568	23.56	23.551	23.542	23.532	23.522	23.514	23.505	23.497	23.489	23.481	23.474	23.465	23.457	23.449	23.441	23.434	23.426	23.421	23.421
[truncated: 1,150 more columns]
