# Supplementary material for: Sensory integration of a light touch reference in human standing balance
Source: PLoS One. 2018 Jun 6;13(6):e0197316. doi: 10.1371/journal.pone.0197316 (PMC5991370; doi:10.1371/journal.pone.0197316)
Supplement: S1 Dataset — Each file provides the time traces of the whole body center of mass or the stimulus for one individual experimental trial of one subject. Each row contains one of the eleven cycle repetitions recorded within each trial and used for analysis. (ZIP) [file pone.0197316.s001.zip › csv_data/stim_angle_subj3_height2_ampl1.csv]

16.261	16.263	16.264	16.266	16.267	16.268	16.269	16.269	16.27	16.27	16.27	16.27	16.27	16.27	16.27	16.27	16.27	16.27	16.27	16.27	16.27	16.269	16.269	16.269	16.268	16.267	16.266	16.264	16.262	16.26	16.258	16.256	16.254	16.252	16.249	16.247	16.245	16.243	16.241	16.239	16.237	16.235	16.234	16.232	16.23	16.228	16.226	16.225	16.224	16.223
16.256	16.257	16.258	16.259	16.259	16.26	16.26	16.26	16.26	16.261	16.261	16.261	16.261	16.261	16.261	16.261	16.261	16.261	16.261	16.261	16.261	16.261	16.261	16.261	16.261	16.26	16.259	16.259	16.258	16.257	16.256	16.255	16.253	16.252	16.251	16.25	16.249	16.248	16.246	16.244	16.243	16.241	16.239	16.237	16.235	16.233	16.231	16.229	16.228	16.228
16.255	16.257	16.259	16.26	16.261	16.261	16.262	16.262	16.262	16.263	16.263	16.263	16.263	16.263	16.263	16.263	16.263	16.263	16.263	16.263	16.263	16.263	16.262	16.262	16.262	16.261	16.261	16.26	16.259	16.258	16.256	16.255	16.254	16.253	16.251	16.249	16.247	16.245	16.243	16.241	16.238	16.236	16.234	16.232	16.23	16.228	16.226	16.224	16.223	16.223
16.259	16.262	16.263	16.264	16.265	16.265	16.265	16.265	16.265	16.265	16.265	16.265	16.265	16.265	16.265	16.265	16.265	16.265	16.265	16.265	16.265	16.265	16.265	16.265	16.265	16.264	16.264	16.263	16.262	16.261	16.259	16.257	16.255	16.253	16.251	16.249	16.247	16.245	16.243	16.242	16.24	16.239	16.237	16.235	16.233	16.231	16.229	16.227	16.224	16.224
16.255	16.257	16.259	16.26	16.261	16.262	16.263	16.263	16.263	16.264	16.264	16.264	16.264	16.264	16.264	16.264	16.264	16.265	16.265	16.265	16.265	16.265	16.264	16.264	16.264	16.263	16.262	16.261	16.26	16.259	16.258	16.256	16.254	16.253	16.251	16.249	16.248	16.246	16.244	16.242	16.241	16.239	16.237	16.235	16.233	16.231	16.229	16.228	16.227	16.226
16.254	16.255	16.256	16.257	16.258	16.258	16.259	16.259	16.259	16.259	16.259	16.259	16.259	16.259	16.26	16.26	16.26	16.26	16.26	16.26	16.26	16.26	16.26	16.26	16.259	16.259	16.259	16.258	16.257	16.256	16.255	16.253	16.253	16.25	16.248	16.246	16.244	16.242	16.24	16.238	16.236	16.234	16.233	16.231	16.229	16.227	16.225	16.223	16.222	16.222
16.255	16.258	16.26	16.261	16.262	16.262	16.262	16.262	16.262	16.262	16.262	16.262	16.262	16.263	16.263	16.263	16.263	16.263	16.263	16.263	16.263	16.263	16.263	16.262	16.262	16.262	16.262	16.261	16.26	16.259	16.258	16.256	16.255	16.253	16.251	16.249	16.248	16.246	16.244	16.242	16.24	16.239	16.236	16.234	16.232	16.229	16.227	16.225	16.223	16.223
16.261	16.262	16.263	16.264	16.264	16.264	16.264	16.264	16.265	16.265	16.265	16.265	16.265	16.265	16.265	16.265	16.265	16.265	16.265	16.265	16.265	16.264	16.264	16.264	16.263	16.262	16.261	16.259	16.257	16.255	16.254	16.252	16.25	16.248	16.247	16.244	16.243	16.241	16.239	16.237	16.235	16.233	16.231	16.23	16.228	16.227	16.226	16.224	16.224	16.224
16.255	16.257	16.259	16.26	16.261	16.261	16.261	16.261	16.261	16.261	16.261	16.262	16.262	16.262	16.262	16.262	16.262	16.262	16.262	16.262	16.262	16.262	16.262	16.262	16.261	16.261	16.26	16.26	16.259	16.258	16.257	16.255	16.254	16.252	16.25	16.248	16.246	16.243	16.241	16.238	16.236	16.234	16.232	16.23	16.228	16.225	16.224	16.222	16.221	16.221
16.258	16.259	16.261	16.263	16.264	16.265	16.265	16.265	16.265	16.265	16.266	16.266	16.267	16.268	16.268	16.268	16.268	16.269	16.269	16.269	16.269	16.268	16.268	16.268	16.267	16.266	16.265	16.264	16.263	16.261	16.26	16.258	16.256	16.255	16.253	16.251	16.25	16.248	16.247	16.245	16.242	16.241	16.238	16.237	16.235	16.233	16.231	16.229	16.228	16.227
16.257	16.258	16.26	16.261	16.261	16.262	16.262	16.262	16.262	16.263	16.263	16.263	16.263	16.263	16.263	16.263	16.263	16.263	16.263	16.263	16.263	16.262	16.262	16.262	16.261	16.26	16.259	16.257	16.256	16.255	16.253	16.252	16.25	16.249	16.248	16.246	16.244	16.242	16.24	16.238	16.237	16.235	16.234	16.232	16.231	16.229	16.227	16.225	16.224	16.224
[truncated: 1,150 more columns]
