# Supplementary material for: Sensory integration of a light touch reference in human standing balance
Source: PLoS One. 2018 Jun 6;13(6):e0197316. doi: 10.1371/journal.pone.0197316 (PMC5991370; doi:10.1371/journal.pone.0197316)
Supplement: S1 Dataset — Each file provides the time traces of the whole body center of mass or the stimulus for one individual experimental trial of one subject. Each row contains one of the eleven cycle repetitions recorded within each trial and used for analysis. (ZIP) [file pone.0197316.s001.zip › csv_data/stim_angle_subj3_height2_ampl3.csv]

16.246	16.254	16.26	16.264	16.265	16.266	16.267	16.268	16.269	16.269	16.269	16.269	16.269	16.269	16.269	16.269	16.269	16.269	16.269	16.267	16.263	16.258	16.251	16.245	16.237	16.228	16.22	16.211	16.201	16.193	16.184	16.174	16.166	16.157	16.148	16.14	16.132	16.124	16.115	16.107	16.099	16.091	16.082	16.074	16.065	16.056	16.047	16.039	16.037	16.037
16.256	16.263	16.269	16.273	16.274	16.274	16.275	16.275	16.275	16.276	16.276	16.276	16.276	16.276	16.276	16.276	16.276	16.276	16.275	16.272	16.267	16.262	16.255	16.249	16.241	16.233	16.226	16.218	16.209	16.201	16.193	16.185	16.176	16.168	16.159	16.151	16.143	16.135	16.126	16.118	16.11	16.102	16.093	16.085	16.076	16.067	16.058	16.05	16.047	16.048
16.244	16.251	16.256	16.259	16.261	16.262	16.263	16.263	16.263	16.263	16.263	16.263	16.264	16.266	16.267	16.268	16.268	16.268	16.267	16.265	16.262	16.257	16.25	16.244	16.236	16.228	16.221	16.212	16.204	16.196	16.187	16.178	16.169	16.16	16.15	16.141	16.132	16.124	16.115	16.106	16.097	16.089	16.08	16.071	16.062	16.054	16.046	16.039	16.036	16.037
16.242	16.25	16.257	16.261	16.263	16.263	16.264	16.265	16.265	16.265	16.265	16.265	16.265	16.266	16.266	16.266	16.266	16.266	16.265	16.263	16.259	16.254	16.247	16.242	16.234	16.226	16.219	16.212	16.203	16.195	16.187	16.179	16.17	16.162	16.153	16.145	16.137	16.128	16.119	16.111	16.103	16.095	16.086	16.077	16.068	16.058	16.05	16.041	16.038	16.038
16.247	16.255	16.26	16.264	16.265	16.266	16.266	16.267	16.267	16.268	16.268	16.269	16.269	16.27	16.27	16.27	16.27	16.27	16.269	16.267	16.264	16.259	16.253	16.249	16.242	16.235	16.228	16.219	16.211	16.203	16.194	16.185	16.176	16.167	16.158	16.149	16.141	16.132	16.124	16.116	16.107	16.1	16.092	16.084	16.074	16.065	16.056	16.047	16.044	16.044
16.246	16.254	16.26	16.264	16.266	16.267	16.267	16.268	16.268	16.268	16.268	16.268	16.268	16.268	16.268	16.268	16.268	16.268	16.268	16.266	16.262	16.257	16.25	16.245	16.238	16.23	16.223	16.215	16.206	16.199	16.19	16.182	16.173	16.165	16.156	16.147	16.139	16.131	16.122	16.113	16.104	16.095	16.086	16.077	16.067	16.058	16.05	16.043	16.04	16.04
16.242	16.25	16.256	16.26	16.261	16.262	16.262	16.263	16.263	16.263	16.263	16.263	16.263	16.263	16.263	16.263	16.263	16.263	16.263	16.261	16.257	16.252	16.246	16.24	16.233	16.226	16.219	16.21	16.201	16.192	16.185	16.176	16.168	16.159	16.15	16.142	16.134	16.126	16.117	16.109	16.101	16.094	16.086	16.077	16.068	16.059	16.05	16.042	16.039	16.04
16.243	16.25	16.256	16.261	16.263	16.263	16.264	16.265	16.265	16.265	16.266	16.266	16.266	16.266	16.266	16.266	16.267	16.267	16.266	16.265	16.262	16.258	16.251	16.246	16.239	16.231	16.224	16.216	16.208	16.2	16.192	16.183	16.174	16.166	16.158	16.149	16.141	16.133	16.124	16.115	16.106	16.098	16.09	16.081	16.071	16.062	16.053	16.045	16.041	16.041
16.246	16.254	16.26	16.265	16.266	16.267	16.267	16.268	16.269	16.269	16.27	16.27	16.27	16.27	16.27	16.27	16.27	16.27	16.27	16.268	16.264	16.26	16.253	16.247	16.24	16.232	16.224	16.216	16.207	16.199	16.191	16.183	16.174	16.166	16.157	16.148	16.14	16.131	16.122	16.114	16.105	16.097	16.089	16.081	16.071	16.062	16.053	16.044	16.039	16.039
16.248	16.256	16.262	16.267	16.268	16.269	16.27	16.27	16.27	16.27	16.27	16.27	16.27	16.27	16.27	16.27	16.27	16.27	16.27	16.268	16.265	16.26	16.254	16.248	16.241	16.233	16.226	16.218	16.209	16.2	16.191	16.182	16.174	16.166	16.157	16.148	16.14	16.131	16.122	16.114	16.105	16.098	16.089	16.08	16.071	16.061	16.053	16.044	16.039	16.039
16.244	16.253	16.259	16.263	16.265	16.266	16.267	16.268	16.269	16.27	16.27	16.27	16.27	16.271	16.271	16.271	16.271	16.272	16.271	16.27	16.267	16.263	16.256	16.25	16.243	16.235	16.227	16.219	16.21	16.201	16.193	16.184	16.175	16.167	16.159	16.15	16.142	16.134	16.125	16.117	16.108	16.1	16.091	16.082	16.073	16.063	16.054	16.045	16.041	16.041
[truncated: 1,150 more columns]
