# Supplementary material for: Sensory integration of a light touch reference in human standing balance
Source: PLoS One. 2018 Jun 6;13(6):e0197316. doi: 10.1371/journal.pone.0197316 (PMC5991370; doi:10.1371/journal.pone.0197316)
Supplement: S1 Dataset — Each file provides the time traces of the whole body center of mass or the stimulus for one individual experimental trial of one subject. Each row contains one of the eleven cycle repetitions recorded within each trial and used for analysis. (ZIP) [file pone.0197316.s001.zip › csv_data/stim_angle_subj4_height1_ampl1.csv]

23.65	23.65	23.651	23.652	23.652	23.653	23.653	23.653	23.653	23.654	23.655	23.656	23.656	23.656	23.656	23.656	23.657	23.658	23.658	23.658	23.658	23.658	23.658	23.658	23.658	23.657	23.657	23.657	23.657	23.656	23.655	23.654	23.653	23.652	23.652	23.651	23.649	23.648	23.646	23.645	23.643	23.642	23.64	23.638	23.636	23.635	23.632	23.63	23.63	23.629
23.625	23.626	23.627	23.627	23.628	23.628	23.628	23.629	23.629	23.63	23.631	23.632	23.632	23.633	23.633	23.633	23.633	23.633	23.633	23.632	23.632	23.632	23.631	23.631	23.63	23.629	23.628	23.626	23.624	23.621	23.619	23.617	23.615	23.613	23.611	23.609	23.606	23.604	23.602	23.6	23.599	23.597	23.596	23.595	23.594	23.593	23.592	23.591	23.589	23.589
23.632	23.634	23.635	23.636	23.638	23.639	23.639	23.64	23.641	23.641	23.641	23.641	23.641	23.641	23.641	23.641	23.641	23.641	23.641	23.641	23.641	23.641	23.64	23.64	23.639	23.637	23.635	23.633	23.631	23.63	23.628	23.625	23.623	23.621	23.62	23.618	23.616	23.613	23.611	23.608	23.606	23.604	23.602	23.6	23.598	23.596	23.595	23.595	23.595	23.595
23.645	23.645	23.646	23.646	23.647	23.647	23.647	23.647	23.647	23.647	23.647	23.647	23.647	23.648	23.648	23.648	23.648	23.648	23.648	23.648	23.648	23.648	23.648	23.648	23.648	23.648	23.648	23.648	23.648	23.648	23.647	23.646	23.644	23.643	23.641	23.639	23.638	23.636	23.633	23.632	23.631	23.631	23.631	23.63	23.63	23.629	23.627	23.625	23.623	23.622
23.638	23.64	23.641	23.642	23.642	23.642	23.642	23.642	23.642	23.643	23.643	23.644	23.645	23.646	23.647	23.647	23.648	23.648	23.648	23.648	23.648	23.648	23.648	23.648	23.647	23.647	23.647	23.647	23.647	23.646	23.645	23.645	23.644	23.644	23.644	23.644	23.642	23.641	23.64	23.639	23.637	23.635	23.633	23.631	23.628	23.625	23.622	23.619	23.617	23.616
23.604	23.605	23.606	23.606	23.607	23.607	23.607	23.608	23.608	23.608	23.608	23.608	23.608	23.608	23.608	23.609	23.609	23.61	23.61	23.61	23.61	23.61	23.61	23.61	23.61	23.61	23.61	23.61	23.609	23.609	23.609	23.609	23.609	23.609	23.608	23.608	23.607	23.607	23.606	23.605	23.605	23.604	23.603	23.601	23.6	23.598	23.597	23.596	23.595	23.595
23.634	23.636	23.638	23.64	23.641	23.641	23.642	23.642	23.642	23.642	23.642	23.642	23.642	23.642	23.642	23.642	23.642	23.642	23.642	23.642	23.642	23.642	23.642	23.642	23.642	23.641	23.641	23.641	23.64	23.639	23.637	23.635	23.633	23.631	23.629	23.627	23.625	23.623	23.621	23.619	23.618	23.617	23.615	23.614	23.612	23.611	23.61	23.608	23.608	23.607
23.638	23.639	23.64	23.64	23.64	23.641	23.641	23.641	23.641	23.641	23.641	23.641	23.641	23.641	23.642	23.642	23.642	23.642	23.642	23.642	23.642	23.642	23.642	23.642	23.642	23.641	23.641	23.641	23.64	23.639	23.639	23.638	23.637	23.636	23.634	23.633	23.633	23.632	23.63	23.629	23.628	23.627	23.625	23.623	23.622	23.621	23.62	23.619	23.619	23.619
23.625	23.625	23.626	23.626	23.626	23.626	23.626	23.626	23.626	23.626	23.627	23.627	23.628	23.628	23.628	23.628	23.628	23.628	23.628	23.628	23.628	23.628	23.628	23.628	23.628	23.627	23.627	23.626	23.626	23.624	23.623	23.621	23.619	23.618	23.617	23.616	23.615	23.613	23.611	23.609	23.607	23.606	23.604	23.603	23.601	23.6	23.599	23.597	23.596	23.596
23.621	23.623	23.625	23.627	23.628	23.628	23.628	23.628	23.629	23.629	23.629	23.629	23.629	23.629	23.629	23.629	23.629	23.629	23.629	23.629	23.629	23.629	23.629	23.629	23.629	23.629	23.629	23.629	23.628	23.628	23.627	23.626	23.625	23.624	23.624	23.623	23.622	23.62	23.618	23.617	23.615	23.614	23.613	23.613	23.612	23.611	23.609	23.607	23.605	23.604
23.623	23.626	23.628	23.631	23.633	23.635	23.636	23.637	23.638	23.639	23.639	23.64	23.64	23.64	23.64	23.64	23.64	23.64	23.64	23.64	23.64	23.64	23.64	23.64	23.64	23.639	23.639	23.638	23.636	23.634	23.633	23.631	23.63	23.629	23.627	23.625	23.624	23.622	23.62	23.617	23.615	23.613	23.61	23.608	23.605	23.602	23.599	23.597	23.595	23.595
[truncated: 1,150 more columns]
