# Supplementary material for: Sensory integration of a light touch reference in human standing balance
Source: PLoS One. 2018 Jun 6;13(6):e0197316. doi: 10.1371/journal.pone.0197316 (PMC5991370; doi:10.1371/journal.pone.0197316)
Supplement: S1 Dataset — Each file provides the time traces of the whole body center of mass or the stimulus for one individual experimental trial of one subject. Each row contains one of the eleven cycle repetitions recorded within each trial and used for analysis. (ZIP) [file pone.0197316.s001.zip › csv_data/stim_angle_subj4_height1_ampl3.csv]

23.609	23.616	23.621	23.624	23.626	23.627	23.628	23.628	23.629	23.629	23.629	23.629	23.629	23.629	23.63	23.63	23.63	23.63	23.63	23.629	23.626	23.623	23.618	23.613	23.606	23.599	23.591	23.584	23.577	23.57	23.562	23.553	23.545	23.537	23.529	23.521	23.513	23.506	23.498	23.49	23.482	23.475	23.466	23.458	23.45	23.442	23.435	23.427	23.424	23.424
23.617	23.624	23.629	23.632	23.634	23.634	23.635	23.635	23.635	23.635	23.635	23.635	23.635	23.635	23.635	23.635	23.635	23.635	23.634	23.633	23.629	23.625	23.62	23.615	23.609	23.603	23.597	23.59	23.583	23.577	23.57	23.562	23.555	23.547	23.539	23.532	23.524	23.515	23.506	23.498	23.489	23.48	23.47	23.461	23.452	23.444	23.436	23.427	23.424	23.424
23.605	23.613	23.619	23.623	23.625	23.626	23.628	23.629	23.63	23.63	23.631	23.631	23.632	23.633	23.633	23.633	23.634	23.634	23.634	23.634	23.633	23.632	23.63	23.626	23.622	23.617	23.612	23.606	23.599	23.592	23.584	23.575	23.566	23.558	23.548	23.539	23.53	23.522	23.514	23.506	23.498	23.49	23.48	23.471	23.461	23.452	23.444	23.436	23.432	23.432
23.611	23.618	23.624	23.628	23.631	23.633	23.635	23.636	23.638	23.639	23.64	23.641	23.641	23.642	23.642	23.642	23.643	23.643	23.642	23.641	23.639	23.636	23.632	23.627	23.62	23.613	23.606	23.599	23.59	23.582	23.573	23.564	23.554	23.545	23.535	23.526	23.516	23.507	23.498	23.489	23.479	23.47	23.459	23.45	23.441	23.433	23.425	23.417	23.413	23.413
23.612	23.619	23.625	23.627	23.629	23.629	23.63	23.63	23.63	23.63	23.63	23.63	23.63	23.631	23.631	23.632	23.633	23.633	23.633	23.632	23.63	23.627	23.623	23.62	23.614	23.608	23.602	23.595	23.589	23.581	23.574	23.566	23.558	23.551	23.543	23.535	23.527	23.52	23.512	23.504	23.495	23.487	23.478	23.47	23.462	23.454	23.446	23.437	23.434	23.433
23.616	23.622	23.627	23.63	23.633	23.634	23.636	23.637	23.639	23.64	23.641	23.642	23.643	23.644	23.644	23.644	23.645	23.645	23.644	23.643	23.641	23.638	23.634	23.631	23.626	23.62	23.614	23.606	23.598	23.59	23.582	23.573	23.564	23.556	23.548	23.54	23.532	23.522	23.513	23.505	23.496	23.489	23.481	23.473	23.465	23.457	23.448	23.44	23.435	23.434
23.603	23.61	23.615	23.619	23.621	23.623	23.625	23.626	23.627	23.628	23.628	23.628	23.628	23.628	23.628	23.628	23.629	23.629	23.629	23.629	23.627	23.625	23.621	23.617	23.611	23.604	23.597	23.59	23.583	23.576	23.569	23.561	23.553	23.545	23.537	23.529	23.521	23.514	23.505	23.498	23.49	23.483	23.474	23.466	23.458	23.448	23.439	23.429	23.424	23.423
23.608	23.615	23.621	23.625	23.628	23.629	23.63	23.632	23.634	23.634	23.635	23.635	23.635	23.636	23.636	23.636	23.636	23.636	23.636	23.635	23.633	23.629	23.625	23.62	23.614	23.607	23.601	23.593	23.586	23.579	23.57	23.562	23.553	23.545	23.535	23.527	23.518	23.51	23.5	23.49	23.481	23.472	23.462	23.453	23.444	23.436	23.429	23.421	23.418	23.417
23.605	23.614	23.62	23.624	23.627	23.628	23.63	23.631	23.632	23.633	23.633	23.633	23.633	23.633	23.633	23.633	23.633	23.633	23.633	23.633	23.631	23.63	23.626	23.622	23.617	23.61	23.604	23.596	23.589	23.582	23.575	23.567	23.559	23.551	23.543	23.535	23.528	23.519	23.511	23.503	23.494	23.486	23.477	23.469	23.459	23.45	23.442	23.432	23.427	23.426
23.603	23.611	23.618	23.623	23.625	23.627	23.629	23.63	23.631	23.632	23.633	23.634	23.635	23.636	23.636	23.636	23.637	23.637	23.636	23.635	23.633	23.63	23.626	23.622	23.617	23.611	23.605	23.598	23.59	23.583	23.576	23.567	23.56	23.551	23.543	23.534	23.525	23.516	23.507	23.497	23.488	23.479	23.471	23.462	23.454	23.445	23.437	23.429	23.425	23.424
23.609	23.617	23.623	23.627	23.629	23.631	23.632	23.633	23.635	23.635	23.636	23.637	23.638	23.639	23.64	23.641	23.642	23.642	23.642	23.641	23.64	23.638	23.634	23.631	23.627	23.621	23.615	23.609	23.602	23.595	23.588	23.58	23.571	23.563	23.554	23.545	23.537	23.528	23.519	23.509	23.499	23.491	23.482	23.474	23.465	23.457	23.449	23.441	23.436	23.435
[truncated: 1,150 more columns]
