# Supplementary material for: Sensory integration of a light touch reference in human standing balance
Source: PLoS One. 2018 Jun 6;13(6):e0197316. doi: 10.1371/journal.pone.0197316 (PMC5991370; doi:10.1371/journal.pone.0197316)
Supplement: S1 Dataset — Each file provides the time traces of the whole body center of mass or the stimulus for one individual experimental trial of one subject. Each row contains one of the eleven cycle repetitions recorded within each trial and used for analysis. (ZIP) [file pone.0197316.s001.zip › csv_data/stim_angle_subj4_height2_ampl2.csv]

16.258	16.261	16.264	16.266	16.267	16.268	16.269	16.269	16.269	16.27	16.27	16.27	16.271	16.271	16.272	16.272	16.272	16.272	16.272	16.271	16.27	16.269	16.267	16.266	16.264	16.262	16.259	16.255	16.251	16.248	16.244	16.239	16.235	16.231	16.226	16.22	16.215	16.21	16.206	16.201	16.197	16.193	16.189	16.184	16.18	16.176	16.172	16.169	16.168	16.168
16.26	16.263	16.265	16.267	16.268	16.269	16.269	16.269	16.27	16.27	16.27	16.27	16.27	16.27	16.27	16.27	16.27	16.27	16.27	16.27	16.27	16.268	16.267	16.265	16.262	16.259	16.256	16.253	16.249	16.245	16.242	16.238	16.233	16.229	16.224	16.22	16.215	16.211	16.206	16.202	16.199	16.195	16.19	16.185	16.179	16.175	16.17	16.166	16.164	16.164
16.256	16.26	16.263	16.265	16.266	16.266	16.266	16.267	16.267	16.267	16.267	16.268	16.268	16.268	16.268	16.268	16.268	16.268	16.268	16.267	16.266	16.265	16.261	16.258	16.255	16.25	16.247	16.244	16.241	16.238	16.234	16.231	16.227	16.224	16.22	16.216	16.212	16.208	16.204	16.2	16.196	16.192	16.187	16.183	16.177	16.172	16.167	16.163	16.161	16.16
16.26	16.263	16.266	16.268	16.269	16.271	16.272	16.274	16.275	16.276	16.277	16.277	16.277	16.278	16.278	16.279	16.279	16.28	16.28	16.28	16.279	16.278	16.277	16.276	16.273	16.27	16.267	16.264	16.261	16.258	16.254	16.251	16.247	16.243	16.239	16.235	16.231	16.227	16.223	16.219	16.216	16.212	16.208	16.204	16.2	16.196	16.192	16.187	16.186	16.186
16.26	16.263	16.266	16.269	16.27	16.27	16.271	16.271	16.271	16.271	16.271	16.271	16.271	16.271	16.271	16.271	16.271	16.271	16.271	16.271	16.271	16.27	16.27	16.27	16.268	16.266	16.264	16.261	16.257	16.254	16.251	16.247	16.244	16.239	16.235	16.231	16.227	16.222	16.218	16.213	16.208	16.204	16.199	16.195	16.19	16.185	16.181	16.176	16.174	16.173
16.262	16.264	16.266	16.268	16.268	16.268	16.268	16.268	16.268	16.268	16.269	16.27	16.271	16.273	16.273	16.273	16.273	16.273	16.273	16.273	16.272	16.271	16.269	16.267	16.264	16.26	16.255	16.251	16.247	16.244	16.24	16.236	16.231	16.227	16.222	16.218	16.214	16.21	16.206	16.202	16.198	16.194	16.19	16.186	16.182	16.178	16.174	16.171	16.169	16.169
16.254	16.258	16.261	16.263	16.264	16.265	16.265	16.266	16.266	16.267	16.267	16.268	16.269	16.27	16.27	16.271	16.272	16.272	16.272	16.272	16.271	16.27	16.269	16.268	16.265	16.262	16.26	16.257	16.254	16.25	16.247	16.243	16.239	16.234	16.229	16.224	16.219	16.214	16.208	16.203	16.198	16.194	16.19	16.186	16.181	16.177	16.174	16.169	16.168	16.167
16.256	16.26	16.262	16.264	16.265	16.265	16.266	16.266	16.267	16.267	16.268	16.268	16.268	16.268	16.268	16.268	16.268	16.268	16.268	16.267	16.266	16.264	16.261	16.258	16.255	16.252	16.248	16.244	16.24	16.236	16.232	16.228	16.224	16.22	16.215	16.211	16.207	16.202	16.198	16.194	16.189	16.185	16.181	16.177	16.173	16.169	16.165	16.162	16.16	16.159
16.251	16.255	16.258	16.26	16.261	16.262	16.263	16.264	16.264	16.264	16.264	16.265	16.265	16.265	16.265	16.265	16.265	16.265	16.265	16.264	16.263	16.262	16.26	16.258	16.256	16.253	16.251	16.247	16.242	16.237	16.232	16.227	16.224	16.22	16.217	16.213	16.209	16.205	16.202	16.198	16.194	16.191	16.187	16.184	16.18	16.176	16.172	16.167	16.165	16.165
16.251	16.254	16.256	16.258	16.258	16.259	16.259	16.259	16.259	16.259	16.259	16.259	16.259	16.259	16.259	16.259	16.259	16.259	16.259	16.259	16.258	16.257	16.255	16.253	16.251	16.247	16.243	16.239	16.235	16.231	16.227	16.223	16.219	16.215	16.21	16.204	16.199	16.193	16.188	16.185	16.181	16.176	16.172	16.167	16.162	16.158	16.155	16.152	16.151	16.15
16.261	16.265	16.268	16.27	16.271	16.271	16.271	16.271	16.272	16.272	16.272	16.272	16.272	16.272	16.273	16.273	16.273	16.273	16.273	16.273	16.273	16.272	16.271	16.269	16.268	16.265	16.262	16.259	16.255	16.252	16.248	16.244	16.24	16.236	16.232	16.227	16.223	16.218	16.212	16.207	16.202	16.198	16.194	16.19	16.186	16.182	16.178	16.174	16.171	16.17
[truncated: 1,150 more columns]
