# Supplementary material for: Sensory integration of a light touch reference in human standing balance
Source: PLoS One. 2018 Jun 6;13(6):e0197316. doi: 10.1371/journal.pone.0197316 (PMC5991370; doi:10.1371/journal.pone.0197316)
Supplement: S1 Dataset — Each file provides the time traces of the whole body center of mass or the stimulus for one individual experimental trial of one subject. Each row contains one of the eleven cycle repetitions recorded within each trial and used for analysis. (ZIP) [file pone.0197316.s001.zip › csv_data/stim_angle_subj4_height2_ampl3.csv]

16.261	16.27	16.277	16.282	16.283	16.285	16.287	16.287	16.288	16.289	16.289	16.289	16.289	16.289	16.289	16.29	16.29	16.29	16.289	16.287	16.284	16.279	16.273	16.267	16.26	16.252	16.245	16.237	16.229	16.221	16.211	16.201	16.191	16.182	16.171	16.163	16.153	16.144	16.136	16.128	16.119	16.111	16.103	16.095	16.086	16.076	16.066	16.058	16.055	16.056
16.245	16.252	16.259	16.263	16.266	16.267	16.268	16.269	16.27	16.27	16.27	16.27	16.27	16.27	16.27	16.271	16.271	16.27	16.269	16.268	16.265	16.261	16.254	16.249	16.241	16.234	16.227	16.22	16.211	16.203	16.194	16.185	16.177	16.169	16.161	16.153	16.145	16.136	16.126	16.118	16.109	16.101	16.091	16.081	16.07	16.06	16.051	16.043	16.041	16.041
16.241	16.249	16.255	16.259	16.262	16.263	16.265	16.265	16.265	16.265	16.265	16.265	16.265	16.265	16.265	16.265	16.265	16.266	16.264	16.262	16.259	16.255	16.25	16.245	16.237	16.229	16.221	16.212	16.202	16.194	16.185	16.177	16.169	16.161	16.152	16.145	16.137	16.128	16.118	16.109	16.1	16.093	16.084	16.076	16.068	16.06	16.053	16.045	16.043	16.044
16.26	16.268	16.274	16.278	16.28	16.282	16.283	16.283	16.283	16.283	16.284	16.284	16.284	16.284	16.285	16.285	16.285	16.285	16.285	16.283	16.28	16.275	16.27	16.265	16.257	16.249	16.241	16.231	16.222	16.213	16.205	16.196	16.188	16.18	16.172	16.163	16.155	16.146	16.137	16.129	16.12	16.112	16.102	16.094	16.085	16.076	16.067	16.058	16.055	16.055
16.244	16.251	16.257	16.261	16.262	16.262	16.263	16.263	16.264	16.265	16.266	16.266	16.266	16.266	16.266	16.266	16.267	16.266	16.266	16.264	16.262	16.257	16.251	16.246	16.239	16.231	16.224	16.215	16.207	16.199	16.191	16.182	16.173	16.165	16.156	16.148	16.14	16.132	16.123	16.116	16.108	16.1	16.091	16.083	16.073	16.063	16.055	16.046	16.043	16.043
16.228	16.236	16.242	16.246	16.248	16.249	16.25	16.252	16.252	16.253	16.253	16.253	16.254	16.256	16.256	16.256	16.257	16.257	16.257	16.256	16.253	16.249	16.244	16.239	16.233	16.226	16.22	16.212	16.205	16.197	16.19	16.182	16.174	16.166	16.156	16.148	16.14	16.132	16.123	16.114	16.106	16.098	16.09	16.081	16.071	16.062	16.053	16.045	16.042	16.042
16.246	16.254	16.26	16.264	16.267	16.267	16.268	16.269	16.269	16.27	16.27	16.271	16.272	16.275	16.278	16.281	16.283	16.285	16.284	16.283	16.281	16.276	16.269	16.262	16.253	16.243	16.234	16.225	16.215	16.207	16.199	16.191	16.184	16.178	16.171	16.163	16.157	16.15	16.142	16.134	16.124	16.116	16.106	16.097	16.088	16.079	16.07	16.061	16.056	16.055
16.247	16.256	16.262	16.267	16.27	16.271	16.272	16.273	16.274	16.274	16.274	16.274	16.274	16.274	16.274	16.274	16.274	16.274	16.273	16.272	16.269	16.265	16.259	16.253	16.247	16.239	16.232	16.225	16.217	16.209	16.201	16.192	16.184	16.176	16.167	16.158	16.149	16.14	16.131	16.123	16.115	16.106	16.097	16.088	16.08	16.071	16.064	16.055	16.051	16.051
16.251	16.259	16.267	16.271	16.274	16.275	16.277	16.278	16.278	16.279	16.279	16.279	16.278	16.278	16.278	16.279	16.279	16.279	16.278	16.276	16.272	16.267	16.261	16.255	16.248	16.239	16.231	16.223	16.214	16.206	16.198	16.189	16.181	16.173	16.164	16.156	16.147	16.138	16.13	16.121	16.113	16.105	16.096	16.087	16.079	16.07	16.061	16.052	16.047	16.047
16.258	16.266	16.272	16.277	16.28	16.28	16.281	16.281	16.281	16.281	16.281	16.281	16.281	16.281	16.281	16.281	16.281	16.281	16.28	16.277	16.274	16.271	16.265	16.259	16.252	16.244	16.237	16.229	16.221	16.212	16.203	16.195	16.187	16.178	16.17	16.161	16.153	16.145	16.137	16.129	16.12	16.112	16.104	16.096	16.088	16.079	16.07	16.061	16.057	16.056
16.254	16.262	16.268	16.273	16.275	16.276	16.277	16.278	16.279	16.279	16.28	16.28	16.28	16.28	16.28	16.281	16.281	16.281	16.28	16.279	16.276	16.273	16.267	16.262	16.256	16.248	16.239	16.231	16.222	16.212	16.204	16.193	16.183	16.175	16.167	16.159	16.151	16.142	16.133	16.125	16.115	16.107	16.098	16.09	16.081	16.072	16.063	16.054	16.05	16.05
[truncated: 1,150 more columns]
