# Supplementary material for: Sensory integration of a light touch reference in human standing balance
Source: PLoS One. 2018 Jun 6;13(6):e0197316. doi: 10.1371/journal.pone.0197316 (PMC5991370; doi:10.1371/journal.pone.0197316)
Supplement: S1 Dataset — Each file provides the time traces of the whole body center of mass or the stimulus for one individual experimental trial of one subject. Each row contains one of the eleven cycle repetitions recorded within each trial and used for analysis. (ZIP) [file pone.0197316.s001.zip › csv_data/stim_angle_subj5_height1_ampl3.csv]

23.611	23.618	23.624	23.628	23.631	23.633	23.634	23.635	23.636	23.636	23.636	23.637	23.637	23.638	23.638	23.638	23.638	23.638	23.638	23.637	23.635	23.631	23.626	23.621	23.614	23.607	23.6	23.593	23.586	23.578	23.57	23.561	23.552	23.544	23.536	23.527	23.519	23.51	23.502	23.493	23.485	23.477	23.468	23.46	23.451	23.442	23.434	23.425	23.422	23.422
23.616	23.623	23.628	23.632	23.634	23.635	23.637	23.638	23.64	23.64	23.641	23.642	23.642	23.643	23.644	23.644	23.644	23.644	23.644	23.643	23.641	23.638	23.633	23.628	23.622	23.615	23.607	23.598	23.59	23.581	23.573	23.564	23.556	23.547	23.538	23.529	23.52	23.511	23.502	23.493	23.485	23.477	23.467	23.459	23.451	23.443	23.435	23.426	23.423	23.423
23.614	23.621	23.627	23.631	23.633	23.634	23.636	23.637	23.638	23.638	23.639	23.639	23.639	23.639	23.639	23.639	23.639	23.639	23.639	23.638	23.634	23.631	23.626	23.622	23.615	23.609	23.602	23.594	23.586	23.578	23.57	23.562	23.553	23.545	23.536	23.528	23.52	23.512	23.503	23.494	23.486	23.477	23.469	23.46	23.452	23.443	23.434	23.425	23.422	23.422
23.612	23.619	23.625	23.629	23.63	23.632	23.633	23.634	23.635	23.635	23.635	23.636	23.636	23.636	23.637	23.637	23.637	23.637	23.637	23.637	23.635	23.633	23.628	23.624	23.619	23.613	23.606	23.599	23.591	23.584	23.576	23.567	23.558	23.55	23.54	23.532	23.523	23.515	23.506	23.498	23.49	23.482	23.473	23.464	23.456	23.447	23.439	23.43	23.425	23.425
23.611	23.619	23.625	23.629	23.632	23.634	23.635	23.637	23.638	23.639	23.639	23.64	23.64	23.64	23.641	23.641	23.641	23.641	23.641	23.639	23.637	23.633	23.628	23.623	23.616	23.608	23.601	23.594	23.587	23.58	23.573	23.565	23.556	23.548	23.54	23.531	23.523	23.514	23.506	23.497	23.487	23.479	23.469	23.46	23.451	23.442	23.433	23.424	23.421	23.42
23.61	23.618	23.624	23.629	23.631	23.633	23.635	23.636	23.637	23.637	23.637	23.638	23.638	23.638	23.638	23.638	23.638	23.638	23.638	23.637	23.635	23.632	23.628	23.624	23.617	23.61	23.603	23.596	23.588	23.58	23.572	23.564	23.555	23.547	23.538	23.529	23.52	23.511	23.502	23.492	23.483	23.475	23.466	23.457	23.449	23.441	23.433	23.425	23.422	23.422
23.61	23.618	23.624	23.628	23.631	23.632	23.633	23.634	23.635	23.636	23.636	23.636	23.636	23.636	23.637	23.637	23.637	23.637	23.637	23.636	23.634	23.631	23.626	23.622	23.616	23.608	23.601	23.594	23.586	23.579	23.571	23.563	23.554	23.546	23.537	23.528	23.519	23.509	23.5	23.491	23.482	23.474	23.464	23.456	23.447	23.439	23.43	23.422	23.418	23.418
23.613	23.62	23.625	23.629	23.631	23.632	23.633	23.635	23.637	23.637	23.638	23.639	23.639	23.641	23.641	23.641	23.642	23.642	23.642	23.641	23.639	23.636	23.632	23.628	23.621	23.614	23.607	23.599	23.59	23.582	23.574	23.566	23.557	23.549	23.539	23.53	23.522	23.513	23.504	23.495	23.486	23.478	23.468	23.46	23.451	23.443	23.435	23.426	23.421	23.42
23.61	23.618	23.624	23.628	23.63	23.632	23.633	23.633	23.634	23.634	23.634	23.634	23.635	23.635	23.635	23.636	23.636	23.636	23.636	23.635	23.634	23.632	23.627	23.623	23.618	23.612	23.605	23.598	23.59	23.583	23.575	23.566	23.557	23.549	23.54	23.531	23.522	23.514	23.505	23.497	23.487	23.479	23.469	23.461	23.453	23.444	23.436	23.427	23.422	23.422
23.608	23.615	23.621	23.626	23.628	23.63	23.632	23.634	23.636	23.637	23.638	23.639	23.639	23.64	23.641	23.641	23.641	23.641	23.641	23.64	23.638	23.634	23.63	23.625	23.62	23.613	23.606	23.599	23.591	23.583	23.575	23.568	23.559	23.551	23.542	23.532	23.524	23.514	23.505	23.497	23.487	23.479	23.47	23.461	23.453	23.445	23.438	23.431	23.427	23.426
23.609	23.617	23.622	23.626	23.628	23.63	23.631	23.633	23.634	23.635	23.636	23.637	23.638	23.639	23.64	23.641	23.642	23.642	23.642	23.641	23.639	23.636	23.631	23.627	23.622	23.616	23.609	23.602	23.595	23.588	23.581	23.572	23.563	23.553	23.541	23.53	23.52	23.51	23.5	23.492	23.483	23.475	23.466	23.458	23.45	23.442	23.434	23.424	23.42	23.419
[truncated: 1,150 more columns]
