# Supplementary material for: Sensory integration of a light touch reference in human standing balance
Source: PLoS One. 2018 Jun 6;13(6):e0197316. doi: 10.1371/journal.pone.0197316 (PMC5991370; doi:10.1371/journal.pone.0197316)
Supplement: S1 Dataset — Each file provides the time traces of the whole body center of mass or the stimulus for one individual experimental trial of one subject. Each row contains one of the eleven cycle repetitions recorded within each trial and used for analysis. (ZIP) [file pone.0197316.s001.zip › csv_data/stim_angle_subj5_height2_ampl3.csv]

16.246	16.254	16.26	16.264	16.266	16.266	16.268	16.269	16.271	16.271	16.271	16.271	16.271	16.271	16.271	16.271	16.271	16.271	16.27	16.267	16.263	16.258	16.252	16.247	16.239	16.231	16.224	16.216	16.207	16.199	16.19	16.181	16.172	16.163	16.154	16.145	16.137	16.129	16.12	16.111	16.103	16.095	16.086	16.077	16.067	16.058	16.05	16.042	16.04	16.04
16.249	16.257	16.263	16.267	16.268	16.269	16.27	16.27	16.271	16.271	16.271	16.271	16.271	16.271	16.271	16.271	16.271	16.271	16.269	16.266	16.262	16.257	16.251	16.245	16.238	16.23	16.223	16.214	16.205	16.197	16.188	16.179	16.169	16.161	16.151	16.143	16.134	16.125	16.117	16.109	16.1	16.092	16.083	16.074	16.065	16.056	16.048	16.04	16.038	16.039
16.247	16.255	16.261	16.264	16.266	16.267	16.268	16.269	16.269	16.27	16.27	16.27	16.27	16.27	16.27	16.27	16.27	16.27	16.269	16.266	16.263	16.257	16.251	16.245	16.237	16.229	16.222	16.214	16.205	16.197	16.189	16.181	16.172	16.164	16.155	16.147	16.139	16.131	16.122	16.113	16.104	16.096	16.087	16.078	16.068	16.059	16.051	16.043	16.04	16.04
16.247	16.254	16.261	16.264	16.266	16.267	16.268	16.269	16.27	16.27	16.271	16.271	16.271	16.271	16.271	16.271	16.271	16.271	16.27	16.268	16.265	16.26	16.254	16.248	16.241	16.233	16.225	16.217	16.208	16.199	16.19	16.181	16.173	16.165	16.156	16.147	16.139	16.131	16.121	16.113	16.103	16.095	16.086	16.076	16.067	16.058	16.049	16.041	16.038	16.039
16.249	16.257	16.263	16.267	16.269	16.27	16.27	16.271	16.271	16.271	16.271	16.271	16.271	16.271	16.271	16.271	16.271	16.271	16.27	16.267	16.264	16.259	16.252	16.247	16.24	16.231	16.224	16.216	16.207	16.198	16.19	16.181	16.172	16.163	16.154	16.145	16.137	16.129	16.12	16.111	16.102	16.094	16.085	16.076	16.067	16.058	16.05	16.042	16.039	16.039
16.244	16.252	16.258	16.262	16.264	16.266	16.266	16.267	16.267	16.268	16.268	16.268	16.268	16.268	16.268	16.268	16.268	16.268	16.267	16.266	16.263	16.258	16.252	16.246	16.239	16.231	16.224	16.216	16.207	16.199	16.191	16.183	16.174	16.166	16.157	16.148	16.139	16.13	16.121	16.113	16.104	16.096	16.087	16.078	16.07	16.061	16.053	16.044	16.041	16.041
16.249	16.256	16.262	16.267	16.269	16.27	16.271	16.272	16.272	16.273	16.273	16.273	16.274	16.274	16.274	16.274	16.274	16.274	16.273	16.271	16.267	16.262	16.256	16.25	16.243	16.234	16.226	16.218	16.209	16.201	16.193	16.184	16.176	16.167	16.158	16.149	16.14	16.131	16.122	16.114	16.105	16.098	16.089	16.081	16.072	16.064	16.055	16.047	16.043	16.043
16.246	16.254	16.26	16.265	16.267	16.267	16.268	16.269	16.269	16.269	16.27	16.27	16.27	16.27	16.27	16.27	16.27	16.27	16.269	16.267	16.264	16.26	16.253	16.247	16.24	16.232	16.225	16.217	16.209	16.2	16.192	16.183	16.174	16.166	16.156	16.147	16.138	16.129	16.12	16.111	16.102	16.095	16.086	16.078	16.069	16.06	16.052	16.043	16.04	16.039
16.242	16.25	16.257	16.261	16.263	16.264	16.265	16.266	16.266	16.267	16.267	16.267	16.267	16.267	16.267	16.267	16.267	16.267	16.267	16.265	16.262	16.257	16.251	16.246	16.239	16.231	16.223	16.215	16.207	16.198	16.19	16.181	16.172	16.164	16.155	16.146	16.139	16.13	16.121	16.113	16.104	16.097	16.088	16.079	16.07	16.062	16.053	16.045	16.041	16.041
16.245	16.253	16.26	16.264	16.267	16.268	16.269	16.269	16.27	16.271	16.271	16.272	16.272	16.272	16.272	16.272	16.272	16.272	16.272	16.27	16.267	16.263	16.256	16.25	16.243	16.235	16.227	16.218	16.209	16.2	16.191	16.183	16.174	16.166	16.157	16.149	16.141	16.132	16.123	16.115	16.106	16.099	16.09	16.081	16.071	16.062	16.053	16.045	16.041	16.04
16.243	16.252	16.259	16.263	16.266	16.267	16.268	16.268	16.269	16.27	16.27	16.271	16.271	16.271	16.271	16.271	16.271	16.272	16.271	16.269	16.267	16.262	16.256	16.251	16.244	16.236	16.229	16.221	16.212	16.203	16.194	16.185	16.176	16.167	16.158	16.148	16.14	16.131	16.122	16.113	16.104	16.097	16.088	16.079	16.07	16.06	16.051	16.042	16.037	16.037
[truncated: 1,150 more columns]
