# Supplementary material for: Sensory integration of a light touch reference in human standing balance
Source: PLoS One. 2018 Jun 6;13(6):e0197316. doi: 10.1371/journal.pone.0197316 (PMC5991370; doi:10.1371/journal.pone.0197316)
Supplement: S1 Dataset — Each file provides the time traces of the whole body center of mass or the stimulus for one individual experimental trial of one subject. Each row contains one of the eleven cycle repetitions recorded within each trial and used for analysis. (ZIP) [file pone.0197316.s001.zip › csv_data/stim_angle_subj6_height1_ampl3.csv]

23.604	23.612	23.618	23.622	23.624	23.627	23.628	23.63	23.631	23.632	23.633	23.633	23.634	23.634	23.634	23.634	23.634	23.634	23.634	23.633	23.631	23.628	23.623	23.619	23.613	23.606	23.599	23.591	23.584	23.577	23.569	23.56	23.551	23.544	23.536	23.527	23.518	23.509	23.5	23.491	23.482	23.474	23.465	23.457	23.448	23.439	23.431	23.422	23.42	23.419
23.603	23.61	23.616	23.621	23.623	23.624	23.625	23.626	23.626	23.626	23.627	23.627	23.627	23.627	23.627	23.627	23.627	23.627	23.627	23.627	23.625	23.623	23.618	23.614	23.608	23.602	23.596	23.589	23.582	23.576	23.569	23.563	23.556	23.55	23.542	23.535	23.527	23.52	23.512	23.503	23.494	23.486	23.477	23.468	23.459	23.45	23.442	23.433	23.429	23.428
23.596	23.604	23.61	23.614	23.616	23.618	23.62	23.621	23.622	23.623	23.623	23.623	23.624	23.624	23.624	23.625	23.626	23.626	23.626	23.625	23.624	23.621	23.617	23.613	23.608	23.602	23.596	23.59	23.583	23.576	23.569	23.561	23.553	23.545	23.537	23.528	23.521	23.513	23.504	23.496	23.488	23.48	23.472	23.463	23.455	23.447	23.439	23.431	23.427	23.427
23.604	23.611	23.617	23.62	23.622	23.623	23.625	23.625	23.626	23.627	23.627	23.628	23.628	23.629	23.629	23.629	23.629	23.629	23.629	23.628	23.626	23.624	23.619	23.616	23.611	23.605	23.599	23.592	23.585	23.578	23.571	23.563	23.555	23.547	23.538	23.531	23.523	23.515	23.507	23.498	23.49	23.481	23.473	23.464	23.456	23.447	23.44	23.432	23.429	23.428
23.601	23.608	23.613	23.618	23.62	23.622	23.624	23.625	23.627	23.628	23.628	23.629	23.629	23.63	23.63	23.631	23.631	23.631	23.631	23.631	23.63	23.628	23.624	23.62	23.615	23.608	23.602	23.594	23.587	23.58	23.573	23.565	23.556	23.548	23.539	23.531	23.523	23.515	23.506	23.497	23.488	23.48	23.471	23.464	23.457	23.449	23.442	23.435	23.432	23.43
23.589	23.596	23.602	23.607	23.61	23.612	23.614	23.617	23.619	23.621	23.622	23.622	23.623	23.623	23.623	23.623	23.623	23.623	23.622	23.621	23.618	23.615	23.61	23.606	23.599	23.592	23.585	23.577	23.569	23.562	23.553	23.545	23.536	23.527	23.518	23.51	23.501	23.492	23.483	23.474	23.466	23.458	23.451	23.443	23.435	23.426	23.418	23.409	23.406	23.405
23.604	23.611	23.617	23.621	23.624	23.625	23.626	23.627	23.627	23.628	23.628	23.628	23.628	23.628	23.628	23.628	23.628	23.628	23.627	23.627	23.625	23.623	23.62	23.617	23.611	23.606	23.601	23.595	23.589	23.583	23.577	23.569	23.562	23.554	23.544	23.535	23.525	23.516	23.506	23.498	23.49	23.482	23.474	23.467	23.459	23.452	23.444	23.436	23.432	23.43
23.595	23.605	23.613	23.619	23.622	23.624	23.627	23.629	23.632	23.634	23.636	23.638	23.639	23.64	23.64	23.64	23.641	23.641	23.641	23.641	23.64	23.638	23.635	23.631	23.626	23.62	23.614	23.607	23.599	23.592	23.584	23.577	23.57	23.563	23.555	23.546	23.538	23.53	23.521	23.513	23.503	23.495	23.486	23.477	23.468	23.458	23.449	23.439	23.434	23.432
23.584	23.593	23.6	23.606	23.61	23.613	23.616	23.618	23.62	23.621	23.622	23.623	23.624	23.625	23.625	23.626	23.626	23.626	23.626	23.626	23.625	23.622	23.619	23.616	23.611	23.605	23.599	23.593	23.587	23.581	23.574	23.566	23.558	23.55	23.541	23.532	23.523	23.514	23.505	23.496	23.487	23.479	23.47	23.462	23.453	23.445	23.437	23.429	23.425	23.424
23.602	23.609	23.615	23.62	23.623	23.626	23.629	23.631	23.633	23.635	23.635	23.636	23.636	23.636	23.636	23.637	23.637	23.638	23.638	23.638	23.637	23.636	23.635	23.633	23.629	23.624	23.618	23.611	23.604	23.595	23.587	23.579	23.571	23.564	23.556	23.548	23.54	23.532	23.522	23.512	23.502	23.493	23.484	23.475	23.468	23.46	23.452	23.443	23.439	23.438
23.594	23.602	23.609	23.615	23.619	23.623	23.628	23.631	23.633	23.634	23.634	23.634	23.634	23.634	23.634	23.634	23.634	23.634	23.634	23.633	23.631	23.628	23.623	23.619	23.613	23.607	23.6	23.593	23.586	23.579	23.571	23.563	23.555	23.547	23.538	23.529	23.52	23.511	23.502	23.493	23.483	23.475	23.467	23.458	23.449	23.441	23.432	23.423	23.418	23.416
[truncated: 1,150 more columns]
