# Supplementary material for: Sensory integration of a light touch reference in human standing balance
Source: PLoS One. 2018 Jun 6;13(6):e0197316. doi: 10.1371/journal.pone.0197316 (PMC5991370; doi:10.1371/journal.pone.0197316)
Supplement: S1 Dataset — Each file provides the time traces of the whole body center of mass or the stimulus for one individual experimental trial of one subject. Each row contains one of the eleven cycle repetitions recorded within each trial and used for analysis. (ZIP) [file pone.0197316.s001.zip › csv_data/stim_angle_subj6_height2_ampl3.csv]

16.243	16.251	16.257	16.261	16.263	16.264	16.265	16.265	16.266	16.266	16.266	16.266	16.266	16.266	16.266	16.266	16.266	16.266	16.265	16.263	16.259	16.253	16.247	16.241	16.234	16.226	16.218	16.21	16.201	16.192	16.184	16.175	16.166	16.158	16.149	16.141	16.132	16.124	16.116	16.108	16.1	16.093	16.084	16.076	16.068	16.059	16.051	16.043	16.041	16.042
16.239	16.245	16.251	16.255	16.257	16.259	16.261	16.262	16.263	16.264	16.264	16.264	16.264	16.265	16.265	16.265	16.265	16.265	16.264	16.262	16.259	16.255	16.25	16.244	16.237	16.229	16.222	16.213	16.205	16.197	16.189	16.181	16.173	16.165	16.156	16.148	16.14	16.131	16.122	16.113	16.104	16.095	16.085	16.076	16.066	16.057	16.048	16.04	16.038	16.038
16.236	16.242	16.248	16.252	16.253	16.254	16.254	16.254	16.255	16.255	16.255	16.255	16.256	16.256	16.256	16.257	16.257	16.257	16.256	16.255	16.252	16.247	16.241	16.236	16.228	16.221	16.214	16.205	16.197	16.189	16.181	16.173	16.165	16.158	16.149	16.142	16.135	16.127	16.119	16.112	16.104	16.096	16.087	16.078	16.069	16.06	16.052	16.044	16.041	16.041
16.241	16.249	16.256	16.26	16.263	16.263	16.264	16.264	16.264	16.264	16.264	16.264	16.265	16.265	16.265	16.265	16.265	16.264	16.263	16.261	16.257	16.252	16.246	16.24	16.233	16.225	16.218	16.21	16.201	16.193	16.185	16.177	16.17	16.162	16.154	16.145	16.137	16.128	16.119	16.11	16.101	16.093	16.083	16.074	16.065	16.056	16.047	16.038	16.035	16.035
16.251	16.257	16.263	16.267	16.269	16.27	16.271	16.271	16.271	16.272	16.272	16.272	16.272	16.273	16.273	16.273	16.274	16.274	16.273	16.272	16.269	16.265	16.259	16.254	16.247	16.24	16.234	16.226	16.218	16.211	16.203	16.196	16.188	16.181	16.172	16.165	16.156	16.148	16.14	16.131	16.123	16.115	16.107	16.098	16.09	16.081	16.073	16.064	16.06	16.059
16.238	16.246	16.251	16.255	16.257	16.258	16.259	16.259	16.259	16.259	16.26	16.261	16.262	16.263	16.264	16.264	16.265	16.265	16.265	16.264	16.261	16.258	16.252	16.246	16.239	16.231	16.224	16.215	16.206	16.197	16.188	16.178	16.168	16.159	16.149	16.14	16.131	16.121	16.112	16.103	16.094	16.085	16.076	16.066	16.057	16.048	16.04	16.032	16.029	16.029
16.235	16.243	16.248	16.252	16.254	16.255	16.257	16.258	16.259	16.26	16.261	16.262	16.262	16.262	16.262	16.262	16.262	16.262	16.261	16.259	16.256	16.252	16.246	16.24	16.233	16.226	16.22	16.212	16.203	16.196	16.189	16.181	16.173	16.165	16.157	16.149	16.142	16.134	16.127	16.119	16.112	16.105	16.097	16.089	16.08	16.072	16.063	16.055	16.052	16.051
16.25	16.256	16.26	16.264	16.265	16.266	16.267	16.267	16.267	16.267	16.267	16.267	16.267	16.268	16.268	16.268	16.269	16.269	16.268	16.267	16.265	16.261	16.256	16.251	16.244	16.236	16.227	16.218	16.209	16.199	16.191	16.182	16.173	16.165	16.156	16.148	16.141	16.133	16.124	16.116	16.107	16.1	16.09	16.081	16.072	16.063	16.054	16.045	16.041	16.04
16.239	16.246	16.252	16.258	16.263	16.266	16.269	16.271	16.273	16.274	16.274	16.274	16.274	16.274	16.274	16.274	16.274	16.274	16.273	16.272	16.269	16.265	16.26	16.255	16.248	16.24	16.232	16.224	16.214	16.206	16.197	16.188	16.179	16.17	16.161	16.152	16.144	16.135	16.126	16.116	16.107	16.099	16.091	16.082	16.073	16.065	16.056	16.048	16.045	16.044
16.235	16.243	16.25	16.256	16.26	16.263	16.265	16.266	16.267	16.267	16.268	16.268	16.268	16.268	16.268	16.268	16.268	16.268	16.267	16.265	16.262	16.257	16.252	16.246	16.24	16.232	16.226	16.218	16.21	16.203	16.195	16.186	16.178	16.17	16.161	16.152	16.145	16.137	16.129	16.121	16.113	16.106	16.097	16.089	16.081	16.073	16.064	16.056	16.052	16.051
16.247	16.256	16.263	16.268	16.272	16.274	16.276	16.277	16.277	16.278	16.278	16.278	16.278	16.278	16.278	16.278	16.278	16.278	16.278	16.277	16.275	16.272	16.267	16.262	16.255	16.247	16.24	16.232	16.224	16.216	16.209	16.2	16.193	16.186	16.178	16.169	16.162	16.153	16.144	16.136	16.128	16.119	16.11	16.102	16.093	16.084	16.075	16.067	16.062	16.062
[truncated: 1,150 more columns]
