# Supplementary material for: Sensory integration of a light touch reference in human standing balance
Source: PLoS One. 2018 Jun 6;13(6):e0197316. doi: 10.1371/journal.pone.0197316 (PMC5991370; doi:10.1371/journal.pone.0197316)
Supplement: S1 Dataset — Each file provides the time traces of the whole body center of mass or the stimulus for one individual experimental trial of one subject. Each row contains one of the eleven cycle repetitions recorded within each trial and used for analysis. (ZIP) [file pone.0197316.s001.zip › csv_data/stim_angle_subj7_height1_ampl1.csv]

23.626	23.627	23.628	23.629	23.63	23.63	23.63	23.63	23.631	23.631	23.631	23.631	23.631	23.631	23.631	23.631	23.631	23.631	23.631	23.631	23.631	23.631	23.631	23.631	23.631	23.63	23.63	23.63	23.63	23.629	23.629	23.629	23.628	23.627	23.626	23.625	23.624	23.622	23.621	23.619	23.618	23.617	23.614	23.611	23.609	23.606	23.604	23.602	23.601	23.601
23.63	23.63	23.631	23.631	23.631	23.631	23.631	23.631	23.631	23.631	23.631	23.631	23.631	23.631	23.631	23.631	23.631	23.631	23.631	23.631	23.631	23.631	23.631	23.631	23.631	23.631	23.631	23.631	23.63	23.63	23.629	23.629	23.628	23.627	23.626	23.625	23.623	23.622	23.62	23.619	23.616	23.615	23.612	23.611	23.608	23.606	23.603	23.601	23.6	23.599
23.629	23.631	23.631	23.633	23.633	23.634	23.634	23.634	23.634	23.634	23.634	23.634	23.634	23.634	23.634	23.634	23.634	23.634	23.634	23.634	23.634	23.634	23.634	23.634	23.634	23.633	23.633	23.633	23.632	23.632	23.631	23.63	23.629	23.628	23.626	23.624	23.622	23.621	23.619	23.618	23.616	23.616	23.613	23.611	23.608	23.606	23.605	23.603	23.603	23.603
23.631	23.631	23.631	23.632	23.632	23.633	23.633	23.633	23.633	23.633	23.633	23.633	23.633	23.633	23.633	23.634	23.634	23.634	23.634	23.634	23.634	23.633	23.633	23.633	23.633	23.633	23.632	23.632	23.632	23.631	23.63	23.63	23.629	23.628	23.626	23.625	23.623	23.621	23.619	23.618	23.617	23.615	23.614	23.612	23.61	23.608	23.606	23.604	23.603	23.603
23.629	23.629	23.629	23.629	23.63	23.631	23.632	23.632	23.632	23.632	23.632	23.633	23.633	23.633	23.633	23.633	23.633	23.633	23.633	23.633	23.633	23.633	23.633	23.633	23.633	23.632	23.632	23.632	23.632	23.632	23.631	23.631	23.631	23.63	23.628	23.626	23.625	23.624	23.622	23.621	23.619	23.616	23.614	23.612	23.609	23.607	23.605	23.603	23.603	23.602
23.627	23.628	23.629	23.63	23.631	23.631	23.632	23.632	23.632	23.632	23.632	23.632	23.632	23.632	23.632	23.632	23.632	23.632	23.632	23.632	23.632	23.632	23.632	23.632	23.632	23.632	23.632	23.632	23.632	23.632	23.632	23.632	23.631	23.631	23.63	23.629	23.628	23.627	23.626	23.625	23.623	23.622	23.621	23.619	23.617	23.615	23.612	23.61	23.609	23.608
23.633	23.635	23.636	23.637	23.637	23.638	23.638	23.638	23.638	23.639	23.639	23.639	23.639	23.64	23.64	23.64	23.641	23.642	23.642	23.642	23.642	23.642	23.642	23.642	23.642	23.642	23.642	23.642	23.642	23.641	23.64	23.639	23.639	23.638	23.637	23.635	23.634	23.632	23.63	23.628	23.626	23.624	23.622	23.62	23.617	23.614	23.613	23.611	23.61	23.609
23.63	23.63	23.631	23.632	23.633	23.633	23.633	23.633	23.633	23.633	23.633	23.633	23.633	23.633	23.633	23.633	23.634	23.634	23.634	23.634	23.634	23.634	23.634	23.633	23.633	23.633	23.632	23.632	23.632	23.632	23.632	23.631	23.63	23.629	23.628	23.627	23.626	23.625	23.623	23.621	23.619	23.617	23.615	23.612	23.61	23.608	23.607	23.606	23.605	23.605
23.636	23.637	23.637	23.637	23.637	23.637	23.638	23.638	23.638	23.638	23.638	23.638	23.638	23.639	23.64	23.641	23.642	23.642	23.642	23.642	23.642	23.642	23.642	23.642	23.642	23.642	23.642	23.642	23.641	23.641	23.64	23.64	23.639	23.638	23.637	23.636	23.634	23.633	23.632	23.63	23.629	23.627	23.625	23.623	23.62	23.618	23.616	23.615	23.614	23.614
23.636	23.637	23.637	23.637	23.637	23.637	23.637	23.637	23.637	23.637	23.637	23.637	23.637	23.637	23.637	23.637	23.637	23.637	23.637	23.637	23.637	23.637	23.637	23.637	23.637	23.637	23.636	23.636	23.636	23.636	23.635	23.635	23.634	23.633	23.633	23.631	23.629	23.627	23.624	23.622	23.62	23.618	23.616	23.614	23.611	23.608	23.605	23.602	23.601	23.6
23.636	23.637	23.638	23.639	23.639	23.639	23.639	23.639	23.64	23.641	23.641	23.641	23.641	23.641	23.641	23.641	23.642	23.642	23.642	23.642	23.642	23.642	23.642	23.642	23.642	23.642	23.642	23.641	23.641	23.641	23.64	23.639	23.639	23.638	23.638	23.637	23.635	23.634	23.633	23.63	23.628	23.626	23.623	23.621	23.62	23.618	23.615	23.613	23.611	23.61
[truncated: 1,150 more columns]
