# Supplementary material for: Sensory integration of a light touch reference in human standing balance
Source: PLoS One. 2018 Jun 6;13(6):e0197316. doi: 10.1371/journal.pone.0197316 (PMC5991370; doi:10.1371/journal.pone.0197316)
Supplement: S1 Dataset — Each file provides the time traces of the whole body center of mass or the stimulus for one individual experimental trial of one subject. Each row contains one of the eleven cycle repetitions recorded within each trial and used for analysis. (ZIP) [file pone.0197316.s001.zip › csv_data/stim_angle_subj7_height1_ampl3.csv]

23.612	23.62	23.626	23.63	23.632	23.632	23.633	23.633	23.634	23.634	23.634	23.634	23.634	23.634	23.634	23.635	23.635	23.635	23.635	23.634	23.632	23.628	23.624	23.62	23.614	23.607	23.601	23.593	23.585	23.577	23.569	23.561	23.553	23.545	23.536	23.528	23.52	23.511	23.502	23.494	23.485	23.476	23.467	23.458	23.448	23.439	23.431	23.423	23.42	23.42
23.613	23.621	23.627	23.63	23.633	23.633	23.634	23.634	23.634	23.634	23.634	23.634	23.634	23.635	23.635	23.635	23.635	23.635	23.635	23.634	23.632	23.628	23.623	23.619	23.612	23.604	23.597	23.589	23.581	23.573	23.565	23.557	23.548	23.54	23.531	23.523	23.515	23.507	23.499	23.489	23.48	23.471	23.462	23.453	23.444	23.436	23.427	23.419	23.416	23.416
23.607	23.615	23.621	23.626	23.629	23.631	23.632	23.633	23.634	23.634	23.635	23.635	23.635	23.635	23.635	23.635	23.635	23.635	23.634	23.633	23.631	23.628	23.623	23.619	23.613	23.606	23.599	23.591	23.583	23.577	23.569	23.561	23.553	23.544	23.535	23.526	23.518	23.508	23.498	23.489	23.48	23.471	23.463	23.455	23.447	23.439	23.432	23.424	23.422	23.421
23.612	23.62	23.626	23.629	23.631	23.632	23.633	23.634	23.635	23.635	23.635	23.635	23.635	23.635	23.635	23.635	23.635	23.635	23.635	23.634	23.632	23.628	23.623	23.618	23.612	23.605	23.598	23.59	23.583	23.575	23.568	23.559	23.55	23.542	23.533	23.525	23.516	23.507	23.498	23.489	23.481	23.472	23.464	23.456	23.447	23.439	23.431	23.421	23.418	23.418
23.615	23.622	23.628	23.631	23.633	23.635	23.635	23.635	23.636	23.636	23.636	23.636	23.636	23.636	23.637	23.637	23.637	23.637	23.637	23.636	23.635	23.632	23.628	23.624	23.619	23.612	23.606	23.598	23.59	23.583	23.575	23.567	23.56	23.552	23.543	23.534	23.526	23.517	23.509	23.5	23.491	23.481	23.471	23.462	23.453	23.445	23.437	23.428	23.425	23.424
23.603	23.611	23.617	23.62	23.623	23.624	23.624	23.625	23.625	23.625	23.625	23.625	23.625	23.625	23.625	23.625	23.625	23.625	23.625	23.624	23.623	23.621	23.617	23.612	23.606	23.6	23.593	23.586	23.578	23.57	23.563	23.555	23.547	23.54	23.532	23.524	23.516	23.508	23.501	23.492	23.484	23.477	23.468	23.46	23.452	23.443	23.435	23.427	23.423	23.423
23.611	23.619	23.625	23.629	23.631	23.633	23.634	23.635	23.636	23.637	23.637	23.638	23.638	23.638	23.638	23.639	23.639	23.639	23.639	23.638	23.637	23.634	23.63	23.626	23.619	23.612	23.605	23.598	23.59	23.583	23.575	23.567	23.559	23.55	23.542	23.533	23.524	23.515	23.505	23.496	23.486	23.477	23.468	23.459	23.45	23.442	23.434	23.426	23.422	23.422
23.613	23.621	23.627	23.63	23.632	23.633	23.634	23.635	23.636	23.637	23.638	23.639	23.64	23.641	23.641	23.641	23.641	23.641	23.641	23.641	23.64	23.638	23.635	23.631	23.626	23.62	23.613	23.605	23.596	23.588	23.581	23.574	23.567	23.559	23.55	23.542	23.534	23.526	23.518	23.51	23.502	23.494	23.484	23.475	23.466	23.458	23.45	23.441	23.438	23.437
23.609	23.616	23.622	23.626	23.628	23.629	23.63	23.631	23.632	23.633	23.633	23.633	23.633	23.634	23.635	23.635	23.636	23.636	23.636	23.635	23.634	23.632	23.627	23.623	23.618	23.611	23.604	23.596	23.588	23.58	23.573	23.565	23.556	23.549	23.54	23.532	23.523	23.515	23.506	23.498	23.489	23.481	23.471	23.463	23.455	23.447	23.439	23.43	23.426	23.425
23.605	23.613	23.619	23.624	23.626	23.627	23.627	23.628	23.629	23.629	23.629	23.63	23.63	23.631	23.631	23.632	23.633	23.633	23.633	23.632	23.631	23.629	23.625	23.62	23.614	23.607	23.6	23.593	23.585	23.576	23.569	23.56	23.552	23.543	23.534	23.526	23.518	23.51	23.502	23.494	23.485	23.478	23.469	23.46	23.451	23.442	23.434	23.425	23.421	23.42
23.602	23.61	23.615	23.619	23.621	23.621	23.622	23.622	23.623	23.623	23.623	23.623	23.623	23.624	23.625	23.625	23.626	23.628	23.628	23.628	23.627	23.627	23.624	23.622	23.619	23.613	23.608	23.602	23.595	23.588	23.581	23.573	23.565	23.558	23.549	23.541	23.533	23.524	23.515	23.506	23.496	23.487	23.477	23.467	23.458	23.45	23.444	23.437	23.433	23.433
[truncated: 1,150 more columns]
