# Supplementary material for: Sensory integration of a light touch reference in human standing balance
Source: PLoS One. 2018 Jun 6;13(6):e0197316. doi: 10.1371/journal.pone.0197316 (PMC5991370; doi:10.1371/journal.pone.0197316)
Supplement: S1 Dataset — Each file provides the time traces of the whole body center of mass or the stimulus for one individual experimental trial of one subject. Each row contains one of the eleven cycle repetitions recorded within each trial and used for analysis. (ZIP) [file pone.0197316.s001.zip › csv_data/stim_angle_subj7_height2_ampl3.csv]

16.249	16.256	16.261	16.264	16.266	16.267	16.267	16.268	16.268	16.268	16.268	16.268	16.268	16.268	16.268	16.268	16.268	16.268	16.267	16.265	16.261	16.255	16.249	16.243	16.235	16.227	16.22	16.211	16.203	16.195	16.187	16.179	16.17	16.162	16.153	16.145	16.137	16.128	16.119	16.11	16.101	16.093	16.084	16.075	16.066	16.057	16.049	16.042	16.04	16.04
16.245	16.253	16.259	16.262	16.264	16.264	16.265	16.266	16.266	16.267	16.267	16.267	16.267	16.267	16.267	16.267	16.267	16.267	16.266	16.265	16.261	16.257	16.251	16.245	16.237	16.229	16.222	16.213	16.204	16.196	16.187	16.178	16.17	16.162	16.153	16.145	16.137	16.129	16.119	16.111	16.102	16.095	16.087	16.078	16.069	16.059	16.051	16.043	16.041	16.041
16.246	16.253	16.259	16.263	16.264	16.264	16.265	16.266	16.266	16.266	16.267	16.267	16.267	16.267	16.267	16.267	16.268	16.267	16.266	16.265	16.262	16.257	16.25	16.244	16.236	16.228	16.221	16.213	16.204	16.195	16.187	16.178	16.17	16.161	16.152	16.143	16.134	16.126	16.116	16.107	16.099	16.091	16.082	16.073	16.064	16.056	16.048	16.04	16.038	16.038
16.243	16.251	16.257	16.261	16.262	16.263	16.264	16.265	16.265	16.266	16.266	16.266	16.266	16.267	16.267	16.267	16.267	16.267	16.266	16.264	16.261	16.257	16.25	16.245	16.238	16.23	16.223	16.215	16.206	16.198	16.19	16.182	16.174	16.166	16.157	16.148	16.139	16.13	16.121	16.113	16.104	16.097	16.088	16.08	16.071	16.062	16.053	16.045	16.042	16.043
16.248	16.255	16.261	16.265	16.267	16.267	16.268	16.268	16.269	16.27	16.27	16.27	16.27	16.27	16.27	16.27	16.271	16.271	16.27	16.269	16.267	16.263	16.256	16.251	16.243	16.235	16.228	16.22	16.211	16.203	16.195	16.186	16.178	16.17	16.161	16.153	16.145	16.136	16.127	16.118	16.109	16.101	16.092	16.084	16.074	16.063	16.054	16.044	16.041	16.041
16.246	16.253	16.26	16.264	16.266	16.266	16.267	16.268	16.269	16.269	16.269	16.27	16.27	16.27	16.27	16.27	16.27	16.27	16.269	16.267	16.264	16.259	16.253	16.247	16.24	16.232	16.225	16.216	16.208	16.199	16.191	16.182	16.174	16.166	16.156	16.148	16.139	16.131	16.122	16.113	16.104	16.096	16.087	16.079	16.07	16.061	16.052	16.044	16.04	16.041
16.243	16.251	16.258	16.262	16.263	16.264	16.265	16.265	16.266	16.267	16.267	16.267	16.267	16.267	16.267	16.267	16.267	16.267	16.267	16.265	16.262	16.258	16.252	16.247	16.24	16.232	16.225	16.217	16.208	16.2	16.192	16.183	16.174	16.166	16.158	16.149	16.141	16.133	16.124	16.115	16.106	16.097	16.088	16.078	16.069	16.059	16.051	16.043	16.04	16.04
16.243	16.25	16.256	16.26	16.262	16.263	16.264	16.265	16.265	16.265	16.265	16.265	16.265	16.265	16.265	16.265	16.265	16.266	16.265	16.264	16.262	16.258	16.252	16.246	16.238	16.23	16.223	16.215	16.206	16.198	16.189	16.18	16.172	16.163	16.154	16.145	16.136	16.128	16.119	16.111	16.103	16.095	16.087	16.079	16.07	16.061	16.053	16.045	16.042	16.042
16.244	16.253	16.259	16.265	16.267	16.268	16.268	16.268	16.268	16.269	16.269	16.269	16.269	16.27	16.27	16.27	16.27	16.27	16.27	16.268	16.266	16.262	16.255	16.249	16.243	16.235	16.228	16.22	16.211	16.203	16.194	16.186	16.177	16.168	16.159	16.149	16.141	16.132	16.124	16.116	16.107	16.099	16.091	16.083	16.074	16.066	16.058	16.05	16.046	16.045
16.244	16.253	16.258	16.263	16.265	16.266	16.268	16.269	16.269	16.269	16.269	16.269	16.269	16.27	16.27	16.27	16.27	16.27	16.269	16.267	16.263	16.258	16.251	16.245	16.238	16.231	16.223	16.216	16.207	16.199	16.191	16.182	16.173	16.165	16.156	16.147	16.139	16.13	16.121	16.113	16.104	16.096	16.088	16.08	16.071	16.063	16.055	16.046	16.042	16.042
16.245	16.254	16.26	16.265	16.268	16.269	16.269	16.269	16.269	16.27	16.271	16.271	16.271	16.272	16.272	16.272	16.272	16.272	16.271	16.27	16.267	16.263	16.257	16.251	16.244	16.236	16.228	16.22	16.211	16.203	16.196	16.188	16.179	16.171	16.162	16.152	16.143	16.134	16.125	16.116	16.107	16.099	16.091	16.083	16.075	16.067	16.058	16.049	16.045	16.044
[truncated: 1,150 more columns]
