# Supplementary material for: Sensory integration of a light touch reference in human standing balance
Source: PLoS One. 2018 Jun 6;13(6):e0197316. doi: 10.1371/journal.pone.0197316 (PMC5991370; doi:10.1371/journal.pone.0197316)
Supplement: S1 Dataset — Each file provides the time traces of the whole body center of mass or the stimulus for one individual experimental trial of one subject. Each row contains one of the eleven cycle repetitions recorded within each trial and used for analysis. (ZIP) [file pone.0197316.s001.zip › csv_data/stim_angle_subj8_height1_ampl3.csv]

23.594	23.602	23.609	23.615	23.619	23.623	23.626	23.628	23.629	23.63	23.631	23.631	23.631	23.631	23.631	23.631	23.631	23.631	23.629	23.627	23.624	23.62	23.615	23.612	23.606	23.601	23.595	23.588	23.581	23.573	23.564	23.554	23.545	23.536	23.526	23.516	23.506	23.497	23.486	23.476	23.467	23.459	23.451	23.444	23.436	23.429	23.421	23.414	23.412	23.412
23.603	23.611	23.617	23.623	23.628	23.632	23.635	23.638	23.639	23.639	23.639	23.639	23.64	23.64	23.64	23.64	23.64	23.64	23.639	23.637	23.634	23.63	23.625	23.621	23.615	23.609	23.602	23.595	23.587	23.579	23.571	23.561	23.552	23.542	23.532	23.523	23.514	23.504	23.494	23.484	23.476	23.468	23.46	23.453	23.445	23.438	23.431	23.423	23.42	23.419
23.599	23.608	23.616	23.622	23.627	23.63	23.633	23.634	23.636	23.637	23.638	23.638	23.638	23.639	23.639	23.639	23.639	23.639	23.638	23.637	23.635	23.632	23.628	23.623	23.616	23.609	23.602	23.594	23.586	23.578	23.57	23.561	23.553	23.545	23.536	23.528	23.52	23.512	23.504	23.495	23.487	23.479	23.47	23.461	23.451	23.441	23.432	23.421	23.418	23.417
23.592	23.6	23.607	23.612	23.616	23.619	23.621	23.623	23.624	23.626	23.627	23.629	23.63	23.632	23.632	23.633	23.634	23.634	23.634	23.634	23.633	23.631	23.628	23.624	23.619	23.614	23.608	23.601	23.594	23.586	23.578	23.57	23.561	23.553	23.544	23.536	23.527	23.519	23.511	23.502	23.493	23.485	23.475	23.467	23.457	23.448	23.439	23.43	23.425	23.425
23.604	23.61	23.616	23.62	23.624	23.628	23.631	23.633	23.635	23.636	23.637	23.638	23.638	23.638	23.638	23.639	23.639	23.639	23.639	23.638	23.637	23.635	23.632	23.629	23.624	23.618	23.612	23.605	23.598	23.59	23.583	23.574	23.565	23.555	23.544	23.533	23.522	23.512	23.502	23.492	23.483	23.474	23.465	23.457	23.448	23.441	23.433	23.424	23.421	23.42
23.591	23.599	23.606	23.613	23.618	23.622	23.625	23.628	23.63	23.631	23.633	23.634	23.635	23.635	23.636	23.637	23.638	23.638	23.638	23.637	23.636	23.634	23.63	23.626	23.622	23.616	23.609	23.601	23.593	23.584	23.575	23.566	23.556	23.547	23.537	23.528	23.52	23.512	23.504	23.496	23.487	23.478	23.469	23.461	23.453	23.444	23.436	23.427	23.424	23.423
23.606	23.613	23.62	23.625	23.628	23.631	23.634	23.636	23.637	23.637	23.638	23.64	23.641	23.642	23.642	23.644	23.645	23.645	23.645	23.645	23.644	23.642	23.638	23.635	23.629	23.623	23.617	23.609	23.6	23.591	23.581	23.57	23.559	23.55	23.54	23.53	23.521	23.51	23.5	23.49	23.482	23.474	23.465	23.457	23.448	23.44	23.431	23.421	23.417	23.416
23.589	23.597	23.602	23.606	23.609	23.611	23.615	23.618	23.621	23.623	23.624	23.625	23.626	23.627	23.628	23.628	23.628	23.628	23.628	23.627	23.626	23.623	23.62	23.616	23.611	23.605	23.599	23.592	23.584	23.577	23.569	23.562	23.554	23.547	23.538	23.53	23.522	23.514	23.506	23.498	23.489	23.481	23.473	23.464	23.455	23.446	23.437	23.427	23.421	23.42
23.592	23.6	23.606	23.612	23.615	23.618	23.62	23.622	23.624	23.626	23.627	23.629	23.63	23.632	23.633	23.633	23.634	23.634	23.634	23.633	23.632	23.63	23.626	23.622	23.617	23.61	23.604	23.596	23.588	23.581	23.574	23.567	23.56	23.552	23.544	23.536	23.528	23.52	23.51	23.501	23.491	23.482	23.473	23.463	23.454	23.443	23.434	23.423	23.418	23.417
23.595	23.602	23.609	23.614	23.617	23.619	23.622	23.623	23.625	23.625	23.626	23.628	23.628	23.629	23.63	23.63	23.63	23.63	23.629	23.628	23.625	23.621	23.617	23.613	23.607	23.601	23.595	23.588	23.581	23.575	23.568	23.561	23.553	23.545	23.538	23.53	23.522	23.513	23.504	23.496	23.487	23.479	23.47	23.461	23.452	23.444	23.435	23.425	23.419	23.416
23.587	23.594	23.6	23.605	23.608	23.611	23.613	23.615	23.617	23.618	23.619	23.62	23.621	23.621	23.622	23.623	23.625	23.626	23.627	23.627	23.626	23.626	23.624	23.622	23.619	23.615	23.61	23.605	23.599	23.592	23.586	23.578	23.57	23.561	23.551	23.541	23.531	23.52	23.508	23.496	23.485	23.475	23.466	23.458	23.45	23.442	23.434	23.427	23.423	23.422
[truncated: 1,150 more columns]
