# Supplementary material for: Sensory integration of a light touch reference in human standing balance
Source: PLoS One. 2018 Jun 6;13(6):e0197316. doi: 10.1371/journal.pone.0197316 (PMC5991370; doi:10.1371/journal.pone.0197316)
Supplement: S1 Dataset — Each file provides the time traces of the whole body center of mass or the stimulus for one individual experimental trial of one subject. Each row contains one of the eleven cycle repetitions recorded within each trial and used for analysis. (ZIP) [file pone.0197316.s001.zip › csv_data/stim_angle_subj8_height2_ampl2.csv]

16.243	16.248	16.252	16.255	16.257	16.259	16.261	16.262	16.263	16.264	16.264	16.264	16.264	16.264	16.264	16.264	16.264	16.264	16.263	16.263	16.261	16.26	16.258	16.256	16.254	16.251	16.248	16.244	16.24	16.236	16.232	16.228	16.225	16.221	16.216	16.212	16.208	16.205	16.201	16.197	16.193	16.189	16.186	16.182	16.179	16.174	16.17	16.166	16.164	16.164
16.244	16.249	16.253	16.255	16.256	16.257	16.258	16.258	16.258	16.258	16.258	16.258	16.258	16.258	16.259	16.259	16.259	16.259	16.259	16.258	16.258	16.257	16.255	16.254	16.251	16.248	16.246	16.243	16.239	16.236	16.232	16.228	16.224	16.22	16.215	16.211	16.206	16.202	16.197	16.194	16.19	16.186	16.183	16.179	16.174	16.17	16.166	16.162	16.161	16.161
16.242	16.246	16.249	16.251	16.253	16.254	16.255	16.256	16.256	16.256	16.256	16.257	16.257	16.257	16.257	16.257	16.257	16.257	16.257	16.257	16.257	16.256	16.254	16.253	16.252	16.249	16.246	16.242	16.238	16.234	16.23	16.226	16.222	16.217	16.213	16.208	16.204	16.2	16.196	16.192	16.188	16.185	16.18	16.176	16.172	16.168	16.165	16.161	16.159	16.159
16.243	16.247	16.25	16.252	16.254	16.256	16.257	16.258	16.259	16.259	16.259	16.259	16.26	16.26	16.26	16.261	16.262	16.262	16.262	16.262	16.26	16.258	16.255	16.251	16.246	16.242	16.239	16.235	16.232	16.229	16.226	16.224	16.222	16.22	16.217	16.214	16.21	16.206	16.202	16.199	16.194	16.19	16.185	16.18	16.176	16.171	16.166	16.162	16.16	16.159
16.247	16.251	16.254	16.256	16.258	16.258	16.259	16.259	16.26	16.26	16.26	16.261	16.261	16.261	16.261	16.261	16.261	16.261	16.261	16.261	16.26	16.259	16.257	16.255	16.253	16.25	16.247	16.244	16.241	16.238	16.235	16.231	16.227	16.223	16.219	16.216	16.212	16.208	16.203	16.199	16.195	16.192	16.187	16.183	16.178	16.173	16.169	16.165	16.163	16.163
16.25	16.253	16.257	16.259	16.26	16.261	16.262	16.262	16.263	16.263	16.264	16.264	16.265	16.265	16.265	16.265	16.266	16.266	16.266	16.265	16.264	16.262	16.259	16.256	16.253	16.25	16.247	16.242	16.238	16.234	16.23	16.226	16.223	16.219	16.214	16.21	16.205	16.201	16.196	16.192	16.188	16.185	16.181	16.178	16.174	16.17	16.166	16.162	16.16	16.159
16.245	16.248	16.251	16.254	16.255	16.255	16.255	16.256	16.256	16.256	16.256	16.256	16.256	16.256	16.256	16.256	16.256	16.256	16.256	16.256	16.255	16.254	16.252	16.25	16.247	16.244	16.241	16.237	16.233	16.229	16.225	16.22	16.216	16.212	16.207	16.203	16.199	16.195	16.191	16.187	16.183	16.178	16.174	16.169	16.164	16.159	16.154	16.15	16.148	16.148
16.242	16.245	16.247	16.249	16.25	16.25	16.251	16.252	16.252	16.253	16.253	16.253	16.253	16.254	16.254	16.254	16.255	16.255	16.255	16.255	16.254	16.253	16.252	16.25	16.249	16.247	16.245	16.241	16.237	16.234	16.23	16.226	16.222	16.219	16.215	16.212	16.209	16.205	16.202	16.198	16.194	16.19	16.186	16.183	16.179	16.174	16.169	16.165	16.164	16.163
16.244	16.248	16.251	16.253	16.254	16.256	16.257	16.257	16.258	16.258	16.258	16.258	16.258	16.258	16.258	16.259	16.259	16.259	16.258	16.257	16.256	16.255	16.254	16.253	16.251	16.248	16.245	16.242	16.239	16.236	16.232	16.228	16.223	16.219	16.214	16.211	16.208	16.205	16.202	16.199	16.195	16.191	16.187	16.183	16.178	16.173	16.169	16.164	16.162	16.161
16.25	16.255	16.258	16.261	16.262	16.262	16.263	16.263	16.263	16.263	16.263	16.263	16.263	16.263	16.263	16.263	16.263	16.263	16.263	16.262	16.261	16.259	16.256	16.254	16.251	16.248	16.245	16.242	16.237	16.233	16.23	16.226	16.222	16.218	16.214	16.209	16.205	16.201	16.197	16.193	16.188	16.184	16.18	16.175	16.171	16.167	16.163	16.158	16.156	16.156
16.241	16.246	16.249	16.251	16.253	16.254	16.256	16.257	16.258	16.258	16.258	16.258	16.258	16.258	16.258	16.258	16.258	16.258	16.258	16.258	16.257	16.256	16.254	16.253	16.251	16.248	16.245	16.242	16.238	16.234	16.231	16.227	16.222	16.218	16.214	16.209	16.205	16.201	16.197	16.194	16.19	16.186	16.181	16.177	16.172	16.167	16.162	16.158	16.155	16.155
[truncated: 1,150 more columns]
