# Supplementary material for: Sensory integration of a light touch reference in human standing balance
Source: PLoS One. 2018 Jun 6;13(6):e0197316. doi: 10.1371/journal.pone.0197316 (PMC5991370; doi:10.1371/journal.pone.0197316)
Supplement: S1 Dataset — Each file provides the time traces of the whole body center of mass or the stimulus for one individual experimental trial of one subject. Each row contains one of the eleven cycle repetitions recorded within each trial and used for analysis. (ZIP) [file pone.0197316.s001.zip › csv_data/stim_angle_subj8_height2_ampl3.csv]

16.243	16.25	16.256	16.26	16.262	16.264	16.266	16.267	16.268	16.268	16.268	16.269	16.269	16.269	16.269	16.269	16.269	16.269	16.267	16.264	16.261	16.257	16.251	16.246	16.238	16.231	16.224	16.215	16.206	16.197	16.188	16.178	16.169	16.16	16.151	16.143	16.136	16.128	16.118	16.109	16.099	16.091	16.081	16.072	16.063	16.054	16.047	16.04	16.038	16.038
16.24	16.249	16.255	16.26	16.262	16.264	16.265	16.266	16.266	16.266	16.266	16.266	16.266	16.266	16.266	16.267	16.267	16.267	16.266	16.265	16.262	16.259	16.253	16.248	16.241	16.233	16.225	16.216	16.206	16.197	16.188	16.18	16.171	16.162	16.153	16.144	16.135	16.126	16.116	16.107	16.097	16.089	16.08	16.072	16.063	16.054	16.045	16.038	16.035	16.035
16.238	16.247	16.254	16.259	16.262	16.265	16.267	16.269	16.269	16.27	16.27	16.27	16.27	16.27	16.27	16.27	16.27	16.27	16.27	16.268	16.265	16.261	16.255	16.249	16.241	16.232	16.225	16.216	16.206	16.197	16.188	16.179	16.17	16.161	16.152	16.144	16.135	16.127	16.119	16.112	16.105	16.098	16.089	16.079	16.07	16.06	16.052	16.043	16.039	16.039
16.248	16.256	16.263	16.267	16.268	16.268	16.269	16.269	16.269	16.269	16.269	16.269	16.27	16.27	16.27	16.27	16.27	16.27	16.268	16.266	16.262	16.257	16.25	16.245	16.238	16.23	16.223	16.213	16.204	16.195	16.186	16.178	16.169	16.16	16.151	16.143	16.136	16.127	16.118	16.109	16.101	16.093	16.084	16.074	16.065	16.055	16.046	16.038	16.034	16.034
16.232	16.241	16.247	16.251	16.252	16.254	16.255	16.256	16.257	16.257	16.257	16.257	16.257	16.257	16.257	16.257	16.257	16.257	16.256	16.255	16.251	16.246	16.24	16.235	16.228	16.22	16.212	16.204	16.196	16.188	16.18	16.171	16.162	16.154	16.145	16.137	16.129	16.121	16.112	16.103	16.094	16.086	16.077	16.068	16.059	16.05	16.041	16.033	16.03	16.03
16.24	16.248	16.255	16.26	16.262	16.264	16.266	16.267	16.267	16.267	16.267	16.268	16.268	16.268	16.268	16.268	16.268	16.268	16.268	16.266	16.263	16.259	16.253	16.248	16.241	16.233	16.226	16.217	16.209	16.201	16.193	16.184	16.175	16.166	16.157	16.148	16.14	16.132	16.123	16.114	16.105	16.097	16.089	16.08	16.071	16.061	16.052	16.044	16.041	16.041
16.239	16.248	16.256	16.261	16.263	16.263	16.265	16.265	16.266	16.266	16.266	16.266	16.266	16.266	16.266	16.266	16.266	16.266	16.266	16.264	16.262	16.259	16.253	16.248	16.241	16.234	16.226	16.218	16.209	16.201	16.192	16.183	16.174	16.165	16.156	16.147	16.139	16.131	16.121	16.113	16.105	16.097	16.088	16.078	16.069	16.059	16.051	16.042	16.038	16.038
16.229	16.237	16.244	16.249	16.252	16.254	16.256	16.258	16.258	16.259	16.259	16.26	16.26	16.26	16.26	16.26	16.26	16.26	16.26	16.258	16.256	16.252	16.247	16.242	16.235	16.228	16.221	16.212	16.204	16.196	16.189	16.181	16.172	16.164	16.156	16.147	16.139	16.13	16.121	16.112	16.103	16.095	16.085	16.076	16.067	16.058	16.049	16.04	16.036	16.036
16.226	16.237	16.245	16.251	16.254	16.255	16.256	16.257	16.257	16.257	16.257	16.257	16.257	16.257	16.257	16.257	16.257	16.257	16.256	16.254	16.252	16.248	16.243	16.239	16.233	16.226	16.219	16.212	16.204	16.196	16.187	16.179	16.17	16.163	16.154	16.146	16.139	16.13	16.122	16.113	16.105	16.097	16.088	16.079	16.07	16.061	16.052	16.044	16.04	16.04
16.239	16.247	16.253	16.258	16.261	16.263	16.265	16.266	16.267	16.267	16.267	16.267	16.268	16.268	16.268	16.268	16.268	16.268	16.268	16.266	16.264	16.26	16.254	16.249	16.242	16.234	16.227	16.218	16.21	16.202	16.194	16.185	16.177	16.169	16.161	16.152	16.145	16.136	16.128	16.119	16.111	16.103	16.094	16.085	16.077	16.068	16.059	16.051	16.046	16.046
16.236	16.245	16.253	16.259	16.263	16.264	16.266	16.267	16.268	16.269	16.269	16.269	16.269	16.269	16.269	16.269	16.269	16.269	16.267	16.265	16.262	16.258	16.252	16.247	16.241	16.234	16.226	16.218	16.209	16.2	16.192	16.183	16.174	16.166	16.157	16.148	16.14	16.132	16.122	16.113	16.104	16.096	16.086	16.077	16.068	16.059	16.05	16.041	16.036	16.035
[truncated: 1,150 more columns]
