# Supplementary material for: Sensory integration of a light touch reference in human standing balance
Source: PLoS One. 2018 Jun 6;13(6):e0197316. doi: 10.1371/journal.pone.0197316 (PMC5991370; doi:10.1371/journal.pone.0197316)
Supplement: S1 Dataset — Each file provides the time traces of the whole body center of mass or the stimulus for one individual experimental trial of one subject. Each row contains one of the eleven cycle repetitions recorded within each trial and used for analysis. (ZIP) [file pone.0197316.s001.zip › csv_data/stim_trans_subj1_height2_ampl2.csv]

0.34983	0.34991	0.34998	0.35003	0.35005	0.35007	0.35009	0.3501	0.35012	0.35013	0.35013	0.35014	0.35014	0.35014	0.35014	0.35014	0.35014	0.35014	0.35014	0.35013	0.35011	0.35007	0.35002	0.34996	0.34989	0.34981	0.34974	0.34965	0.34957	0.3495	0.34942	0.34934	0.34926	0.34917	0.34907	0.34897	0.34887	0.34878	0.34869	0.3486	0.34851	0.34843	0.34834	0.34825	0.34816	0.34807	0.34798	0.3479	0.34788	0.34788
0.34987	0.34995	0.35002	0.35006	0.35009	0.3501	0.35012	0.35013	0.35014	0.35015	0.35015	0.35015	0.35015	0.35015	0.35016	0.35016	0.35016	0.35016	0.35016	0.35015	0.35014	0.35011	0.35007	0.35003	0.34996	0.34989	0.34982	0.34974	0.34966	0.34958	0.34951	0.34942	0.34933	0.34924	0.34914	0.34906	0.34896	0.34887	0.34878	0.34868	0.34859	0.34851	0.34841	0.34831	0.34821	0.34812	0.34803	0.34794	0.34791	0.34791
0.34987	0.34994	0.35001	0.35005	0.35008	0.35009	0.35011	0.35012	0.35014	0.35014	0.35014	0.35015	0.35015	0.35015	0.35015	0.35015	0.35015	0.35015	0.35015	0.35013	0.35011	0.35007	0.35004	0.34999	0.34993	0.34985	0.34977	0.34969	0.3496	0.34953	0.34945	0.34937	0.34927	0.34918	0.34908	0.34899	0.34889	0.34879	0.34869	0.3486	0.34852	0.34846	0.34838	0.3483	0.3482	0.3481	0.34802	0.34794	0.34791	0.34791
0.34983	0.34991	0.34997	0.35001	0.35003	0.35004	0.35005	0.35006	0.35008	0.35008	0.35009	0.35009	0.35009	0.3501	0.3501	0.3501	0.3501	0.3501	0.35009	0.35008	0.35007	0.35004	0.34999	0.34995	0.3499	0.34984	0.34978	0.34971	0.34962	0.34953	0.34946	0.34937	0.34929	0.34921	0.34912	0.34903	0.34894	0.34885	0.34876	0.34866	0.34856	0.34847	0.34838	0.3483	0.34821	0.34812	0.34803	0.34795	0.34793	0.34792
0.34989	0.34997	0.35003	0.35007	0.35009	0.3501	0.35011	0.35013	0.35015	0.35016	0.35016	0.35017	0.35017	0.35018	0.35018	0.35018	0.35018	0.35018	0.35018	0.35017	0.35014	0.35011	0.35006	0.35001	0.34994	0.34986	0.34979	0.34972	0.34964	0.34956	0.34948	0.3494	0.3493	0.34922	0.34913	0.34905	0.34896	0.34886	0.34878	0.34869	0.3486	0.34853	0.34845	0.34836	0.34827	0.34818	0.3481	0.34802	0.34799	0.34798
0.34984	0.34992	0.34998	0.35003	0.35006	0.35008	0.35011	0.35013	0.35015	0.35016	0.35016	0.35016	0.35016	0.35016	0.35016	0.35016	0.35016	0.35016	0.35016	0.35015	0.35013	0.35009	0.35005	0.35001	0.34996	0.34989	0.34981	0.34973	0.34965	0.34957	0.34949	0.3494	0.3493	0.34922	0.34913	0.34904	0.34895	0.34886	0.34878	0.3487	0.34862	0.34855	0.34846	0.34837	0.34828	0.34819	0.3481	0.348	0.34796	0.34795
0.34991	0.35001	0.35007	0.35012	0.35014	0.35016	0.35019	0.35021	0.35022	0.35022	0.35022	0.35022	0.35022	0.35022	0.35022	0.35022	0.35022	0.35022	0.35022	0.35021	0.3502	0.35017	0.35012	0.35008	0.35002	0.34994	0.34987	0.34977	0.34969	0.34959	0.3495	0.3494	0.34931	0.34923	0.34913	0.34904	0.34897	0.34889	0.34882	0.34874	0.34864	0.34856	0.34848	0.34839	0.3483	0.3482	0.3481	0.348	0.34796	0.34795
0.34986	0.34995	0.35002	0.35008	0.35011	0.35012	0.35013	0.35014	0.35016	0.35016	0.35016	0.35017	0.35017	0.35017	0.35017	0.35017	0.35017	0.35017	0.35017	0.35016	0.35014	0.3501	0.35005	0.35001	0.34995	0.34988	0.34981	0.34973	0.34964	0.34957	0.3495	0.34941	0.34932	0.34924	0.34916	0.34908	0.34899	0.3489	0.34881	0.34873	0.34864	0.34857	0.34848	0.34839	0.3483	0.3482	0.34812	0.34803	0.34799	0.34799
0.34984	0.34992	0.34998	0.35004	0.35006	0.35008	0.35009	0.35009	0.35011	0.35012	0.35012	0.35012	0.35012	0.35012	0.35012	0.35012	0.35012	0.35012	0.35011	0.35011	0.3501	0.35008	0.35005	0.35002	0.34996	0.34989	0.34982	0.34975	0.34967	0.3496	0.34951	0.34942	0.34934	0.34927	0.34919	0.3491	0.34901	0.34892	0.34882	0.34873	0.34863	0.34855	0.34846	0.34838	0.34829	0.34819	0.3481	0.348	0.34795	0.34794
0.3498	0.34989	0.34997	0.35002	0.35003	0.35004	0.35005	0.35007	0.35008	0.35009	0.3501	0.3501	0.3501	0.3501	0.35011	0.35011	0.35011	0.35011	0.35011	0.35011	0.35009	0.35007	0.35004	0.35001	0.34995	0.34988	0.34981	0.34973	0.34965	0.34957	0.3495	0.34942	0.34934	0.34926	0.34916	0.34906	0.34896	0.34886	0.34878	0.34869	0.3486	0.34852	0.34844	0.34834	0.34825	0.34816	0.34808	0.34799	0.34794	0.34793
0.34976	0.34984	0.34991	0.34997	0.35002	0.35004	0.35006	0.35008	0.35009	0.3501	0.35011	0.35011	0.35011	0.35012	0.35012	0.35012	0.35012	0.35012	0.35012	0.35011	0.35009	0.35007	0.35003	0.34998	0.34993	0.34986	0.34978	0.3497	0.34961	0.34953	0.34945	0.34937	0.34929	0.34922	0.34914	0.34905	0.34896	0.34887	0.34879	0.3487	0.34861	0.34853	0.34845	0.34835	0.34826	0.34817	0.34808	0.34799	0.34794	0.34793
[truncated: 1,150 more columns]
