# Supplementary material for: Sensory integration of a light touch reference in human standing balance
Source: PLoS One. 2018 Jun 6;13(6):e0197316. doi: 10.1371/journal.pone.0197316 (PMC5991370; doi:10.1371/journal.pone.0197316)
Supplement: S1 Dataset — Each file provides the time traces of the whole body center of mass or the stimulus for one individual experimental trial of one subject. Each row contains one of the eleven cycle repetitions recorded within each trial and used for analysis. (ZIP) [file pone.0197316.s001.zip › csv_data/stim_trans_subj1_height2_ampl3.csv]

0.34972	0.34989	0.35003	0.35011	0.35015	0.35017	0.35019	0.35021	0.35022	0.35022	0.35022	0.35022	0.35022	0.35022	0.35022	0.35022	0.35022	0.35021	0.35018	0.35012	0.35004	0.34994	0.34981	0.34969	0.34952	0.34934	0.34918	0.34899	0.34881	0.34864	0.34847	0.34829	0.34811	0.34794	0.34776	0.34759	0.34739	0.34721	0.34701	0.34683	0.34665	0.34648	0.34631	0.34613	0.34594	0.34576	0.34559	0.34542	0.34538	0.34539
0.34975	0.3499	0.35003	0.3501	0.35013	0.35015	0.35017	0.35018	0.35019	0.3502	0.3502	0.3502	0.3502	0.3502	0.3502	0.3502	0.35021	0.3502	0.35017	0.35012	0.35003	0.34991	0.34977	0.34964	0.34949	0.34933	0.34918	0.34899	0.34879	0.34861	0.34843	0.34824	0.34805	0.34788	0.34768	0.34752	0.34735	0.3472	0.34703	0.34687	0.3467	0.34653	0.34634	0.34615	0.34596	0.34577	0.34559	0.34542	0.34537	0.34538
0.34968	0.34983	0.34996	0.35004	0.35007	0.35008	0.3501	0.35012	0.35015	0.35016	0.35017	0.35018	0.35018	0.3502	0.3502	0.35021	0.35021	0.35021	0.35018	0.35013	0.35004	0.34992	0.34978	0.34966	0.3495	0.34933	0.34917	0.34899	0.34882	0.34865	0.34847	0.34827	0.34808	0.3479	0.34772	0.34755	0.34736	0.34719	0.347	0.34683	0.34666	0.3465	0.34631	0.34613	0.34595	0.34577	0.3456	0.34543	0.3454	0.34541
0.3497	0.34986	0.34999	0.35008	0.35012	0.35015	0.35019	0.35021	0.35024	0.35024	0.35024	0.35025	0.35025	0.35025	0.35025	0.35025	0.35025	0.35024	0.35021	0.35015	0.35006	0.34994	0.34981	0.3497	0.34955	0.34938	0.34923	0.34906	0.34888	0.3487	0.34852	0.34834	0.34817	0.34802	0.34784	0.34767	0.3475	0.34733	0.34716	0.34699	0.3468	0.34664	0.34646	0.34629	0.34609	0.3459	0.34572	0.34554	0.34548	0.34548
0.34971	0.34987	0.35001	0.3501	0.35015	0.35017	0.35019	0.3502	0.35021	0.35022	0.35022	0.35022	0.35023	0.35023	0.35023	0.35024	0.35024	0.35024	0.35022	0.35018	0.35011	0.35001	0.34987	0.34976	0.34961	0.34945	0.34928	0.34911	0.34893	0.34876	0.34859	0.34841	0.34822	0.34804	0.34785	0.34768	0.34752	0.34735	0.34719	0.347	0.34679	0.34661	0.34643	0.34627	0.34608	0.34589	0.3457	0.34551	0.34544	0.34545
0.3497	0.34986	0.34999	0.35009	0.35014	0.35016	0.35019	0.35021	0.35023	0.35023	0.35024	0.35024	0.35024	0.35024	0.35024	0.35024	0.35024	0.35024	0.35021	0.35015	0.35006	0.34996	0.34983	0.34971	0.34956	0.34939	0.34923	0.34906	0.34889	0.34872	0.34855	0.34836	0.34819	0.34802	0.34784	0.34767	0.3475	0.34732	0.34715	0.34697	0.34679	0.34662	0.34644	0.34626	0.34606	0.34587	0.34569	0.34551	0.34544	0.34544
0.34964	0.34982	0.34996	0.35006	0.35011	0.35013	0.35015	0.35016	0.35017	0.35018	0.35018	0.35019	0.35019	0.35019	0.35019	0.35019	0.35019	0.35019	0.35017	0.35012	0.35005	0.34995	0.34981	0.34969	0.34954	0.34938	0.34923	0.34906	0.34886	0.34868	0.34852	0.34834	0.34817	0.34799	0.3478	0.34763	0.34746	0.34728	0.3471	0.34694	0.34675	0.34658	0.34639	0.34623	0.34605	0.34588	0.3457	0.34552	0.34546	0.34546
0.34965	0.34983	0.34999	0.35011	0.35017	0.3502	0.35024	0.35026	0.35027	0.35027	0.35027	0.35027	0.35027	0.35027	0.35027	0.35027	0.35027	0.35027	0.35023	0.35016	0.35008	0.34997	0.34984	0.34973	0.34958	0.34942	0.34925	0.34908	0.3489	0.34874	0.34857	0.34838	0.3482	0.34803	0.34784	0.34766	0.34749	0.34731	0.34712	0.34695	0.34676	0.3466	0.34642	0.34625	0.34606	0.34588	0.34571	0.34554	0.34546	0.34546
0.34964	0.34983	0.34998	0.35009	0.35014	0.35016	0.35019	0.35022	0.35025	0.35026	0.35027	0.35027	0.35027	0.35027	0.35027	0.35027	0.35027	0.35027	0.35023	0.35016	0.35008	0.34997	0.34984	0.34973	0.34958	0.34942	0.34928	0.34913	0.34894	0.34874	0.34853	0.34833	0.34813	0.34795	0.34777	0.3476	0.34743	0.34726	0.34707	0.3469	0.34671	0.34656	0.34639	0.34622	0.34603	0.34583	0.34564	0.34545	0.34536	0.34535
0.34966	0.34983	0.34996	0.35006	0.35011	0.35012	0.35014	0.35015	0.35016	0.35016	0.35017	0.35018	0.35018	0.35019	0.3502	0.35021	0.35022	0.35022	0.3502	0.35015	0.35008	0.35	0.34988	0.34976	0.34961	0.34944	0.34929	0.34913	0.34896	0.34879	0.34862	0.34843	0.34825	0.34807	0.34789	0.3477	0.34754	0.34736	0.34718	0.347	0.3468	0.34663	0.34644	0.34625	0.34604	0.34584	0.34566	0.34548	0.34539	0.34539
0.34967	0.34986	0.34999	0.35008	0.35012	0.35014	0.35017	0.35021	0.35024	0.35026	0.35027	0.35029	0.35029	0.35029	0.35028	0.35027	0.35027	0.35027	0.35022	0.35013	0.35003	0.34991	0.34977	0.34966	0.34952	0.34934	0.34919	0.34903	0.34885	0.34869	0.34852	0.34833	0.34816	0.34798	0.34781	0.34762	0.34745	0.34726	0.34707	0.3469	0.34672	0.34655	0.34636	0.34618	0.34599	0.3458	0.34562	0.34545	0.34537	0.34537
[truncated: 1,150 more columns]
