# Supplementary material for: Sensory integration of a light touch reference in human standing balance
Source: PLoS One. 2018 Jun 6;13(6):e0197316. doi: 10.1371/journal.pone.0197316 (PMC5991370; doi:10.1371/journal.pone.0197316)
Supplement: S1 Dataset — Each file provides the time traces of the whole body center of mass or the stimulus for one individual experimental trial of one subject. Each row contains one of the eleven cycle repetitions recorded within each trial and used for analysis. (ZIP) [file pone.0197316.s001.zip › csv_data/stim_trans_subj2_height1_ampl3.csv]

0.34921	0.34931	0.34939	0.34944	0.34948	0.34951	0.34954	0.34957	0.34959	0.34961	0.34964	0.34967	0.34971	0.34977	0.34981	0.34984	0.34987	0.34988	0.34988	0.34986	0.34982	0.34977	0.3497	0.34964	0.34956	0.34948	0.3494	0.34931	0.34922	0.34913	0.34901	0.34888	0.34876	0.34864	0.34851	0.34839	0.34826	0.34813	0.34799	0.34788	0.34776	0.34766	0.34754	0.34743	0.34731	0.3472	0.34707	0.34695	0.34691	0.3469
0.34916	0.34925	0.34933	0.34938	0.34941	0.34942	0.34944	0.34945	0.34946	0.34947	0.34948	0.34949	0.34949	0.3495	0.3495	0.3495	0.3495	0.3495	0.3495	0.34948	0.34945	0.34941	0.34935	0.3493	0.34923	0.34914	0.34904	0.34893	0.34882	0.34871	0.34861	0.34851	0.34842	0.34834	0.34825	0.34817	0.34806	0.34795	0.34784	0.34772	0.34761	0.3475	0.34738	0.34728	0.34717	0.34706	0.34696	0.34685	0.34681	0.34681
0.34913	0.34921	0.34927	0.3493	0.34932	0.34934	0.34937	0.34939	0.34941	0.34941	0.34942	0.34942	0.34943	0.34943	0.34943	0.34943	0.34943	0.34943	0.34943	0.34942	0.34939	0.34934	0.34927	0.3492	0.34909	0.34898	0.34887	0.34875	0.34863	0.34852	0.3484	0.34829	0.34817	0.34806	0.34794	0.34782	0.3477	0.34759	0.34749	0.3474	0.34731	0.34723	0.34712	0.34701	0.3469	0.34678	0.34667	0.34656	0.34652	0.34651
0.34922	0.34931	0.34938	0.34942	0.34944	0.34945	0.34945	0.34945	0.34946	0.34946	0.34946	0.34946	0.34946	0.34946	0.34946	0.34946	0.34947	0.34947	0.34947	0.34945	0.34942	0.34935	0.34928	0.34922	0.34915	0.34908	0.34901	0.34894	0.34886	0.34878	0.34868	0.34857	0.34847	0.34836	0.34825	0.34815	0.34802	0.34791	0.3478	0.34768	0.34757	0.34746	0.34734	0.34723	0.3471	0.34699	0.34688	0.34676	0.34672	0.34671
0.34953	0.34962	0.3497	0.34975	0.34978	0.34979	0.3498	0.3498	0.34981	0.34981	0.34982	0.34984	0.34986	0.34988	0.34989	0.3499	0.3499	0.3499	0.34989	0.34987	0.34983	0.34978	0.3497	0.34963	0.34954	0.34944	0.34933	0.34923	0.34913	0.34903	0.34893	0.34883	0.34873	0.34864	0.34853	0.34843	0.34832	0.34821	0.34808	0.34797	0.34786	0.34776	0.34765	0.34754	0.34743	0.34732	0.34719	0.34706	0.347	0.34699
0.34916	0.34926	0.34934	0.34939	0.34941	0.34942	0.34944	0.34947	0.34951	0.34954	0.34955	0.34956	0.34956	0.34957	0.34957	0.34957	0.34958	0.34958	0.34958	0.34958	0.34958	0.34956	0.34953	0.34948	0.34941	0.34932	0.34923	0.34914	0.34903	0.34892	0.34881	0.3487	0.34858	0.34848	0.34835	0.34824	0.34813	0.34801	0.3479	0.34777	0.34764	0.34752	0.34739	0.34726	0.34712	0.34699	0.34687	0.34675	0.34671	0.3467
0.34942	0.34955	0.34965	0.34973	0.34977	0.34979	0.34979	0.3498	0.34981	0.34982	0.34983	0.34983	0.34984	0.34985	0.34985	0.34986	0.34987	0.34987	0.34987	0.34986	0.34985	0.34983	0.34979	0.34975	0.34969	0.3496	0.34952	0.34942	0.34933	0.34923	0.34914	0.34903	0.34891	0.3488	0.34868	0.34856	0.34845	0.34833	0.34821	0.3481	0.34797	0.34786	0.34772	0.34759	0.34745	0.34732	0.34719	0.34705	0.347	0.34699
0.34947	0.34956	0.34963	0.34969	0.34973	0.34975	0.34979	0.34982	0.34985	0.34987	0.34989	0.34991	0.34991	0.34992	0.34992	0.34992	0.34992	0.34992	0.34992	0.34992	0.34989	0.34985	0.34977	0.3497	0.34958	0.34947	0.34937	0.34925	0.34915	0.34905	0.34894	0.34883	0.34871	0.3486	0.34848	0.34836	0.34824	0.34812	0.34799	0.34787	0.34774	0.34762	0.3475	0.34737	0.34724	0.34711	0.34699	0.34687	0.34681	0.3468
0.3494	0.34952	0.34961	0.34968	0.34972	0.34973	0.34974	0.34974	0.34974	0.34974	0.34974	0.34974	0.34974	0.34974	0.34974	0.34974	0.34974	0.34974	0.34974	0.34972	0.34969	0.34963	0.34956	0.34949	0.3494	0.34928	0.34918	0.34906	0.34894	0.34882	0.3487	0.34859	0.34848	0.34836	0.34825	0.34812	0.34799	0.34786	0.34771	0.34758	0.34744	0.34732	0.34719	0.34706	0.34693	0.34679	0.34667	0.34655	0.34648	0.34646
0.34959	0.3497	0.34978	0.34983	0.34986	0.34987	0.34989	0.3499	0.34991	0.34991	0.34991	0.34991	0.34992	0.34992	0.34992	0.34992	0.34992	0.34993	0.34993	0.34992	0.3499	0.34987	0.3498	0.34974	0.34966	0.34956	0.34947	0.34938	0.34928	0.34919	0.3491	0.34899	0.34889	0.34878	0.34866	0.34854	0.34843	0.34829	0.34817	0.34805	0.34793	0.34782	0.34769	0.34757	0.34745	0.34734	0.34723	0.34711	0.34704	0.34703
0.34928	0.34937	0.34944	0.34948	0.3495	0.34951	0.34952	0.34953	0.34955	0.34956	0.34957	0.34958	0.34959	0.3496	0.3496	0.34961	0.34962	0.34963	0.34963	0.34963	0.34962	0.3496	0.34956	0.34953	0.34949	0.34943	0.34937	0.34929	0.34921	0.34913	0.34903	0.34892	0.34881	0.3487	0.34858	0.34846	0.34834	0.34823	0.34813	0.34803	0.34792	0.34782	0.3477	0.34758	0.34746	0.34735	0.34724	0.34712	0.34705	0.34704
[truncated: 1,150 more columns]
