# Supplementary material for: Sensory integration of a light touch reference in human standing balance
Source: PLoS One. 2018 Jun 6;13(6):e0197316. doi: 10.1371/journal.pone.0197316 (PMC5991370; doi:10.1371/journal.pone.0197316)
Supplement: S1 Dataset — Each file provides the time traces of the whole body center of mass or the stimulus for one individual experimental trial of one subject. Each row contains one of the eleven cycle repetitions recorded within each trial and used for analysis. (ZIP) [file pone.0197316.s001.zip › csv_data/stim_trans_subj2_height2_ampl3.csv]

0.3494	0.34956	0.3497	0.34978	0.34983	0.34987	0.34992	0.34996	0.35001	0.35004	0.35005	0.35007	0.35008	0.35009	0.35009	0.3501	0.35011	0.35011	0.35008	0.35003	0.34994	0.3498	0.34965	0.34952	0.34934	0.34918	0.34902	0.34884	0.34867	0.3485	0.34833	0.34817	0.348	0.34784	0.34765	0.34749	0.34731	0.34713	0.34695	0.34676	0.34658	0.34639	0.34619	0.34599	0.34579	0.34559	0.3454	0.3452	0.34514	0.34514
0.34959	0.34975	0.34988	0.34997	0.35004	0.35009	0.35015	0.3502	0.35025	0.35027	0.35029	0.3503	0.3503	0.3503	0.3503	0.3503	0.3503	0.35028	0.35021	0.35012	0.35001	0.34987	0.34973	0.34962	0.34949	0.34935	0.34923	0.34908	0.34891	0.34876	0.34859	0.34842	0.34823	0.34805	0.34785	0.34767	0.34749	0.34731	0.34711	0.34693	0.34674	0.34656	0.34636	0.34615	0.34594	0.34573	0.34554	0.34535	0.34528	0.34528
0.34952	0.34971	0.34985	0.34997	0.35003	0.35006	0.35009	0.35011	0.35014	0.35016	0.35017	0.35018	0.35018	0.35019	0.35019	0.35019	0.35019	0.35019	0.35018	0.35015	0.35009	0.35001	0.34989	0.34977	0.34964	0.34947	0.3493	0.34911	0.3489	0.3487	0.34852	0.34834	0.34817	0.34799	0.34782	0.34763	0.34748	0.3473	0.34712	0.34694	0.34674	0.34657	0.34637	0.34617	0.34597	0.34577	0.3456	0.34543	0.34532	0.34531
0.34959	0.34976	0.3499	0.35	0.35006	0.35009	0.35012	0.35015	0.35018	0.3502	0.35021	0.35023	0.35023	0.35023	0.35023	0.35023	0.35023	0.35023	0.35023	0.3502	0.35015	0.35008	0.34996	0.34984	0.3497	0.34951	0.34932	0.34913	0.34893	0.34874	0.34857	0.34839	0.34821	0.34803	0.34785	0.34765	0.34747	0.34728	0.3471	0.34692	0.34672	0.34655	0.34636	0.34617	0.34598	0.34578	0.3456	0.34541	0.34529	0.34528
0.34955	0.34974	0.34989	0.35002	0.3501	0.35015	0.35021	0.35026	0.3503	0.35033	0.35034	0.35035	0.35035	0.35035	0.35035	0.35035	0.35035	0.35035	0.35032	0.35025	0.35017	0.35006	0.34992	0.34977	0.34963	0.34946	0.34929	0.34913	0.34894	0.34877	0.3486	0.34843	0.34826	0.34809	0.34792	0.34774	0.34758	0.34741	0.34724	0.34707	0.3469	0.34673	0.34657	0.34638	0.3462	0.346	0.3458	0.34561	0.34545	0.34543
0.34943	0.34961	0.34975	0.34988	0.34995	0.34999	0.35004	0.35008	0.35011	0.35014	0.35016	0.35017	0.35018	0.35019	0.3502	0.3502	0.35021	0.35021	0.3502	0.35016	0.35009	0.34999	0.34987	0.34975	0.34962	0.34945	0.34929	0.34914	0.34896	0.34879	0.34861	0.34843	0.34823	0.34803	0.34783	0.34762	0.34744	0.34726	0.34707	0.3469	0.34671	0.34655	0.34638	0.34619	0.34599	0.34579	0.3456	0.34542	0.34528	0.34525
0.34939	0.3496	0.34977	0.34994	0.35005	0.35011	0.35015	0.35019	0.35023	0.35025	0.35026	0.35027	0.35027	0.35027	0.35027	0.35027	0.35027	0.35027	0.35024	0.35017	0.35009	0.34998	0.34985	0.34973	0.34961	0.34947	0.34932	0.34918	0.34901	0.34884	0.34867	0.3485	0.34831	0.34813	0.34794	0.34775	0.34759	0.34741	0.34722	0.34702	0.34683	0.34663	0.34642	0.34622	0.34602	0.34581	0.3456	0.34539	0.34519	0.34514
0.34943	0.34961	0.34976	0.34987	0.34995	0.34999	0.35002	0.35005	0.35007	0.3501	0.35011	0.35014	0.35017	0.35018	0.35019	0.35019	0.35019	0.35019	0.35018	0.35013	0.35005	0.34994	0.3498	0.34966	0.34953	0.34938	0.34923	0.34908	0.34889	0.34872	0.34855	0.34837	0.34819	0.348	0.34782	0.34761	0.34744	0.34726	0.34706	0.34689	0.34671	0.34655	0.34637	0.34618	0.346	0.34581	0.34563	0.34544	0.34529	0.34526
0.34948	0.34965	0.34979	0.3499	0.34995	0.34997	0.35	0.35002	0.35004	0.35005	0.35005	0.35005	0.35005	0.35005	0.35005	0.35005	0.35005	0.35005	0.35001	0.34994	0.34985	0.34973	0.34959	0.34949	0.34935	0.34922	0.34908	0.34893	0.34878	0.34863	0.34848	0.34832	0.34816	0.34799	0.34779	0.34759	0.34741	0.34724	0.34706	0.34689	0.34669	0.3465	0.34629	0.34606	0.34583	0.3456	0.3454	0.3452	0.3451	0.3451
0.34948	0.34965	0.34979	0.3499	0.34996	0.35001	0.35006	0.3501	0.35013	0.35013	0.35013	0.35013	0.35013	0.35013	0.35013	0.35013	0.35013	0.35013	0.35011	0.35006	0.34998	0.34987	0.34974	0.34962	0.34948	0.34932	0.34917	0.34901	0.34883	0.34865	0.34847	0.34827	0.34808	0.3479	0.34771	0.34752	0.34734	0.34715	0.34696	0.3468	0.34663	0.34648	0.34631	0.34613	0.34593	0.34573	0.34554	0.34535	0.34525	0.34525
0.34958	0.34974	0.34986	0.34996	0.35001	0.35002	0.35004	0.35005	0.35006	0.35006	0.35007	0.35007	0.35007	0.35007	0.35007	0.35007	0.35007	0.35007	0.35006	0.35003	0.34996	0.34988	0.34976	0.34965	0.34954	0.3494	0.34926	0.34911	0.34893	0.34876	0.34858	0.34838	0.34818	0.34799	0.34779	0.34759	0.34742	0.34724	0.34704	0.34686	0.34666	0.34649	0.34629	0.34608	0.34588	0.34569	0.34551	0.34532	0.34521	0.34521
[truncated: 1,150 more columns]
