# Supplementary material for: Sensory integration of a light touch reference in human standing balance
Source: PLoS One. 2018 Jun 6;13(6):e0197316. doi: 10.1371/journal.pone.0197316 (PMC5991370; doi:10.1371/journal.pone.0197316)
Supplement: S1 Dataset — Each file provides the time traces of the whole body center of mass or the stimulus for one individual experimental trial of one subject. Each row contains one of the eleven cycle repetitions recorded within each trial and used for analysis. (ZIP) [file pone.0197316.s001.zip › csv_data/stim_trans_subj3_height1_ampl3.csv]

0.34974	0.34982	0.34988	0.3499	0.34992	0.34993	0.34996	0.34998	0.35001	0.35002	0.35004	0.35005	0.35006	0.35009	0.35011	0.35013	0.35014	0.35015	0.35014	0.35013	0.3501	0.35006	0.35001	0.34996	0.34988	0.3498	0.3497	0.34958	0.34946	0.34933	0.34921	0.34909	0.34896	0.34884	0.34869	0.34858	0.34845	0.34833	0.34821	0.3481	0.34798	0.34788	0.34775	0.34765	0.34753	0.34742	0.34733	0.34723	0.34721	0.34721
0.34993	0.35001	0.35008	0.35012	0.35014	0.35016	0.35018	0.35019	0.3502	0.3502	0.3502	0.35021	0.35021	0.35021	0.35021	0.35021	0.35021	0.35021	0.35019	0.35017	0.35011	0.35004	0.34994	0.34985	0.34974	0.34962	0.3495	0.34938	0.34925	0.34914	0.34902	0.34891	0.34879	0.34868	0.34856	0.34845	0.34833	0.34821	0.3481	0.34798	0.34786	0.34775	0.34762	0.3475	0.34737	0.34725	0.34714	0.34702	0.34698	0.34698
0.34968	0.34975	0.34982	0.34988	0.34992	0.34995	0.34998	0.34999	0.34999	0.34999	0.34999	0.34999	0.34999	0.34999	0.34999	0.34999	0.34999	0.34999	0.34997	0.34994	0.34988	0.34982	0.34975	0.34968	0.34958	0.34947	0.34937	0.34926	0.34916	0.34905	0.34894	0.34884	0.34874	0.34864	0.34853	0.34842	0.34831	0.3482	0.34809	0.34798	0.34788	0.34778	0.34767	0.34757	0.34745	0.34734	0.34723	0.34712	0.34708	0.34708
0.34976	0.34985	0.34993	0.34998	0.35002	0.35003	0.35004	0.35005	0.35005	0.35005	0.35005	0.35006	0.35007	0.35009	0.3501	0.35011	0.35012	0.35012	0.35012	0.35012	0.35009	0.35006	0.35	0.34994	0.34986	0.34977	0.34967	0.34957	0.34946	0.34935	0.34924	0.34913	0.34901	0.3489	0.34879	0.34868	0.34857	0.34845	0.34834	0.34823	0.34812	0.34801	0.34787	0.34773	0.34759	0.34747	0.34736	0.34725	0.34722	0.34721
0.34971	0.34979	0.34985	0.34989	0.34992	0.34994	0.34996	0.34997	0.34999	0.35001	0.35002	0.35003	0.35005	0.35007	0.35009	0.35011	0.35014	0.35015	0.35015	0.35014	0.35012	0.35009	0.35003	0.34997	0.34987	0.34977	0.34966	0.34954	0.34943	0.34931	0.3492	0.34909	0.34898	0.34886	0.34874	0.34862	0.34849	0.34838	0.34826	0.34815	0.34802	0.34792	0.3478	0.34768	0.34757	0.34746	0.34735	0.34724	0.34719	0.34719
0.34969	0.34978	0.34985	0.3499	0.34993	0.34994	0.34996	0.34996	0.34996	0.34996	0.34996	0.34996	0.34996	0.34996	0.34996	0.34996	0.34996	0.34996	0.34996	0.34994	0.34991	0.34985	0.34978	0.34972	0.34963	0.34954	0.34945	0.34934	0.34924	0.34914	0.34903	0.34892	0.3488	0.34868	0.34856	0.34844	0.34831	0.34819	0.34806	0.34793	0.3478	0.34768	0.34756	0.34744	0.34732	0.3472	0.34708	0.34696	0.34691	0.3469
0.34963	0.34973	0.3498	0.34985	0.34988	0.3499	0.34993	0.34996	0.34997	0.34998	0.34998	0.34999	0.34999	0.34999	0.34999	0.34999	0.34999	0.34999	0.34999	0.34998	0.34996	0.34993	0.34986	0.3498	0.34971	0.34959	0.34948	0.34937	0.34926	0.34916	0.34906	0.34895	0.34885	0.34876	0.34865	0.34854	0.34842	0.34829	0.34817	0.34804	0.34791	0.34778	0.34763	0.34749	0.34735	0.34722	0.3471	0.347	0.34696	0.34696
0.34967	0.34975	0.34981	0.34985	0.34987	0.34989	0.34991	0.34993	0.34995	0.34997	0.34997	0.34997	0.34997	0.34998	0.34998	0.34998	0.34998	0.34998	0.34998	0.34996	0.34994	0.3499	0.34984	0.34979	0.34972	0.34962	0.34954	0.34945	0.34935	0.34925	0.34916	0.34906	0.34896	0.34886	0.34875	0.34864	0.34853	0.34842	0.3483	0.34819	0.34808	0.34798	0.34788	0.34778	0.34767	0.34754	0.3474	0.34726	0.34719	0.34717
0.3497	0.34979	0.34986	0.34991	0.34994	0.34995	0.34996	0.34997	0.34997	0.34998	0.34998	0.34998	0.34999	0.35001	0.35002	0.35003	0.35003	0.35003	0.35003	0.35	0.34996	0.34991	0.34983	0.34977	0.34969	0.34959	0.3495	0.34939	0.34928	0.34918	0.34907	0.34896	0.34884	0.34872	0.3486	0.34849	0.34839	0.34828	0.34817	0.34806	0.34795	0.34785	0.34772	0.34762	0.34751	0.34739	0.34726	0.34713	0.34707	0.34706
0.34953	0.34962	0.34969	0.34974	0.34976	0.34978	0.34979	0.34979	0.34979	0.34979	0.34979	0.34979	0.34979	0.34979	0.34979	0.34979	0.34979	0.34979	0.34979	0.34978	0.34975	0.3497	0.34961	0.34954	0.34944	0.34933	0.34924	0.34913	0.34902	0.34892	0.34882	0.34871	0.3486	0.34849	0.34837	0.34825	0.34816	0.34806	0.34797	0.34788	0.34779	0.3477	0.34759	0.34748	0.34735	0.3472	0.34705	0.34689	0.3468	0.34678
0.34969	0.34981	0.34991	0.34999	0.35004	0.35006	0.35008	0.3501	0.35011	0.35011	0.35011	0.35011	0.35011	0.35011	0.35011	0.35011	0.35011	0.35011	0.35009	0.35006	0.35001	0.34994	0.34986	0.34979	0.3497	0.34959	0.3495	0.34939	0.34927	0.34916	0.34904	0.34893	0.34881	0.34868	0.34854	0.34841	0.3483	0.34818	0.34806	0.34794	0.34783	0.34772	0.34761	0.34751	0.34739	0.34728	0.34717	0.34705	0.34699	0.34698
[truncated: 1,150 more columns]
