# Supplementary material for: Sensory integration of a light touch reference in human standing balance
Source: PLoS One. 2018 Jun 6;13(6):e0197316. doi: 10.1371/journal.pone.0197316 (PMC5991370; doi:10.1371/journal.pone.0197316)
Supplement: S1 Dataset — Each file provides the time traces of the whole body center of mass or the stimulus for one individual experimental trial of one subject. Each row contains one of the eleven cycle repetitions recorded within each trial and used for analysis. (ZIP) [file pone.0197316.s001.zip › csv_data/stim_trans_subj3_height2_ampl3.csv]

0.34967	0.34983	0.34996	0.35004	0.35007	0.35008	0.35011	0.35012	0.35014	0.35014	0.35014	0.35015	0.35015	0.35015	0.35015	0.35015	0.35016	0.35016	0.35014	0.3501	0.35002	0.3499	0.34976	0.34962	0.34945	0.34927	0.3491	0.3489	0.34869	0.34851	0.34832	0.34812	0.34793	0.34775	0.34755	0.34738	0.34722	0.34704	0.34687	0.3467	0.34653	0.34637	0.34619	0.34601	0.34582	0.34564	0.34546	0.34528	0.34524	0.34525
0.34988	0.35003	0.35015	0.35022	0.35025	0.35025	0.35027	0.35027	0.35028	0.35029	0.35029	0.3503	0.3503	0.3503	0.3503	0.3503	0.3503	0.35029	0.35026	0.35019	0.3501	0.34997	0.34983	0.3497	0.34953	0.34935	0.34921	0.34903	0.34886	0.34869	0.34852	0.34834	0.34817	0.348	0.34781	0.34764	0.34747	0.34729	0.34711	0.34694	0.34677	0.34661	0.34643	0.34625	0.34606	0.34587	0.34569	0.3455	0.34545	0.34546
0.34963	0.34977	0.34988	0.34995	0.34998	0.34999	0.35002	0.35002	0.35003	0.35003	0.35003	0.35003	0.35005	0.35008	0.3501	0.35012	0.35013	0.35013	0.35011	0.35007	0.35	0.34989	0.34974	0.3496	0.34943	0.34926	0.3491	0.34893	0.34876	0.3486	0.34842	0.34823	0.34804	0.34784	0.34763	0.34744	0.34725	0.34705	0.34686	0.34667	0.34649	0.34632	0.34612	0.34594	0.34576	0.3456	0.34544	0.34529	0.34524	0.34525
0.3496	0.34977	0.3499	0.34998	0.35002	0.35004	0.35006	0.35007	0.35007	0.35007	0.35007	0.35007	0.35007	0.35008	0.35008	0.35008	0.35008	0.35008	0.35006	0.35002	0.34993	0.34981	0.34967	0.34954	0.34938	0.34922	0.34908	0.34891	0.34875	0.34858	0.34842	0.34824	0.34806	0.34789	0.3477	0.34753	0.34735	0.34717	0.34698	0.34681	0.34663	0.34647	0.34629	0.3461	0.34591	0.3457	0.34552	0.34535	0.34529	0.34529
0.34967	0.34983	0.34995	0.35003	0.35006	0.35007	0.35009	0.3501	0.35011	0.35012	0.35012	0.35013	0.35014	0.35016	0.35016	0.35017	0.35017	0.35017	0.35014	0.35009	0.35002	0.34991	0.34979	0.3497	0.34956	0.3494	0.34926	0.34909	0.34891	0.34873	0.34855	0.34835	0.34816	0.34797	0.34777	0.34759	0.34741	0.34724	0.34706	0.34689	0.34672	0.34657	0.3464	0.34623	0.34603	0.34583	0.34564	0.34546	0.34539	0.34539
0.34967	0.34983	0.34996	0.35005	0.35009	0.3501	0.35011	0.35012	0.35012	0.35012	0.35012	0.35012	0.35013	0.35013	0.35013	0.35013	0.35013	0.35013	0.35011	0.35007	0.34998	0.34987	0.34973	0.3496	0.34945	0.34929	0.34913	0.34896	0.34879	0.34863	0.34846	0.34828	0.34811	0.34793	0.34774	0.34756	0.34739	0.34721	0.34703	0.34685	0.34665	0.34647	0.34628	0.34608	0.34588	0.34569	0.34552	0.34537	0.34532	0.34532
0.34958	0.34975	0.34988	0.34996	0.34998	0.34999	0.35001	0.35001	0.35001	0.35002	0.35002	0.35002	0.35002	0.35002	0.35002	0.35002	0.35002	0.35002	0.35001	0.34996	0.34989	0.34978	0.34964	0.34952	0.34936	0.3492	0.34906	0.34888	0.34869	0.34851	0.34834	0.34816	0.34798	0.34781	0.34762	0.34744	0.34728	0.34711	0.34694	0.34677	0.34661	0.34645	0.34628	0.3461	0.34591	0.34571	0.34553	0.34536	0.3453	0.34531
0.3496	0.34976	0.34989	0.34998	0.35002	0.35003	0.35005	0.35006	0.35007	0.35007	0.35007	0.35008	0.35008	0.35008	0.35008	0.35008	0.35009	0.35009	0.35008	0.35005	0.34998	0.34989	0.34976	0.34963	0.34949	0.34933	0.34918	0.34902	0.34885	0.34868	0.3485	0.34832	0.34814	0.34798	0.3478	0.34762	0.34745	0.34727	0.34709	0.34691	0.34672	0.34656	0.34637	0.34619	0.34599	0.3458	0.34562	0.34543	0.34535	0.34535
0.34969	0.34986	0.34999	0.35008	0.35011	0.35013	0.35014	0.35015	0.35016	0.35017	0.35017	0.35017	0.35018	0.35018	0.35018	0.35018	0.35018	0.35018	0.35016	0.35012	0.35004	0.34993	0.34978	0.34965	0.3495	0.34932	0.34917	0.34899	0.34882	0.34865	0.34849	0.34832	0.34814	0.34796	0.34777	0.34759	0.34741	0.34723	0.34704	0.34686	0.34668	0.34652	0.34635	0.34617	0.34598	0.34578	0.3456	0.34541	0.34531	0.34531
0.34973	0.3499	0.35003	0.35012	0.35015	0.35016	0.35018	0.35018	0.35019	0.35019	0.35019	0.35019	0.35019	0.35019	0.35019	0.35019	0.35019	0.35019	0.35018	0.35014	0.35007	0.34997	0.34983	0.34971	0.34956	0.34939	0.34925	0.34908	0.3489	0.3487	0.34852	0.34833	0.34816	0.34798	0.3478	0.3476	0.34743	0.34725	0.34706	0.34689	0.3467	0.34655	0.34637	0.34617	0.34599	0.34578	0.3456	0.3454	0.34531	0.34531
0.34961	0.34979	0.34991	0.35001	0.35005	0.35007	0.35009	0.35011	0.35013	0.35015	0.35015	0.35016	0.35016	0.35018	0.35018	0.35018	0.35018	0.35019	0.35017	0.35014	0.35008	0.34999	0.34985	0.34973	0.34957	0.3494	0.34924	0.34907	0.34888	0.3487	0.34852	0.34833	0.34815	0.34798	0.34781	0.34763	0.34746	0.34728	0.3471	0.34693	0.34674	0.34658	0.3464	0.34622	0.34603	0.34581	0.34562	0.34543	0.34534	0.34534
[truncated: 1,150 more columns]
