# Supplementary material for: Sensory integration of a light touch reference in human standing balance
Source: PLoS One. 2018 Jun 6;13(6):e0197316. doi: 10.1371/journal.pone.0197316 (PMC5991370; doi:10.1371/journal.pone.0197316)
Supplement: S1 Dataset — Each file provides the time traces of the whole body center of mass or the stimulus for one individual experimental trial of one subject. Each row contains one of the eleven cycle repetitions recorded within each trial and used for analysis. (ZIP) [file pone.0197316.s001.zip › csv_data/stim_trans_subj4_height2_ampl3.csv]

0.34992	0.35011	0.35027	0.35037	0.35041	0.35045	0.35048	0.35049	0.35051	0.35051	0.35052	0.35052	0.35052	0.35052	0.35052	0.35052	0.35052	0.35052	0.3505	0.35046	0.3504	0.35029	0.35015	0.35002	0.34986	0.3497	0.34954	0.34937	0.3492	0.34903	0.34883	0.34863	0.34842	0.34821	0.34799	0.3478	0.3476	0.34742	0.34725	0.34707	0.3469	0.34672	0.34655	0.34638	0.3462	0.34598	0.34578	0.3456	0.34556	0.34556
0.34955	0.3497	0.34984	0.34993	0.34998	0.35001	0.35004	0.35005	0.35005	0.35005	0.35005	0.35005	0.35005	0.35005	0.35006	0.35006	0.35006	0.35006	0.35003	0.35	0.34994	0.34984	0.34971	0.34959	0.34943	0.34928	0.34914	0.34898	0.3488	0.34863	0.34845	0.34827	0.34811	0.34795	0.34777	0.34761	0.34742	0.34724	0.34704	0.34686	0.34668	0.3465	0.34631	0.34609	0.34588	0.34567	0.34548	0.34531	0.34527	0.34528
0.34949	0.34966	0.3498	0.34989	0.34994	0.34998	0.35001	0.35002	0.35003	0.35003	0.35003	0.35003	0.35003	0.35003	0.35003	0.35003	0.35003	0.35003	0.35	0.34995	0.34988	0.3498	0.34968	0.34957	0.34941	0.34923	0.34906	0.34886	0.34866	0.34849	0.34831	0.34814	0.34797	0.34781	0.34763	0.34747	0.3473	0.34711	0.34691	0.34672	0.34653	0.34636	0.34617	0.346	0.34583	0.34567	0.34552	0.34537	0.34534	0.34534
0.34992	0.3501	0.35024	0.35033	0.35038	0.35041	0.35043	0.35044	0.35044	0.35044	0.35045	0.35045	0.35045	0.35046	0.35047	0.35047	0.35048	0.35048	0.35047	0.35043	0.35036	0.35026	0.35014	0.35003	0.34986	0.34968	0.34951	0.34931	0.34912	0.34893	0.34875	0.34856	0.34839	0.34824	0.34807	0.34789	0.34772	0.34754	0.34735	0.34718	0.34699	0.34681	0.34662	0.34643	0.34625	0.34606	0.34588	0.34569	0.34562	0.34562
0.34961	0.34977	0.34989	0.34996	0.34999	0.34999	0.35001	0.35002	0.35004	0.35006	0.35008	0.35009	0.35009	0.35009	0.35009	0.35009	0.35009	0.35009	0.35007	0.35004	0.34998	0.34989	0.34976	0.34964	0.34949	0.34932	0.34917	0.34899	0.34882	0.34865	0.34847	0.34828	0.3481	0.34793	0.34775	0.34758	0.3474	0.34723	0.34706	0.34689	0.34672	0.34657	0.34638	0.3462	0.346	0.34579	0.34561	0.34542	0.34535	0.34535
0.34924	0.3494	0.34953	0.34961	0.34965	0.34967	0.34971	0.34974	0.34976	0.34977	0.34977	0.34978	0.34979	0.34982	0.34983	0.34983	0.34984	0.34985	0.34985	0.34982	0.34976	0.34968	0.34957	0.34947	0.34934	0.3492	0.34907	0.34891	0.34875	0.3486	0.34845	0.34829	0.34812	0.34794	0.34774	0.34755	0.34738	0.3472	0.34701	0.34684	0.34666	0.3465	0.34633	0.34613	0.34594	0.34573	0.34555	0.34538	0.34532	0.34533
0.34944	0.3496	0.34974	0.34983	0.34988	0.3499	0.34992	0.34994	0.34995	0.34995	0.34996	0.34998	0.35002	0.35008	0.35014	0.3502	0.35026	0.35028	0.35028	0.35026	0.35021	0.3501	0.34994	0.34978	0.34958	0.34936	0.34918	0.34897	0.34877	0.34859	0.34844	0.34828	0.34814	0.34801	0.34786	0.34771	0.34757	0.34742	0.34726	0.34708	0.34688	0.3467	0.3465	0.34631	0.34612	0.34594	0.34575	0.34554	0.34543	0.34542
0.34967	0.34984	0.34998	0.35009	0.35014	0.35017	0.3502	0.35022	0.35023	0.35023	0.35023	0.35024	0.35023	0.35023	0.35023	0.35023	0.35023	0.35023	0.35022	0.35018	0.35012	0.35004	0.34991	0.34979	0.34964	0.34947	0.34933	0.34918	0.34903	0.34887	0.34869	0.34851	0.34834	0.34817	0.34798	0.3478	0.3476	0.3474	0.34722	0.34705	0.34688	0.3467	0.3465	0.34632	0.34614	0.34596	0.34579	0.34561	0.34552	0.34552
0.34975	0.34992	0.35007	0.35017	0.35023	0.35026	0.35029	0.35032	0.35033	0.35034	0.35034	0.35034	0.35033	0.35033	0.35033	0.35033	0.35033	0.35033	0.35031	0.35028	0.35019	0.35008	0.34993	0.34981	0.34965	0.34947	0.34929	0.34912	0.34893	0.34877	0.3486	0.34842	0.34824	0.34808	0.3479	0.34772	0.34755	0.34736	0.34718	0.347	0.34682	0.34665	0.34646	0.34628	0.3461	0.34592	0.34572	0.34553	0.34545	0.34545
0.34986	0.35004	0.35017	0.35028	0.35034	0.35036	0.35036	0.35036	0.35037	0.35037	0.35037	0.35037	0.35037	0.35037	0.35037	0.35037	0.35037	0.35037	0.35034	0.35028	0.35021	0.35013	0.35	0.34987	0.34973	0.34955	0.3494	0.34923	0.34906	0.34887	0.3487	0.34852	0.34834	0.34817	0.34798	0.34781	0.34764	0.34747	0.3473	0.34713	0.34694	0.34679	0.34662	0.34645	0.34628	0.34609	0.34591	0.34572	0.34562	0.34562
0.34978	0.34995	0.35009	0.35019	0.35023	0.35026	0.35028	0.3503	0.35032	0.35033	0.35034	0.35034	0.35035	0.35035	0.35036	0.35036	0.35036	0.35036	0.35035	0.35033	0.35026	0.35018	0.35006	0.34995	0.34981	0.34963	0.34945	0.34926	0.34906	0.34886	0.34866	0.34844	0.34822	0.34805	0.34788	0.34771	0.34755	0.34738	0.3472	0.34702	0.34681	0.34665	0.34646	0.34628	0.34611	0.34592	0.34574	0.34556	0.34548	0.34547
[truncated: 1,150 more columns]
