# Supplementary material for: Sensory integration of a light touch reference in human standing balance
Source: PLoS One. 2018 Jun 6;13(6):e0197316. doi: 10.1371/journal.pone.0197316 (PMC5991370; doi:10.1371/journal.pone.0197316)
Supplement: S1 Dataset — Each file provides the time traces of the whole body center of mass or the stimulus for one individual experimental trial of one subject. Each row contains one of the eleven cycle repetitions recorded within each trial and used for analysis. (ZIP) [file pone.0197316.s001.zip › csv_data/stim_trans_subj5_height1_ampl3.csv]

0.34973	0.34982	0.3499	0.34996	0.35	0.35003	0.35005	0.35006	0.35007	0.35008	0.35008	0.35008	0.35008	0.35009	0.35009	0.35009	0.35009	0.35009	0.35009	0.35007	0.35004	0.34998	0.3499	0.34983	0.34973	0.34962	0.34952	0.34942	0.34931	0.34921	0.3491	0.34897	0.34885	0.34874	0.34862	0.3485	0.34837	0.34826	0.34814	0.34802	0.34791	0.34779	0.34767	0.34755	0.34743	0.34731	0.3472	0.34707	0.34703	0.34703
0.34979	0.34989	0.34996	0.35001	0.35003	0.35005	0.35007	0.35008	0.3501	0.3501	0.35011	0.35012	0.35013	0.35014	0.35014	0.35015	0.35015	0.35015	0.35015	0.35013	0.3501	0.35005	0.34997	0.3499	0.34981	0.3497	0.34959	0.34946	0.34934	0.34923	0.34912	0.349	0.34887	0.34876	0.34862	0.34849	0.34837	0.34825	0.34813	0.34799	0.34788	0.34776	0.34764	0.34753	0.34741	0.3473	0.34719	0.34707	0.34703	0.34702
0.34977	0.34987	0.34995	0.35	0.35003	0.35005	0.35007	0.35008	0.35009	0.35009	0.3501	0.3501	0.35011	0.35011	0.35011	0.35011	0.35011	0.35011	0.3501	0.35008	0.35003	0.34997	0.3499	0.34983	0.34974	0.34964	0.34954	0.34943	0.34932	0.34922	0.34911	0.34899	0.34887	0.34876	0.34863	0.34852	0.3484	0.34829	0.34817	0.34804	0.34793	0.34781	0.34769	0.34757	0.34744	0.34732	0.3472	0.34707	0.34703	0.34703
0.34975	0.34985	0.34993	0.34998	0.35001	0.35002	0.35004	0.35005	0.35006	0.35007	0.35007	0.35007	0.35007	0.35008	0.35008	0.35008	0.35009	0.35009	0.35009	0.35008	0.35005	0.35001	0.34994	0.34988	0.3498	0.34971	0.34961	0.3495	0.34939	0.34928	0.34917	0.34906	0.34893	0.34881	0.34867	0.34856	0.34843	0.34832	0.3482	0.34808	0.34796	0.34785	0.34772	0.3476	0.34749	0.34737	0.34726	0.34713	0.34707	0.34706
0.34972	0.34983	0.34991	0.34997	0.35001	0.35004	0.35006	0.35008	0.35009	0.3501	0.35011	0.35012	0.35012	0.35012	0.35013	0.35013	0.35013	0.35013	0.35012	0.3501	0.35006	0.35001	0.34992	0.34985	0.34975	0.34963	0.34953	0.34943	0.34933	0.34923	0.34913	0.34902	0.34891	0.3488	0.34867	0.34855	0.34844	0.34832	0.3482	0.34807	0.34794	0.34783	0.34769	0.34757	0.34744	0.34731	0.34719	0.34706	0.34702	0.34701
0.34971	0.34982	0.3499	0.34996	0.35	0.35002	0.35004	0.35006	0.35007	0.35007	0.35007	0.35008	0.35008	0.35008	0.35008	0.35008	0.35008	0.35008	0.35007	0.35006	0.35003	0.34998	0.34991	0.34985	0.34976	0.34965	0.34954	0.34944	0.34933	0.34922	0.34912	0.349	0.34888	0.34876	0.34863	0.34851	0.34839	0.34827	0.34814	0.348	0.34788	0.34776	0.34764	0.34752	0.3474	0.34729	0.34718	0.34706	0.34702	0.34701
0.34971	0.34982	0.3499	0.34995	0.34998	0.35	0.35002	0.35004	0.35005	0.35005	0.35006	0.35006	0.35006	0.35006	0.35006	0.35007	0.35007	0.35007	0.35006	0.35005	0.35002	0.34997	0.3499	0.34983	0.34974	0.34963	0.34953	0.34942	0.34931	0.34921	0.34911	0.34899	0.34887	0.34876	0.34863	0.34851	0.34837	0.34825	0.34812	0.34799	0.34787	0.34775	0.34762	0.3475	0.34738	0.34726	0.34715	0.34702	0.34698	0.34698
0.34975	0.34984	0.34991	0.34996	0.34999	0.35001	0.35003	0.35005	0.35007	0.35008	0.35009	0.3501	0.3501	0.35012	0.35012	0.35013	0.35013	0.35013	0.35013	0.35012	0.35009	0.35005	0.34997	0.34991	0.34981	0.34971	0.3496	0.34949	0.34937	0.34925	0.34914	0.34902	0.3489	0.34878	0.34865	0.34853	0.34841	0.34829	0.34817	0.34804	0.34792	0.34781	0.34767	0.34755	0.34743	0.34731	0.3472	0.34707	0.34701	0.347
0.34972	0.34983	0.34991	0.34996	0.34999	0.35001	0.35003	0.35003	0.35004	0.35004	0.35004	0.35004	0.35005	0.35005	0.35005	0.35006	0.35006	0.35006	0.35006	0.35005	0.35003	0.34999	0.34992	0.34986	0.34978	0.34969	0.34959	0.34948	0.34938	0.34927	0.34916	0.34904	0.34892	0.3488	0.34867	0.34854	0.34843	0.34831	0.34819	0.34806	0.34793	0.34781	0.34768	0.34756	0.34744	0.34732	0.34721	0.34708	0.34702	0.34701
0.34967	0.34978	0.34986	0.34992	0.34996	0.34998	0.35001	0.35003	0.35006	0.35007	0.35008	0.35009	0.3501	0.35011	0.35011	0.35011	0.35011	0.35012	0.35011	0.3501	0.35006	0.35001	0.34994	0.34987	0.34978	0.34968	0.34958	0.34948	0.34937	0.34926	0.34915	0.34904	0.34892	0.34881	0.34868	0.34855	0.34844	0.34831	0.34819	0.34806	0.34792	0.3478	0.34767	0.34756	0.34744	0.34734	0.34724	0.34713	0.34708	0.34707
0.3497	0.3498	0.34988	0.34993	0.34996	0.34998	0.35	0.35002	0.35004	0.35006	0.35007	0.35008	0.35009	0.35011	0.35012	0.35013	0.35014	0.35014	0.35014	0.35012	0.35009	0.35004	0.34997	0.3499	0.34982	0.34973	0.34963	0.34952	0.34942	0.34932	0.34922	0.3491	0.34897	0.34884	0.34868	0.34854	0.3484	0.34826	0.34812	0.34799	0.34786	0.34775	0.34764	0.34753	0.34741	0.3473	0.34719	0.34706	0.34699	0.34698
[truncated: 1,150 more columns]
