# Supplementary material for: Sensory integration of a light touch reference in human standing balance
Source: PLoS One. 2018 Jun 6;13(6):e0197316. doi: 10.1371/journal.pone.0197316 (PMC5991370; doi:10.1371/journal.pone.0197316)
Supplement: S1 Dataset — Each file provides the time traces of the whole body center of mass or the stimulus for one individual experimental trial of one subject. Each row contains one of the eleven cycle repetitions recorded within each trial and used for analysis. (ZIP) [file pone.0197316.s001.zip › csv_data/stim_trans_subj5_height2_ampl2.csv]

0.34981	0.34988	0.34995	0.34999	0.35002	0.35003	0.35004	0.35005	0.35006	0.35007	0.35007	0.35008	0.35008	0.35008	0.35009	0.35009	0.35009	0.35009	0.35009	0.35008	0.35006	0.35004	0.34999	0.34995	0.34987	0.3498	0.34973	0.34965	0.34957	0.34949	0.34941	0.34932	0.34924	0.34916	0.34907	0.34899	0.3489	0.34882	0.34872	0.34863	0.34855	0.34846	0.34836	0.34826	0.34816	0.34806	0.34796	0.34788	0.34785	0.34785
0.34982	0.3499	0.34996	0.35	0.35002	0.35003	0.35003	0.35004	0.35004	0.35004	0.35005	0.35005	0.35005	0.35005	0.35005	0.35005	0.35005	0.35005	0.35005	0.35005	0.35003	0.35001	0.34998	0.34994	0.34989	0.34982	0.34975	0.34967	0.34958	0.3495	0.34941	0.34932	0.34923	0.34914	0.34903	0.34894	0.34885	0.34876	0.34866	0.34858	0.3485	0.34842	0.34833	0.34824	0.34815	0.34805	0.34795	0.34787	0.34784	0.34784
0.34983	0.34991	0.34997	0.35002	0.35004	0.35005	0.35007	0.35008	0.35009	0.35009	0.3501	0.3501	0.3501	0.35011	0.35011	0.35011	0.35011	0.35011	0.35011	0.3501	0.35008	0.35007	0.35003	0.34999	0.34992	0.34984	0.34977	0.34967	0.34958	0.34949	0.3494	0.34931	0.34922	0.34914	0.34905	0.34897	0.34888	0.3488	0.34872	0.34864	0.34856	0.34849	0.3484	0.34831	0.34822	0.34812	0.34803	0.34794	0.34791	0.34791
0.34982	0.34991	0.34999	0.35004	0.35007	0.35008	0.35009	0.3501	0.35011	0.35011	0.35011	0.35011	0.35011	0.35011	0.35011	0.35011	0.35011	0.35011	0.35011	0.35011	0.3501	0.35007	0.35004	0.34999	0.34993	0.34986	0.34979	0.34972	0.34963	0.34955	0.34946	0.34937	0.34927	0.34918	0.34909	0.34899	0.3489	0.3488	0.34871	0.34862	0.34854	0.34846	0.34836	0.34828	0.3482	0.34811	0.34801	0.34793	0.3479	0.3479
0.34986	0.34993	0.34999	0.35003	0.35005	0.35006	0.35007	0.35008	0.35009	0.3501	0.35011	0.35011	0.35012	0.35012	0.35012	0.35012	0.35012	0.35012	0.35012	0.35011	0.35009	0.35007	0.35003	0.34999	0.34993	0.34986	0.34979	0.34971	0.34963	0.34956	0.34948	0.3494	0.34931	0.34923	0.34914	0.34906	0.34897	0.34887	0.34878	0.34868	0.34858	0.34849	0.34839	0.3483	0.3482	0.34811	0.34802	0.34793	0.34789	0.34789
0.34982	0.3499	0.34997	0.35002	0.35004	0.35006	0.35007	0.35008	0.35009	0.3501	0.35011	0.35011	0.35012	0.35012	0.35012	0.35012	0.35012	0.35012	0.35012	0.35011	0.3501	0.35007	0.35004	0.35	0.34995	0.34988	0.34981	0.34973	0.34964	0.34957	0.34949	0.34941	0.34932	0.34925	0.34916	0.34908	0.34899	0.34889	0.3488	0.3487	0.34861	0.34852	0.34844	0.34835	0.34826	0.34817	0.34808	0.34798	0.34795	0.34794
0.34981	0.3499	0.34997	0.35002	0.35005	0.35006	0.35008	0.35009	0.35011	0.35012	0.35012	0.35013	0.35013	0.35013	0.35013	0.35013	0.35013	0.35013	0.35013	0.35012	0.3501	0.35008	0.35003	0.34999	0.34994	0.34987	0.3498	0.34972	0.34964	0.34956	0.34948	0.3494	0.34931	0.34923	0.34915	0.34906	0.34897	0.34888	0.34879	0.34869	0.34859	0.34851	0.34841	0.34832	0.34823	0.34814	0.34805	0.34797	0.34793	0.34793
0.34981	0.34988	0.34995	0.34999	0.35002	0.35003	0.35004	0.35005	0.35006	0.35007	0.35008	0.35009	0.35009	0.35009	0.35009	0.3501	0.3501	0.3501	0.35009	0.35009	0.35007	0.35005	0.35002	0.34998	0.34994	0.34989	0.34984	0.34977	0.34969	0.34961	0.34952	0.34943	0.34933	0.34924	0.34914	0.34903	0.34893	0.34883	0.34874	0.34865	0.34856	0.34849	0.34841	0.34833	0.34825	0.34818	0.34811	0.34802	0.34798	0.34798
0.34981	0.3499	0.34996	0.35001	0.35003	0.35004	0.35005	0.35005	0.35005	0.35005	0.35005	0.35006	0.35006	0.35006	0.35006	0.35006	0.35006	0.35006	0.35006	0.35005	0.35004	0.35002	0.34998	0.34994	0.34988	0.34981	0.34974	0.34965	0.34957	0.3495	0.34942	0.34932	0.34923	0.34915	0.34907	0.34897	0.34889	0.3488	0.34871	0.34863	0.34855	0.34847	0.34837	0.34827	0.34818	0.34809	0.348	0.34791	0.34787	0.34786
0.34977	0.34986	0.34993	0.34999	0.35002	0.35003	0.35005	0.35006	0.35007	0.35008	0.35008	0.35009	0.35009	0.35009	0.35009	0.35009	0.35009	0.35009	0.35009	0.35009	0.35008	0.35006	0.35003	0.35	0.34995	0.34988	0.34981	0.34974	0.34965	0.34956	0.34948	0.34939	0.3493	0.34922	0.34914	0.34906	0.34897	0.34888	0.3488	0.34871	0.34861	0.34853	0.34843	0.34834	0.34824	0.34814	0.34804	0.34795	0.3479	0.34789
0.34981	0.3499	0.34997	0.35003	0.35006	0.35007	0.35008	0.35009	0.3501	0.3501	0.35011	0.35011	0.35011	0.35011	0.35011	0.35011	0.35011	0.35011	0.35011	0.3501	0.35009	0.35007	0.35003	0.34999	0.34993	0.34986	0.3498	0.34973	0.34965	0.34957	0.34949	0.3494	0.34931	0.34922	0.34913	0.34904	0.34895	0.34885	0.34875	0.34864	0.34855	0.34846	0.34837	0.34828	0.34819	0.3481	0.34801	0.34792	0.34787	0.34786
[truncated: 1,150 more columns]
