# Supplementary material for: Sensory integration of a light touch reference in human standing balance
Source: PLoS One. 2018 Jun 6;13(6):e0197316. doi: 10.1371/journal.pone.0197316 (PMC5991370; doi:10.1371/journal.pone.0197316)
Supplement: S1 Dataset — Each file provides the time traces of the whole body center of mass or the stimulus for one individual experimental trial of one subject. Each row contains one of the eleven cycle repetitions recorded within each trial and used for analysis. (ZIP) [file pone.0197316.s001.zip › csv_data/stim_trans_subj5_height2_ampl3.csv]

0.34967	0.34983	0.34996	0.35004	0.35007	0.35009	0.35012	0.35015	0.35018	0.35019	0.3502	0.3502	0.3502	0.3502	0.3502	0.3502	0.3502	0.3502	0.35016	0.3501	0.35002	0.34991	0.34978	0.34966	0.3495	0.34934	0.34919	0.34901	0.34883	0.34865	0.34847	0.34827	0.34808	0.3479	0.3477	0.34753	0.34735	0.34718	0.347	0.34683	0.34665	0.34648	0.34629	0.3461	0.3459	0.3457	0.34553	0.34535	0.34531	0.34532
0.34973	0.34989	0.35002	0.3501	0.35013	0.35015	0.35016	0.35018	0.35019	0.35019	0.35019	0.35019	0.35019	0.35019	0.35019	0.35019	0.35019	0.35019	0.35014	0.35008	0.34999	0.34988	0.34974	0.34962	0.34946	0.3493	0.34914	0.34896	0.34878	0.3486	0.3484	0.34821	0.34801	0.34783	0.34763	0.34745	0.34727	0.34708	0.34691	0.34674	0.34657	0.3464	0.34621	0.34602	0.34583	0.34564	0.34547	0.34531	0.34527	0.34528
0.34969	0.34985	0.34997	0.35005	0.35008	0.3501	0.35013	0.35014	0.35016	0.35016	0.35017	0.35017	0.35017	0.35017	0.35017	0.35017	0.35017	0.35016	0.35014	0.35009	0.35001	0.34989	0.34974	0.34962	0.34946	0.34929	0.34915	0.34897	0.3488	0.34863	0.34846	0.34828	0.34811	0.34793	0.34775	0.34758	0.34741	0.34724	0.34704	0.34686	0.34667	0.3465	0.3463	0.34611	0.34592	0.34572	0.34555	0.34537	0.34532	0.34532
0.34969	0.34984	0.34997	0.35005	0.35009	0.35011	0.35013	0.35015	0.35017	0.35018	0.35019	0.3502	0.3502	0.3502	0.3502	0.3502	0.3502	0.3502	0.35018	0.35013	0.35005	0.34995	0.34981	0.3497	0.34953	0.34935	0.3492	0.34902	0.34884	0.34866	0.34848	0.34829	0.34811	0.34794	0.34775	0.34758	0.3474	0.34723	0.34703	0.34685	0.34665	0.34647	0.34627	0.34607	0.34588	0.34568	0.34551	0.34533	0.34528	0.34529
0.34972	0.3499	0.35003	0.35011	0.35015	0.35017	0.35018	0.35019	0.3502	0.3502	0.3502	0.3502	0.3502	0.3502	0.3502	0.3502	0.3502	0.3502	0.35017	0.35011	0.35003	0.34992	0.34978	0.34966	0.3495	0.34933	0.34918	0.349	0.34881	0.34864	0.34846	0.34827	0.34808	0.3479	0.3477	0.34753	0.34736	0.34719	0.347	0.34681	0.34662	0.34644	0.34625	0.34606	0.34588	0.3457	0.34553	0.34536	0.3453	0.3453
0.34963	0.3498	0.34992	0.35001	0.35005	0.35008	0.3501	0.35011	0.35012	0.35012	0.35012	0.35012	0.35012	0.35012	0.35012	0.35012	0.35012	0.35012	0.35011	0.35008	0.35001	0.34991	0.34977	0.34964	0.34949	0.34932	0.34917	0.349	0.34882	0.34865	0.34849	0.34831	0.34813	0.34796	0.34776	0.34758	0.34739	0.34721	0.34702	0.34684	0.34665	0.34649	0.3463	0.34612	0.34594	0.34575	0.34559	0.3454	0.34534	0.34534
0.34972	0.34988	0.35001	0.3501	0.35014	0.35016	0.35019	0.35021	0.35022	0.35023	0.35024	0.35025	0.35025	0.35025	0.35025	0.35026	0.35026	0.35026	0.35024	0.35019	0.35011	0.35	0.34986	0.34974	0.34957	0.34939	0.34923	0.34905	0.34887	0.3487	0.34853	0.34835	0.34817	0.34799	0.34779	0.3476	0.34742	0.34724	0.34705	0.34688	0.3467	0.34654	0.34636	0.34618	0.346	0.34582	0.34565	0.34547	0.34538	0.34538
0.34966	0.34983	0.34996	0.35006	0.3501	0.35011	0.35013	0.35014	0.35015	0.35015	0.35016	0.35016	0.35016	0.35016	0.35016	0.35016	0.35016	0.35016	0.35014	0.3501	0.35003	0.34993	0.3498	0.34967	0.34952	0.34934	0.3492	0.34903	0.34886	0.34869	0.34851	0.34832	0.34814	0.34796	0.34775	0.34756	0.34737	0.34717	0.34698	0.3468	0.34661	0.34645	0.34627	0.34609	0.34591	0.34572	0.34555	0.34538	0.3453	0.3453
0.34957	0.34975	0.34989	0.34999	0.35003	0.35005	0.35007	0.35008	0.3501	0.35011	0.35011	0.35011	0.35011	0.35011	0.35011	0.35011	0.35011	0.35011	0.35009	0.35005	0.34998	0.34988	0.34975	0.34963	0.34948	0.34931	0.34916	0.34898	0.3488	0.34862	0.34845	0.34826	0.34807	0.3479	0.34771	0.34753	0.34737	0.34719	0.347	0.34683	0.34665	0.34649	0.34631	0.34613	0.34595	0.34576	0.34559	0.34541	0.34533	0.34533
0.34964	0.34981	0.34995	0.35005	0.3501	0.35012	0.35014	0.35016	0.35018	0.3502	0.3502	0.35021	0.35021	0.35022	0.35022	0.35022	0.35022	0.35022	0.35021	0.35017	0.35011	0.35001	0.34987	0.34974	0.34959	0.34941	0.34924	0.34906	0.34886	0.34868	0.3485	0.34831	0.34813	0.34796	0.34777	0.3476	0.34744	0.34726	0.34708	0.34691	0.34672	0.34657	0.34638	0.34618	0.34598	0.34578	0.34561	0.34543	0.34534	0.34533
0.34961	0.34981	0.34995	0.35005	0.3501	0.35012	0.35014	0.35016	0.35017	0.35019	0.3502	0.35021	0.35021	0.35022	0.35022	0.35022	0.35022	0.35023	0.35021	0.35018	0.35011	0.35002	0.34988	0.34977	0.34962	0.34945	0.34929	0.34913	0.34894	0.34876	0.34857	0.34837	0.34818	0.34798	0.34779	0.34758	0.34741	0.34722	0.34703	0.34686	0.34667	0.3465	0.34632	0.34612	0.34593	0.34573	0.34554	0.34535	0.34525	0.34524
[truncated: 1,150 more columns]
