# Supplementary material for: Sensory integration of a light touch reference in human standing balance
Source: PLoS One. 2018 Jun 6;13(6):e0197316. doi: 10.1371/journal.pone.0197316 (PMC5991370; doi:10.1371/journal.pone.0197316)
Supplement: S1 Dataset — Each file provides the time traces of the whole body center of mass or the stimulus for one individual experimental trial of one subject. Each row contains one of the eleven cycle repetitions recorded within each trial and used for analysis. (ZIP) [file pone.0197316.s001.zip › csv_data/stim_trans_subj6_height2_ampl3.csv]

0.3496	0.34977	0.3499	0.34998	0.35002	0.35004	0.35006	0.35006	0.35007	0.35007	0.35008	0.35008	0.35008	0.35008	0.35008	0.35008	0.35008	0.35008	0.35005	0.34999	0.34991	0.34979	0.34966	0.34953	0.34935	0.34919	0.34903	0.34885	0.34867	0.34849	0.34831	0.34813	0.34795	0.34777	0.34758	0.34741	0.34724	0.34706	0.34689	0.34673	0.34657	0.34641	0.34623	0.34606	0.34588	0.3457	0.34553	0.34537	0.34533	0.34534
0.34944	0.34958	0.3497	0.34978	0.34982	0.34985	0.34989	0.34992	0.34994	0.34995	0.34996	0.34997	0.34997	0.34997	0.34997	0.34997	0.34997	0.34997	0.34995	0.34992	0.34985	0.34977	0.34964	0.34952	0.34935	0.34919	0.34903	0.34885	0.34867	0.34851	0.34834	0.34817	0.34799	0.34784	0.34765	0.34749	0.34731	0.34713	0.34694	0.34675	0.34656	0.34638	0.34617	0.34597	0.34577	0.34558	0.34539	0.34521	0.34517	0.34517
0.34943	0.34957	0.34969	0.34976	0.34979	0.34981	0.34982	0.34983	0.34983	0.34984	0.34984	0.34984	0.34985	0.34985	0.34986	0.34987	0.34987	0.34987	0.34986	0.34982	0.34976	0.34965	0.34952	0.3494	0.34923	0.34907	0.34892	0.34874	0.34856	0.3484	0.34823	0.34806	0.34789	0.34774	0.34756	0.34741	0.34725	0.34709	0.34693	0.34677	0.3466	0.34644	0.34625	0.34607	0.34588	0.34569	0.34551	0.34534	0.34528	0.34528
0.34951	0.34968	0.34982	0.34991	0.34996	0.34997	0.34999	0.34999	0.35	0.35	0.35	0.35	0.35	0.35	0.35	0.35	0.35	0.35	0.34996	0.34991	0.34983	0.34973	0.34959	0.34947	0.34931	0.34915	0.34899	0.34881	0.34863	0.34847	0.34831	0.34815	0.34798	0.34783	0.34765	0.34748	0.34731	0.34712	0.34692	0.34674	0.34655	0.34637	0.34617	0.34598	0.34579	0.3456	0.34542	0.34522	0.34516	0.34516
0.34973	0.34987	0.34998	0.35007	0.35011	0.35014	0.35015	0.35016	0.35017	0.35017	0.35017	0.35017	0.35018	0.35019	0.3502	0.35021	0.35021	0.35021	0.35019	0.35017	0.35011	0.35002	0.3499	0.34978	0.34963	0.34948	0.34934	0.34917	0.34901	0.34886	0.3487	0.34854	0.34838	0.34823	0.34805	0.34789	0.34772	0.34755	0.34737	0.34719	0.34701	0.34685	0.34666	0.34649	0.34632	0.34613	0.34595	0.34576	0.34569	0.34568
0.34943	0.34958	0.34971	0.3498	0.34984	0.34985	0.34987	0.34987	0.34987	0.34988	0.34989	0.3499	0.34991	0.34994	0.34995	0.34997	0.34998	0.34999	0.34998	0.34995	0.3499	0.34982	0.34969	0.34956	0.3494	0.34923	0.34908	0.34889	0.3487	0.34852	0.34832	0.34812	0.34791	0.34771	0.34751	0.34731	0.34712	0.34692	0.34672	0.34654	0.34635	0.34616	0.34596	0.34577	0.34558	0.34539	0.34521	0.34505	0.345	0.345
0.34937	0.34952	0.34964	0.34973	0.34977	0.3498	0.34982	0.34984	0.34987	0.34989	0.34991	0.34992	0.34993	0.34993	0.34993	0.34993	0.34993	0.34993	0.3499	0.34986	0.34979	0.3497	0.34957	0.34945	0.3493	0.34915	0.349	0.34884	0.34866	0.3485	0.34835	0.34819	0.34802	0.34786	0.34769	0.34753	0.34738	0.34722	0.34706	0.34691	0.34675	0.3466	0.34643	0.34627	0.34609	0.34591	0.34574	0.34557	0.34549	0.34549
0.34969	0.34981	0.34991	0.34999	0.35003	0.35004	0.35006	0.35006	0.35006	0.35006	0.35006	0.35007	0.35007	0.35008	0.35009	0.35009	0.3501	0.3501	0.35009	0.35006	0.35002	0.34994	0.34983	0.34971	0.34955	0.34938	0.34921	0.34901	0.34881	0.34862	0.34844	0.34825	0.34807	0.3479	0.34772	0.34755	0.34739	0.34722	0.34704	0.34687	0.34669	0.34653	0.34634	0.34615	0.34596	0.34576	0.34557	0.34538	0.34529	0.34527
0.34947	0.34961	0.34973	0.34985	0.34995	0.35003	0.3501	0.35014	0.35018	0.35019	0.35019	0.35019	0.35019	0.35019	0.35019	0.35019	0.35019	0.35019	0.35017	0.35013	0.35007	0.34998	0.34986	0.34975	0.3496	0.34943	0.34926	0.34908	0.34888	0.3487	0.34853	0.34834	0.34815	0.34797	0.34779	0.3476	0.34742	0.34724	0.34704	0.34684	0.34665	0.34648	0.3463	0.34612	0.34595	0.34577	0.34559	0.34542	0.34535	0.34534
0.34935	0.34952	0.34966	0.34979	0.34987	0.34994	0.34999	0.35002	0.35003	0.35003	0.35004	0.35004	0.35004	0.35004	0.35004	0.35004	0.35004	0.35004	0.35001	0.34997	0.34991	0.34981	0.34969	0.34957	0.34943	0.34927	0.34914	0.34898	0.34881	0.34864	0.34848	0.34831	0.34813	0.34796	0.34778	0.34759	0.34743	0.34727	0.34709	0.34692	0.34675	0.34661	0.34643	0.34627	0.34609	0.34591	0.34573	0.34556	0.34547	0.34546
0.3496	0.34979	0.34993	0.35006	0.35014	0.35018	0.35021	0.35023	0.35025	0.35025	0.35025	0.35025	0.35025	0.35025	0.35025	0.35025	0.35025	0.35025	0.35025	0.35023	0.35018	0.35011	0.34999	0.34988	0.34973	0.34957	0.34943	0.34926	0.34909	0.34892	0.34876	0.34859	0.34843	0.34829	0.34812	0.34794	0.34779	0.34761	0.34742	0.34726	0.34707	0.3469	0.34671	0.34653	0.34635	0.34616	0.34599	0.34581	0.34572	0.3457
[truncated: 1,150 more columns]
