# Supplementary material for: Sensory integration of a light touch reference in human standing balance
Source: PLoS One. 2018 Jun 6;13(6):e0197316. doi: 10.1371/journal.pone.0197316 (PMC5991370; doi:10.1371/journal.pone.0197316)
Supplement: S1 Dataset — Each file provides the time traces of the whole body center of mass or the stimulus for one individual experimental trial of one subject. Each row contains one of the eleven cycle repetitions recorded within each trial and used for analysis. (ZIP) [file pone.0197316.s001.zip › csv_data/stim_trans_subj7_height1_ampl1.csv]

0.3499	0.34992	0.34994	0.34995	0.34995	0.34996	0.34997	0.34997	0.34997	0.34997	0.34997	0.34997	0.34997	0.34998	0.34998	0.34998	0.34998	0.34998	0.34998	0.34998	0.34998	0.34997	0.34997	0.34997	0.34997	0.34996	0.34996	0.34995	0.34995	0.34995	0.34995	0.34994	0.34993	0.34991	0.3499	0.34988	0.34986	0.34984	0.34982	0.34979	0.34977	0.34975	0.34972	0.34968	0.34964	0.34961	0.34958	0.34955	0.34954	0.34953
0.34992	0.34993	0.34994	0.34994	0.34994	0.34994	0.34995	0.34995	0.34995	0.34995	0.34995	0.34995	0.34995	0.34995	0.34995	0.34995	0.34995	0.34995	0.34995	0.34995	0.34995	0.34995	0.34995	0.34995	0.34994	0.34994	0.34994	0.34994	0.34993	0.34992	0.34992	0.34991	0.3499	0.34989	0.34987	0.34985	0.34983	0.34981	0.34978	0.34976	0.34973	0.34971	0.34967	0.34965	0.34961	0.34958	0.34955	0.34951	0.3495	0.34949
0.34994	0.34997	0.34998	0.35	0.35001	0.35002	0.35002	0.35002	0.35003	0.35003	0.35003	0.35003	0.35003	0.35003	0.35003	0.35003	0.35003	0.35003	0.35003	0.35003	0.35002	0.35002	0.35002	0.35002	0.35002	0.35001	0.35001	0.35	0.34999	0.34998	0.34997	0.34996	0.34994	0.34992	0.3499	0.34987	0.34984	0.34981	0.34979	0.34976	0.34974	0.34973	0.3497	0.34965	0.34962	0.34959	0.34957	0.34955	0.34955	0.34954
0.34994	0.34995	0.34995	0.34996	0.34997	0.34997	0.34998	0.34998	0.34998	0.34998	0.34998	0.34998	0.34998	0.34998	0.34998	0.34999	0.34999	0.34999	0.34999	0.34999	0.34999	0.34998	0.34998	0.34998	0.34998	0.34997	0.34997	0.34996	0.34996	0.34995	0.34994	0.34993	0.34992	0.3499	0.34988	0.34986	0.34983	0.34981	0.34978	0.34976	0.34975	0.34973	0.34972	0.34969	0.34966	0.34962	0.3496	0.34957	0.34956	0.34955
0.34991	0.34992	0.34992	0.34992	0.34992	0.34994	0.34995	0.34996	0.34996	0.34996	0.34996	0.34997	0.34997	0.34997	0.34997	0.34997	0.34997	0.34997	0.34997	0.34997	0.34997	0.34997	0.34997	0.34997	0.34997	0.34996	0.34996	0.34996	0.34996	0.34995	0.34995	0.34994	0.34994	0.34992	0.34989	0.34986	0.34985	0.34983	0.34981	0.34979	0.34975	0.34972	0.34968	0.34964	0.34961	0.34958	0.34955	0.34953	0.34952	0.34951
0.3499	0.34992	0.34994	0.34995	0.34996	0.34997	0.34997	0.34998	0.34998	0.34998	0.34998	0.34998	0.34998	0.34998	0.34999	0.34999	0.34999	0.34999	0.34999	0.34999	0.34999	0.34999	0.34999	0.34999	0.34999	0.34999	0.34999	0.34998	0.34998	0.34998	0.34998	0.34998	0.34997	0.34996	0.34994	0.34993	0.34992	0.3499	0.34989	0.34987	0.34984	0.34982	0.3498	0.34978	0.34975	0.34971	0.34967	0.34964	0.34962	0.3496
0.34998	0.35001	0.35003	0.35004	0.35005	0.35005	0.35006	0.35006	0.35006	0.35007	0.35007	0.35007	0.35007	0.35008	0.35009	0.35009	0.35011	0.35012	0.35012	0.35012	0.35012	0.35012	0.35012	0.35012	0.35012	0.35012	0.35012	0.35012	0.35011	0.3501	0.35008	0.35007	0.35006	0.35005	0.35004	0.35001	0.34998	0.34995	0.34992	0.34989	0.34986	0.34983	0.3498	0.34977	0.34973	0.3497	0.34967	0.34964	0.34963	0.34963
0.34992	0.34994	0.34995	0.34996	0.34997	0.34998	0.34998	0.34998	0.34998	0.34998	0.34998	0.34998	0.34998	0.34998	0.34998	0.34998	0.34999	0.34999	0.34999	0.34999	0.34999	0.34999	0.34999	0.34998	0.34998	0.34997	0.34997	0.34996	0.34996	0.34996	0.34995	0.34994	0.34993	0.34992	0.3499	0.34988	0.34986	0.34984	0.34982	0.34979	0.34977	0.34974	0.34971	0.34966	0.34963	0.34961	0.34959	0.34957	0.34956	0.34956
0.35001	0.35002	0.35002	0.35003	0.35003	0.35003	0.35003	0.35004	0.35004	0.35004	0.35004	0.35004	0.35004	0.35005	0.35007	0.35008	0.3501	0.3501	0.3501	0.3501	0.3501	0.3501	0.3501	0.3501	0.3501	0.3501	0.3501	0.3501	0.35009	0.35009	0.35008	0.35007	0.35005	0.35004	0.35002	0.35001	0.34998	0.34996	0.34994	0.34991	0.34989	0.34987	0.34984	0.34981	0.34977	0.34974	0.34972	0.3497	0.34969	0.34968
0.35002	0.35002	0.35002	0.35003	0.35003	0.35003	0.35003	0.35003	0.35003	0.35003	0.35003	0.35003	0.35003	0.35003	0.35003	0.35003	0.35003	0.35003	0.35003	0.35003	0.35003	0.35003	0.35003	0.35003	0.35003	0.35002	0.35002	0.35002	0.35001	0.35001	0.35	0.34999	0.34998	0.34997	0.34996	0.34994	0.34992	0.34988	0.34985	0.34982	0.3498	0.34978	0.34975	0.34972	0.34967	0.34962	0.34958	0.34955	0.34953	0.34952
0.35002	0.35004	0.35005	0.35006	0.35007	0.35007	0.35007	0.35007	0.35008	0.35009	0.3501	0.3501	0.3501	0.3501	0.3501	0.3501	0.35011	0.35011	0.35011	0.35011	0.35011	0.35011	0.35011	0.35011	0.35011	0.35011	0.35011	0.3501	0.3501	0.35009	0.35008	0.35007	0.35007	0.35006	0.35005	0.35003	0.35001	0.34999	0.34996	0.34993	0.3499	0.34986	0.34983	0.3498	0.34978	0.34975	0.34972	0.34968	0.34965	0.34964
[truncated: 1,150 more columns]
