# Supplementary material for: Sensory integration of a light touch reference in human standing balance
Source: PLoS One. 2018 Jun 6;13(6):e0197316. doi: 10.1371/journal.pone.0197316 (PMC5991370; doi:10.1371/journal.pone.0197316)
Supplement: S1 Dataset — Each file provides the time traces of the whole body center of mass or the stimulus for one individual experimental trial of one subject. Each row contains one of the eleven cycle repetitions recorded within each trial and used for analysis. (ZIP) [file pone.0197316.s001.zip › csv_data/stim_trans_subj7_height1_ampl3.csv]

0.34973	0.34983	0.34991	0.34997	0.34999	0.35	0.35001	0.35002	0.35003	0.35003	0.35003	0.35003	0.35003	0.35003	0.35003	0.35003	0.35004	0.35004	0.35003	0.35002	0.34998	0.34993	0.34986	0.3498	0.34971	0.34961	0.34952	0.34941	0.3493	0.34919	0.34908	0.34896	0.34885	0.34875	0.34862	0.34851	0.34838	0.34826	0.34815	0.34802	0.3479	0.34778	0.34765	0.34753	0.34739	0.34727	0.34716	0.34704	0.34701	0.347
0.34974	0.34984	0.34992	0.34997	0.35001	0.35002	0.35002	0.35002	0.35002	0.35003	0.35003	0.35003	0.35003	0.35003	0.35004	0.35004	0.35004	0.35004	0.35003	0.35001	0.34998	0.34993	0.34985	0.34978	0.34968	0.34957	0.34947	0.34935	0.34924	0.34914	0.34902	0.34891	0.34879	0.34867	0.34854	0.34844	0.34832	0.34821	0.3481	0.34796	0.34784	0.34771	0.34759	0.34747	0.34734	0.34722	0.3471	0.34698	0.34695	0.34695
0.34966	0.34977	0.34985	0.34992	0.34996	0.34998	0.34999	0.35001	0.35003	0.35004	0.35004	0.35004	0.35004	0.35004	0.35004	0.35004	0.35004	0.35004	0.35004	0.35002	0.34998	0.34993	0.34986	0.3498	0.34971	0.3496	0.34951	0.3494	0.34929	0.3492	0.3491	0.34898	0.34886	0.34875	0.34861	0.34849	0.34837	0.34824	0.3481	0.34797	0.34785	0.34773	0.34761	0.3475	0.34739	0.34728	0.34719	0.34708	0.34704	0.34704
0.34973	0.34983	0.34991	0.34996	0.34998	0.35001	0.35002	0.35003	0.35004	0.35004	0.35004	0.35004	0.35004	0.35004	0.35004	0.35005	0.35005	0.35005	0.35004	0.35002	0.34999	0.34994	0.34986	0.34979	0.3497	0.34959	0.3495	0.34939	0.34928	0.34918	0.34908	0.34895	0.34883	0.34871	0.34859	0.34847	0.34834	0.34822	0.3481	0.34797	0.34785	0.34774	0.34762	0.34751	0.34739	0.34727	0.34716	0.34702	0.34698	0.34697
0.34975	0.34985	0.34993	0.34999	0.35002	0.35004	0.35004	0.35005	0.35005	0.35006	0.35006	0.35006	0.35006	0.35006	0.35006	0.35007	0.35007	0.35007	0.35007	0.35006	0.35004	0.34999	0.34993	0.34987	0.34979	0.34969	0.3496	0.34949	0.34938	0.34927	0.34917	0.34906	0.34895	0.34884	0.34872	0.3486	0.34848	0.34836	0.34824	0.34812	0.34799	0.34786	0.34772	0.34759	0.34747	0.34735	0.34724	0.34712	0.34707	0.34706
0.3496	0.34971	0.3498	0.34985	0.34988	0.34989	0.3499	0.3499	0.3499	0.3499	0.34991	0.34991	0.34991	0.34991	0.34991	0.34991	0.34991	0.34991	0.3499	0.34989	0.34987	0.34984	0.34978	0.34971	0.34962	0.34952	0.34942	0.34932	0.34921	0.34911	0.349	0.34889	0.34878	0.34868	0.34857	0.34846	0.34835	0.34824	0.34813	0.34801	0.3479	0.3478	0.34768	0.34756	0.34745	0.34733	0.34721	0.34709	0.34705	0.34704
0.34972	0.34983	0.34991	0.34997	0.35	0.35002	0.35004	0.35005	0.35006	0.35007	0.35007	0.35008	0.35008	0.35009	0.35009	0.35009	0.35009	0.35009	0.35009	0.35008	0.35006	0.35002	0.34995	0.34988	0.34979	0.34968	0.34958	0.34947	0.34937	0.34926	0.34916	0.34905	0.34893	0.34882	0.3487	0.34858	0.34845	0.34832	0.34819	0.34806	0.34792	0.3478	0.34766	0.34755	0.34742	0.3473	0.34719	0.34708	0.34702	0.34702
0.34976	0.34987	0.34995	0.35	0.35002	0.35003	0.35005	0.35006	0.35008	0.35009	0.3501	0.35011	0.35013	0.35014	0.35014	0.35014	0.35014	0.35014	0.35014	0.35014	0.35012	0.35009	0.35004	0.34998	0.3499	0.34981	0.34971	0.34958	0.34946	0.34934	0.34925	0.34915	0.34905	0.34893	0.34881	0.34869	0.34858	0.34847	0.34836	0.34826	0.34814	0.34803	0.34789	0.34776	0.34764	0.34753	0.34741	0.34729	0.34724	0.34724
0.3497	0.3498	0.34988	0.34993	0.34996	0.34997	0.34999	0.35	0.35001	0.35002	0.35002	0.35002	0.35003	0.35004	0.35005	0.35005	0.35006	0.35006	0.35006	0.35005	0.35003	0.34999	0.34992	0.34986	0.34977	0.34967	0.34957	0.34946	0.34935	0.34924	0.34914	0.34903	0.34891	0.3488	0.34868	0.34857	0.34845	0.34833	0.34821	0.3481	0.34796	0.34785	0.34772	0.34761	0.34749	0.34737	0.34727	0.34715	0.34709	0.34708
0.34964	0.34975	0.34984	0.3499	0.34993	0.34994	0.34995	0.34996	0.34997	0.34997	0.34997	0.34997	0.34998	0.34999	0.35	0.35001	0.35002	0.35002	0.35002	0.35001	0.34998	0.34995	0.34989	0.34982	0.34973	0.34962	0.34952	0.34941	0.3493	0.34919	0.34909	0.34897	0.34886	0.34874	0.34861	0.34849	0.34838	0.34826	0.34816	0.34804	0.34792	0.34782	0.3477	0.34757	0.34744	0.34732	0.3472	0.34708	0.34702	0.34701
0.34961	0.34971	0.34979	0.34985	0.34987	0.34988	0.34988	0.34989	0.34989	0.34989	0.3499	0.3499	0.3499	0.34991	0.34991	0.34992	0.34994	0.34996	0.34996	0.34996	0.34995	0.34993	0.3499	0.34986	0.34981	0.34972	0.34964	0.34954	0.34945	0.34934	0.34924	0.34913	0.34902	0.34892	0.3488	0.34868	0.34857	0.34845	0.34832	0.34818	0.34805	0.34792	0.34777	0.34765	0.34752	0.34741	0.34731	0.34722	0.34717	0.34717
[truncated: 1,150 more columns]
