# Supplementary material for: Sensory integration of a light touch reference in human standing balance
Source: PLoS One. 2018 Jun 6;13(6):e0197316. doi: 10.1371/journal.pone.0197316 (PMC5991370; doi:10.1371/journal.pone.0197316)
Supplement: S1 Dataset — Each file provides the time traces of the whole body center of mass or the stimulus for one individual experimental trial of one subject. Each row contains one of the eleven cycle repetitions recorded within each trial and used for analysis. (ZIP) [file pone.0197316.s001.zip › csv_data/stim_trans_subj7_height2_ampl3.csv]

0.34971	0.34985	0.34997	0.35004	0.35007	0.35008	0.3501	0.35011	0.35011	0.35011	0.35012	0.35012	0.35012	0.35012	0.35012	0.35012	0.35012	0.35011	0.35009	0.35004	0.34994	0.34982	0.34968	0.34955	0.34938	0.34922	0.34907	0.34889	0.34871	0.34855	0.34837	0.3482	0.34803	0.34787	0.34768	0.34751	0.34733	0.34715	0.34696	0.34677	0.34659	0.34642	0.34623	0.34604	0.34585	0.34566	0.3455	0.34534	0.3453	0.34531
0.34962	0.34978	0.34991	0.34998	0.35002	0.35003	0.35005	0.35006	0.35008	0.35008	0.35008	0.35008	0.35008	0.35008	0.35008	0.35008	0.35008	0.35008	0.35007	0.35004	0.34996	0.34986	0.34973	0.34961	0.34944	0.34926	0.34911	0.34893	0.34874	0.34857	0.34839	0.34821	0.34804	0.34788	0.34768	0.34752	0.34734	0.34717	0.34697	0.34679	0.34662	0.34646	0.34629	0.3461	0.34592	0.34572	0.34554	0.34537	0.34533	0.34533
0.34964	0.3498	0.34992	0.34999	0.35003	0.35004	0.35005	0.35006	0.35008	0.35008	0.35009	0.35009	0.35009	0.35009	0.3501	0.3501	0.3501	0.35009	0.35007	0.35004	0.34997	0.34986	0.34972	0.34958	0.34941	0.34924	0.34909	0.34891	0.34874	0.34856	0.34839	0.34821	0.34803	0.34785	0.34765	0.34747	0.34729	0.34711	0.34692	0.34673	0.34656	0.34639	0.34621	0.34603	0.34584	0.34566	0.3455	0.34534	0.34529	0.3453
0.34959	0.34975	0.34988	0.34996	0.35	0.35002	0.35004	0.35006	0.35006	0.35007	0.35008	0.35009	0.35009	0.3501	0.3501	0.3501	0.3501	0.3501	0.35008	0.35005	0.34997	0.34987	0.34974	0.34963	0.34948	0.34931	0.34916	0.34898	0.34881	0.34864	0.34848	0.3483	0.34814	0.34797	0.34778	0.34759	0.3474	0.34721	0.34702	0.34684	0.34666	0.34651	0.34634	0.34617	0.34598	0.34578	0.3456	0.34542	0.34537	0.34538
0.34967	0.34982	0.34994	0.35003	0.35007	0.35008	0.35009	0.3501	0.35012	0.35013	0.35014	0.35014	0.35014	0.35014	0.35014	0.35015	0.35015	0.35015	0.35014	0.35012	0.35007	0.34997	0.34984	0.34972	0.34956	0.34939	0.34924	0.34907	0.34887	0.3487	0.34853	0.34835	0.34818	0.34801	0.34783	0.34765	0.34748	0.3473	0.34711	0.34693	0.34674	0.34657	0.34639	0.34621	0.346	0.34578	0.34557	0.34537	0.3453	0.3453
0.34961	0.34978	0.34991	0.34999	0.35004	0.35005	0.35007	0.35008	0.3501	0.35012	0.35012	0.35012	0.35012	0.35013	0.35013	0.35013	0.35013	0.35013	0.3501	0.35007	0.34999	0.34989	0.34975	0.34963	0.34947	0.3493	0.34915	0.34898	0.3488	0.34863	0.34845	0.34827	0.3481	0.34792	0.34772	0.34754	0.34736	0.34718	0.34699	0.34681	0.34663	0.34645	0.34628	0.34609	0.34591	0.34571	0.34553	0.34536	0.34529	0.3453
0.34959	0.34977	0.3499	0.34998	0.35002	0.35003	0.35005	0.35006	0.35008	0.35009	0.3501	0.3501	0.35011	0.35011	0.35011	0.35011	0.35011	0.35011	0.3501	0.35006	0.34999	0.3499	0.34977	0.34965	0.34951	0.34933	0.34919	0.34902	0.34883	0.34866	0.34849	0.34831	0.34813	0.34796	0.34778	0.3476	0.34743	0.34726	0.34707	0.34689	0.34669	0.34651	0.3463	0.3461	0.3459	0.34571	0.34554	0.34537	0.3453	0.3453
0.34956	0.34972	0.34984	0.34993	0.34998	0.35	0.35003	0.35003	0.35003	0.35004	0.35004	0.35004	0.35004	0.35004	0.35005	0.35005	0.35005	0.35005	0.35004	0.35001	0.34996	0.34988	0.34975	0.34962	0.34945	0.34928	0.34914	0.34897	0.34879	0.34861	0.34843	0.34825	0.34807	0.34789	0.34768	0.3475	0.34732	0.34714	0.34696	0.3468	0.34663	0.34647	0.3463	0.34613	0.34595	0.34577	0.3456	0.34543	0.34536	0.34536
0.34961	0.34979	0.34993	0.35004	0.35009	0.3501	0.35011	0.35012	0.35012	0.35012	0.35012	0.35013	0.35013	0.35014	0.35015	0.35015	0.35015	0.35015	0.35014	0.35012	0.35006	0.34996	0.34982	0.3497	0.34956	0.34939	0.34924	0.34908	0.34889	0.34871	0.34854	0.34836	0.34818	0.34799	0.34779	0.34758	0.34741	0.34724	0.34705	0.34689	0.34671	0.34655	0.34638	0.34621	0.34603	0.34584	0.34568	0.34551	0.34543	0.34543
0.3496	0.34978	0.3499	0.34999	0.35004	0.35006	0.3501	0.35012	0.35012	0.35012	0.35012	0.35013	0.35013	0.35014	0.35014	0.35014	0.35014	0.35014	0.35012	0.35007	0.34999	0.34987	0.34972	0.34958	0.34944	0.34927	0.34912	0.34896	0.34878	0.34862	0.34845	0.34826	0.34807	0.3479	0.3477	0.34752	0.34735	0.34717	0.34698	0.34681	0.34662	0.34646	0.34629	0.34611	0.34594	0.34576	0.3456	0.34542	0.34534	0.34534
0.34962	0.34979	0.34993	0.35004	0.35011	0.35013	0.35014	0.35014	0.35014	0.35015	0.35017	0.35019	0.35019	0.35019	0.35019	0.3502	0.3502	0.3502	0.35019	0.35016	0.35009	0.35	0.34986	0.34975	0.34959	0.3494	0.34924	0.34907	0.34888	0.34873	0.34858	0.34841	0.34823	0.34805	0.34786	0.34765	0.34746	0.34727	0.34707	0.34688	0.3467	0.34655	0.34638	0.34621	0.34605	0.34587	0.34568	0.3455	0.3454	0.3454
[truncated: 1,150 more columns]
