# Supplementary material for: Sensory integration of a light touch reference in human standing balance
Source: PLoS One. 2018 Jun 6;13(6):e0197316. doi: 10.1371/journal.pone.0197316 (PMC5991370; doi:10.1371/journal.pone.0197316)
Supplement: S1 Dataset — Each file provides the time traces of the whole body center of mass or the stimulus for one individual experimental trial of one subject. Each row contains one of the eleven cycle repetitions recorded within each trial and used for analysis. (ZIP) [file pone.0197316.s001.zip › csv_data/stim_trans_subj8_height1_ampl2.csv]

0.34966	0.34971	0.34975	0.34978	0.34979	0.3498	0.34981	0.34981	0.34981	0.34981	0.34983	0.34986	0.34988	0.3499	0.3499	0.34991	0.34991	0.34992	0.34991	0.34991	0.3499	0.34988	0.34986	0.34983	0.3498	0.34976	0.34973	0.34969	0.34964	0.3496	0.34956	0.34952	0.34947	0.34943	0.34936	0.3493	0.34923	0.34916	0.3491	0.34904	0.349	0.34896	0.34891	0.34888	0.34884	0.3488	0.34876	0.34869	0.34867	0.34866
0.34966	0.34971	0.34975	0.34979	0.34981	0.34983	0.34984	0.34985	0.34985	0.34986	0.34986	0.34986	0.34987	0.34988	0.34988	0.34988	0.34989	0.34989	0.34989	0.34988	0.34988	0.34987	0.34986	0.34984	0.34982	0.34979	0.34976	0.34973	0.34971	0.34969	0.34966	0.34962	0.34958	0.34953	0.34948	0.34943	0.34938	0.34931	0.34926	0.34921	0.34916	0.34911	0.34904	0.34898	0.3489	0.34882	0.34874	0.34866	0.34863	0.34863
0.34976	0.34981	0.34984	0.34986	0.34987	0.34988	0.34989	0.34989	0.34989	0.34989	0.34989	0.34989	0.34989	0.34989	0.3499	0.3499	0.3499	0.3499	0.3499	0.3499	0.34989	0.34989	0.34988	0.34987	0.34984	0.34981	0.34978	0.34975	0.34972	0.34968	0.34963	0.34959	0.34954	0.34949	0.34944	0.3494	0.34934	0.3493	0.34926	0.34922	0.34917	0.34913	0.34907	0.34901	0.34894	0.34887	0.34881	0.34875	0.34872	0.34871
0.34976	0.3498	0.34985	0.34989	0.34991	0.34993	0.34994	0.34996	0.34997	0.34998	0.34998	0.34999	0.34999	0.34999	0.34999	0.34999	0.34999	0.34999	0.34999	0.34999	0.34999	0.34999	0.34998	0.34997	0.34995	0.34993	0.3499	0.34986	0.34981	0.34977	0.34973	0.34967	0.34961	0.34955	0.34949	0.34945	0.3494	0.34934	0.34929	0.34923	0.34918	0.34913	0.34907	0.34901	0.34895	0.34889	0.34884	0.34879	0.34876	0.34875
0.34975	0.34979	0.34984	0.34988	0.34991	0.34993	0.34995	0.34997	0.34997	0.34998	0.34998	0.34998	0.34998	0.34999	0.34999	0.34999	0.34999	0.34999	0.34998	0.34998	0.34996	0.34995	0.34992	0.3499	0.34987	0.34983	0.34978	0.34973	0.34968	0.34963	0.34958	0.34953	0.34946	0.34939	0.3493	0.34923	0.34916	0.34909	0.34903	0.34897	0.34892	0.34888	0.34882	0.34877	0.34871	0.34865	0.3486	0.34854	0.3485	0.34849
0.34947	0.34954	0.34959	0.34963	0.34966	0.34967	0.34969	0.3497	0.3497	0.34971	0.34972	0.34973	0.34974	0.34975	0.34976	0.34977	0.34977	0.34977	0.34978	0.34978	0.34977	0.34977	0.34977	0.34976	0.34975	0.34973	0.34971	0.34968	0.34964	0.3496	0.34957	0.34954	0.34951	0.34947	0.34942	0.34937	0.34933	0.34929	0.34925	0.3492	0.34916	0.34911	0.34906	0.349	0.34893	0.34887	0.3488	0.34872	0.34868	0.34866
0.34966	0.3497	0.34974	0.34975	0.34977	0.34977	0.34978	0.34978	0.34978	0.34979	0.34979	0.34979	0.34979	0.34979	0.34979	0.34979	0.34979	0.34979	0.34979	0.34979	0.34979	0.34978	0.34977	0.34976	0.34975	0.34972	0.3497	0.34966	0.34962	0.34958	0.34955	0.34951	0.34946	0.34942	0.34938	0.34933	0.34929	0.34924	0.34919	0.34913	0.34908	0.34902	0.34896	0.3489	0.34883	0.34877	0.34869	0.34863	0.3486	0.34859
0.34977	0.34982	0.34986	0.34989	0.3499	0.3499	0.34991	0.34992	0.34993	0.34993	0.34993	0.34994	0.34994	0.34994	0.34994	0.34994	0.34994	0.34994	0.34994	0.34993	0.34993	0.34992	0.3499	0.34988	0.34985	0.34981	0.34977	0.34973	0.34969	0.34963	0.34959	0.34954	0.3495	0.34946	0.34942	0.34938	0.34933	0.34929	0.34924	0.34919	0.34913	0.34908	0.34902	0.34896	0.3489	0.34885	0.34878	0.34872	0.34869	0.34868
0.34963	0.34969	0.34974	0.34978	0.34979	0.34979	0.34979	0.34979	0.34979	0.34979	0.34979	0.34979	0.34979	0.3498	0.34981	0.34981	0.34982	0.34982	0.34982	0.34982	0.34982	0.34982	0.34981	0.34981	0.3498	0.34978	0.34977	0.34975	0.34972	0.34969	0.34965	0.34961	0.34956	0.34952	0.34946	0.3494	0.34933	0.34926	0.34919	0.34914	0.34908	0.34902	0.34895	0.34888	0.34882	0.34876	0.34871	0.34866	0.34864	0.34862
0.34954	0.3496	0.34965	0.34969	0.34971	0.34973	0.34974	0.34974	0.34976	0.34976	0.34976	0.34977	0.34978	0.34979	0.34979	0.3498	0.3498	0.34981	0.34981	0.34981	0.34981	0.3498	0.3498	0.3498	0.34979	0.34978	0.34977	0.34975	0.34973	0.3497	0.34966	0.34962	0.34959	0.34955	0.3495	0.34944	0.34939	0.34932	0.34926	0.34919	0.34913	0.34909	0.34904	0.34898	0.34891	0.34884	0.34877	0.3487	0.34866	0.34865
0.3498	0.34985	0.34989	0.34993	0.34996	0.34997	0.34999	0.35	0.35001	0.35001	0.35001	0.35002	0.35002	0.35002	0.35002	0.35003	0.35003	0.35003	0.35003	0.35003	0.35002	0.35002	0.35001	0.35001	0.34999	0.34997	0.34995	0.34991	0.34986	0.34982	0.34978	0.34973	0.34968	0.34962	0.34957	0.34953	0.34948	0.34943	0.34937	0.34932	0.34926	0.34921	0.34915	0.3491	0.34903	0.34898	0.34891	0.34886	0.34883	0.34882
[truncated: 1,150 more columns]
