# Supplementary material for: Sensory integration of a light touch reference in human standing balance
Source: PLoS One. 2018 Jun 6;13(6):e0197316. doi: 10.1371/journal.pone.0197316 (PMC5991370; doi:10.1371/journal.pone.0197316)
Supplement: S1 Dataset — Each file provides the time traces of the whole body center of mass or the stimulus for one individual experimental trial of one subject. Each row contains one of the eleven cycle repetitions recorded within each trial and used for analysis. (ZIP) [file pone.0197316.s001.zip › csv_data/stim_trans_subj8_height2_ampl2.csv]

0.34959	0.34969	0.34978	0.34985	0.3499	0.34994	0.34998	0.35001	0.35003	0.35004	0.35004	0.35005	0.35005	0.35005	0.35005	0.35005	0.35005	0.35005	0.35003	0.35001	0.34998	0.34995	0.34991	0.34987	0.34982	0.34976	0.34969	0.3496	0.34952	0.34943	0.34934	0.34926	0.34918	0.34911	0.34901	0.34894	0.34886	0.34878	0.34869	0.34861	0.34854	0.34847	0.3484	0.34832	0.34824	0.34816	0.34806	0.34797	0.34794	0.34793
0.34958	0.34969	0.34978	0.34983	0.34986	0.34988	0.3499	0.3499	0.34991	0.34991	0.34991	0.34991	0.34991	0.34991	0.34991	0.34991	0.34991	0.34991	0.34991	0.3499	0.34989	0.34987	0.34984	0.3498	0.34975	0.34969	0.34963	0.34956	0.34948	0.34941	0.34932	0.34923	0.34914	0.34906	0.34896	0.34888	0.34879	0.34869	0.34861	0.34853	0.34845	0.34837	0.3483	0.34822	0.34813	0.34804	0.34796	0.34788	0.34784	0.34784
0.34958	0.34966	0.34972	0.34977	0.3498	0.34983	0.34986	0.34987	0.34988	0.34988	0.34988	0.34989	0.34989	0.34989	0.34989	0.34989	0.34989	0.34989	0.34989	0.34989	0.34987	0.34985	0.34982	0.3498	0.34976	0.3497	0.34963	0.34955	0.34946	0.34937	0.34929	0.34919	0.34911	0.34901	0.34892	0.34883	0.34875	0.34866	0.34858	0.3485	0.34842	0.34834	0.34825	0.34817	0.34808	0.34799	0.34792	0.34784	0.34781	0.34779
0.34958	0.34965	0.34973	0.34978	0.34981	0.34984	0.34988	0.3499	0.3499	0.3499	0.34991	0.34992	0.34992	0.34993	0.34994	0.34995	0.34997	0.34998	0.34998	0.34997	0.34994	0.34989	0.34981	0.34973	0.34962	0.34953	0.34946	0.34938	0.34931	0.34925	0.34919	0.34915	0.34912	0.34909	0.34903	0.34896	0.34889	0.34881	0.34874	0.34865	0.34857	0.34847	0.34836	0.34826	0.34816	0.34806	0.34796	0.34787	0.34782	0.34781
0.34969	0.34977	0.34983	0.34988	0.34991	0.34992	0.34993	0.34994	0.34995	0.34995	0.34996	0.34996	0.34996	0.34997	0.34997	0.34997	0.34997	0.34997	0.34997	0.34996	0.34994	0.34991	0.34988	0.34984	0.34979	0.34973	0.34966	0.34959	0.34953	0.34946	0.34939	0.34931	0.34922	0.34914	0.34906	0.34897	0.34889	0.34881	0.34872	0.34863	0.34855	0.34848	0.34838	0.34829	0.34819	0.34809	0.348	0.34791	0.34787	0.34786
0.34972	0.3498	0.34988	0.34993	0.34995	0.34997	0.34999	0.35001	0.35002	0.35003	0.35004	0.35005	0.35005	0.35006	0.35007	0.35007	0.35007	0.35007	0.35007	0.35005	0.35003	0.34998	0.34992	0.34985	0.34979	0.34972	0.34964	0.34955	0.34945	0.34937	0.34928	0.3492	0.34912	0.34903	0.34894	0.34885	0.34877	0.34867	0.34857	0.34848	0.34839	0.34832	0.34825	0.34818	0.3481	0.34802	0.34794	0.34786	0.34781	0.3478
0.3496	0.34967	0.34973	0.34978	0.3498	0.34981	0.34982	0.34982	0.34983	0.34983	0.34983	0.34983	0.34984	0.34984	0.34984	0.34984	0.34984	0.34984	0.34984	0.34983	0.34981	0.34978	0.34973	0.34969	0.34963	0.34957	0.3495	0.34941	0.34932	0.34923	0.34914	0.34904	0.34894	0.34886	0.34877	0.34867	0.34859	0.34851	0.34842	0.34834	0.34826	0.34817	0.34807	0.34797	0.34787	0.34776	0.34766	0.34757	0.34753	0.34752
0.34953	0.34959	0.34963	0.34966	0.34969	0.3497	0.34972	0.34973	0.34974	0.34975	0.34976	0.34977	0.34977	0.34977	0.34978	0.34979	0.3498	0.3498	0.3498	0.3498	0.34979	0.34977	0.34973	0.3497	0.34966	0.34962	0.34957	0.3495	0.34942	0.34933	0.34924	0.34916	0.34909	0.34901	0.34894	0.34887	0.34881	0.34874	0.34866	0.34858	0.3485	0.34842	0.34834	0.34826	0.34818	0.34807	0.34798	0.3479	0.34786	0.34785
0.34957	0.34967	0.34973	0.34978	0.3498	0.34983	0.34985	0.34986	0.34987	0.34987	0.34987	0.34987	0.34987	0.34988	0.34988	0.34988	0.34988	0.34988	0.34987	0.34985	0.34983	0.34981	0.34978	0.34976	0.34971	0.34964	0.34958	0.34952	0.34945	0.34938	0.3493	0.3492	0.34909	0.34899	0.3489	0.34882	0.34877	0.34871	0.34865	0.34859	0.34852	0.34844	0.34836	0.34827	0.34816	0.34806	0.34798	0.34788	0.34783	0.34781
0.34974	0.34983	0.3499	0.34995	0.34997	0.34998	0.34999	0.34999	0.34999	0.34999	0.34999	0.34999	0.34999	0.34999	0.34999	0.34999	0.34999	0.34999	0.34998	0.34997	0.34994	0.34991	0.34985	0.34979	0.34973	0.34966	0.34959	0.34952	0.34943	0.34934	0.34926	0.34919	0.3491	0.34902	0.34893	0.34883	0.34875	0.34866	0.34857	0.34848	0.34838	0.3483	0.34821	0.34813	0.34804	0.34795	0.34786	0.34777	0.34772	0.34771
0.34952	0.34961	0.34967	0.34973	0.34977	0.34979	0.34983	0.34985	0.34987	0.34987	0.34987	0.34988	0.34988	0.34988	0.34988	0.34988	0.34988	0.34988	0.34988	0.34987	0.34985	0.34983	0.3498	0.34976	0.34971	0.34965	0.34958	0.34951	0.34943	0.34935	0.34928	0.34918	0.34909	0.349	0.34891	0.34882	0.34874	0.34866	0.34858	0.34851	0.34844	0.34835	0.34825	0.34815	0.34804	0.34793	0.34783	0.34773	0.34767	0.34766
[truncated: 1,150 more columns]
