# Supplementary material for: Sensory integration of a light touch reference in human standing balance
Source: PLoS One. 2018 Jun 6;13(6):e0197316. doi: 10.1371/journal.pone.0197316 (PMC5991370; doi:10.1371/journal.pone.0197316)
Supplement: S1 Dataset — Each file provides the time traces of the whole body center of mass or the stimulus for one individual experimental trial of one subject. Each row contains one of the eleven cycle repetitions recorded within each trial and used for analysis. (ZIP) [file pone.0197316.s001.zip › csv_data/stim_trans_subj8_height2_ampl3.csv]

0.34956	0.34971	0.34985	0.34993	0.34998	0.35002	0.35006	0.35009	0.35011	0.35011	0.35012	0.35012	0.35012	0.35012	0.35012	0.35012	0.35012	0.35012	0.35008	0.35003	0.34995	0.34985	0.34973	0.34961	0.34945	0.34929	0.34915	0.34896	0.34878	0.3486	0.3484	0.3482	0.348	0.34782	0.34761	0.34745	0.3473	0.34713	0.34694	0.34674	0.34655	0.34636	0.34616	0.34597	0.34577	0.34559	0.34544	0.34529	0.34525	0.34525
0.34954	0.34972	0.34986	0.34995	0.35001	0.35004	0.35007	0.35008	0.35009	0.35009	0.35009	0.35009	0.35009	0.35009	0.35009	0.35009	0.35009	0.3501	0.35008	0.35005	0.35	0.34992	0.3498	0.34969	0.34953	0.34936	0.3492	0.349	0.3488	0.34861	0.34843	0.34824	0.34805	0.34788	0.34767	0.34749	0.34729	0.34709	0.3469	0.3467	0.34649	0.34633	0.34614	0.34597	0.34578	0.34559	0.34542	0.34525	0.3452	0.34519
0.34947	0.34965	0.34981	0.34992	0.34999	0.35004	0.35009	0.35013	0.35015	0.35016	0.35016	0.35016	0.35016	0.35016	0.35016	0.35016	0.35016	0.35016	0.35015	0.35012	0.35006	0.34996	0.34983	0.3497	0.34953	0.34936	0.3492	0.34901	0.3488	0.34861	0.34842	0.34822	0.34803	0.34785	0.34765	0.34748	0.3473	0.34713	0.34697	0.34682	0.34666	0.34651	0.34632	0.34612	0.34592	0.34572	0.34553	0.34534	0.34527	0.34526
0.34972	0.34989	0.35003	0.35011	0.35014	0.35014	0.35015	0.35016	0.35016	0.35016	0.35016	0.35016	0.35016	0.35016	0.35016	0.35016	0.35016	0.35016	0.35012	0.35007	0.34998	0.34987	0.34973	0.3496	0.34945	0.34929	0.34913	0.34892	0.34874	0.34856	0.34837	0.34819	0.348	0.34782	0.34762	0.34745	0.3473	0.34711	0.34692	0.34674	0.34658	0.3464	0.34621	0.34601	0.3458	0.3456	0.34542	0.34523	0.34517	0.34516
0.3493	0.34948	0.34961	0.34969	0.34973	0.34976	0.3498	0.34982	0.34983	0.34983	0.34983	0.34983	0.34983	0.34983	0.34983	0.34983	0.34983	0.34983	0.34981	0.34978	0.3497	0.34959	0.34947	0.34937	0.34921	0.34904	0.34888	0.3487	0.34854	0.34838	0.34822	0.34803	0.34785	0.34767	0.34748	0.34731	0.34715	0.34698	0.34679	0.34661	0.34642	0.34626	0.34606	0.34587	0.34568	0.34549	0.34532	0.34514	0.34509	0.34509
0.34952	0.3497	0.34984	0.34994	0.34999	0.35004	0.35008	0.35009	0.3501	0.3501	0.3501	0.35011	0.35011	0.35011	0.35012	0.35012	0.35012	0.35012	0.35011	0.35007	0.35	0.34991	0.34979	0.34969	0.34953	0.34937	0.34921	0.34902	0.34885	0.34868	0.34851	0.34833	0.34814	0.34796	0.34776	0.34759	0.34741	0.34724	0.34705	0.34686	0.34668	0.34652	0.34633	0.34615	0.34596	0.34575	0.34557	0.3454	0.34533	0.34533
0.34951	0.34971	0.34987	0.34996	0.35	0.35002	0.35005	0.35006	0.35007	0.35008	0.35008	0.35008	0.35008	0.35008	0.35008	0.35008	0.35008	0.35008	0.35007	0.35004	0.34999	0.34991	0.3498	0.34969	0.34954	0.34938	0.34923	0.34905	0.34886	0.34868	0.34851	0.34831	0.34812	0.34794	0.34774	0.34756	0.3474	0.34722	0.34702	0.34685	0.34668	0.34652	0.34632	0.34612	0.34593	0.34573	0.34555	0.34537	0.34528	0.34527
0.34929	0.34946	0.3496	0.34971	0.34978	0.34981	0.34986	0.34989	0.34991	0.34992	0.34993	0.34994	0.34994	0.34994	0.34994	0.34994	0.34994	0.34994	0.34994	0.34991	0.34986	0.34978	0.34966	0.34956	0.34942	0.34926	0.34912	0.34894	0.34877	0.34861	0.34846	0.34828	0.34812	0.34795	0.34776	0.34758	0.34742	0.34724	0.34704	0.34685	0.34666	0.34649	0.34629	0.34609	0.34591	0.34571	0.34551	0.34533	0.34525	0.34525
0.34923	0.34945	0.34962	0.34976	0.34982	0.34985	0.34987	0.34989	0.34989	0.3499	0.3499	0.3499	0.3499	0.3499	0.3499	0.3499	0.3499	0.3499	0.34987	0.34983	0.34977	0.34969	0.34957	0.34948	0.34935	0.34921	0.34908	0.34892	0.34875	0.34859	0.34842	0.34824	0.34806	0.3479	0.34771	0.34755	0.3474	0.34723	0.34705	0.34688	0.3467	0.34653	0.34635	0.34616	0.34596	0.34576	0.34559	0.34542	0.34534	0.34533
0.34952	0.34969	0.34982	0.34993	0.34999	0.35003	0.35007	0.3501	0.35012	0.35012	0.35013	0.35013	0.35013	0.35013	0.35013	0.35013	0.35013	0.35013	0.35012	0.35008	0.35003	0.34993	0.3498	0.34969	0.34954	0.34937	0.34921	0.34904	0.34886	0.34869	0.34852	0.34834	0.34816	0.348	0.34783	0.34765	0.3475	0.34732	0.34715	0.34697	0.34679	0.34663	0.34644	0.34627	0.34608	0.34591	0.34572	0.34555	0.34545	0.34544
0.34944	0.34964	0.3498	0.34993	0.35001	0.35005	0.35009	0.35012	0.35014	0.35015	0.35015	0.35016	0.35016	0.35016	0.35015	0.35015	0.35015	0.35015	0.35011	0.35007	0.35	0.34991	0.34978	0.34968	0.34955	0.34938	0.34923	0.34906	0.34885	0.34867	0.34851	0.34832	0.34813	0.34795	0.34777	0.34758	0.34741	0.34724	0.34705	0.34686	0.34666	0.34648	0.34629	0.34609	0.3459	0.3457	0.34552	0.34534	0.34523	0.34521
[truncated: 1,150 more columns]
